# Supplementary material for: Increased Inflammation as well as Decreased Endoplasmic Reticulum Stress and Translation Differentiate Pancreatic Islets of Pre-symptomatic Stage 1 Type 1 Diabetes and Non-diabetic Cases
Source: bioRxiv. 2024 Sep 19:2024.09.13.612933. Preprint. [Version 1] doi: 10.1101/2024.09.13.612933 (PMC11429719; doi:10.1101/2024.09.13.612933)
Supplement: Supplement 1 [file media-1.xlsx]

## Sheet: S.Table 1_antibodies
Suppl. Table 1. List of primary and secondary antibodies used in multiplexed immunofluorescence
Antigen	Host	Vendor	Catalog number	Lot number	Dilution (1:X)	RRID
somatostatin	goat	Santa Cruz	sc-7819	K2415	150	AB_2302603
insulin	guinea pig	Dako	A0564	100	100	AB_10013624
glucagon, BV421	mouse	BD Biosciences	565891	7082537	200	AB_2739385
neuronal pentraxin 2	rabbit	Sigma-Millipore	HPA049799	R59660	75	AB_2680889
nuclear yellow	NA	Abcam	ab138903	NA	500	NA
anti-goat alexafluor 633	donkey	Thermofisher	A21082	NA	1000	AB_2535739
anti-guinea pig	goat	Thermofisher	A21435	NA	1000	AB_2535856
anti-rabbit	goat	Thermofisher	A11034	NA	1000	AB_2576217

## Sheet: S. Table 2_Total Islet proteins
Suppl. Table 2. Total identified islet proteins with <1% FDR.
Protein	Uniprot	Gene Symbol	Protein_description	# unique peptides	Total Spectral Count
sp|P01275|GLUC_HUMAN	GLUC_HUMAN	GCG	Glucagon [Cleaved into: Glicentin; Glicentin-related polypeptide (GRPP); Oxyntomodulin (OXM) (OXY); Glucagon; Glucagon-like peptide 1 (GLP-1) (Incretin hormone); Glucagon-like peptide 1(7-37) (GLP-1(7-37)); Glucagon-like peptide 1(7-36) (GLP-1(7-36)); Glu	187	30981
sp|P11021|GRP78_HUMAN	GRP78_HUMAN	HSPA5	78 kDa glucose-regulated protein (GRP-78) (Endoplasmic reticulum lumenal Ca(2+)-binding protein grp78) (Heat shock 70 kDa protein 5) (Immunoglobulin heavy chain-binding protein) (BiP)	205	11046
sp|P07237|PDIA1_HUMAN	PDIA1_HUMAN	P4HB	Protein disulfide-isomerase (PDI) (EC 5.3.4.1) (Cellular thyroid hormone-binding protein) (Prolyl 4-hydroxylase subunit beta) (p55)	243	9108
sp|P15085|CBPA1_HUMAN	CBPA1_HUMAN	CPA1	Carboxypeptidase A1 (EC 3.4.17.1)	291	8866
sp|P16233|LIPP_HUMAN	LIPP_HUMAN	PNLIP	Pancreatic triacylglycerol lipase (PL) (PTL) (Pancreatic lipase) (EC 3.1.1.3)	299	8523
sp|P35579|MYH9_HUMAN	MYH9_HUMAN	MYH9	Myosin-9 (Cellular myosin heavy chain, type A) (Myosin heavy chain 9) (Myosin heavy chain, non-muscle IIa) (Non-muscle myosin heavy chain A) (NMMHC-A) (Non-muscle myosin heavy chain IIa) (NMMHC II-a) (NMMHC-IIA)	259	7731
sp|Q9P2E9|RRBP1_HUMAN	RRBP1_HUMAN	RRBP1	Ribosome-binding protein 1 (180 kDa ribosome receptor homolog) (RRp) (ES/130-related protein) (Ribosome receptor protein)	261	7018
sp|P05783|K1C18_HUMAN	K1C18_HUMAN	KRT18	Keratin, type I cytoskeletal 18 (Cell proliferation-inducing gene 46 protein) (Cytokeratin-18) (CK-18) (Keratin-18) (K18)	216	6929
sp|P14625|ENPL_HUMAN	ENPL_HUMAN	HSP90B1	Endoplasmin (94 kDa glucose-regulated protein) (GRP-94) (Heat shock protein 90 kDa beta member 1) (Tumor rejection antigen 1) (gp96 homolog)	160	6709
sp|P05787|K2C8_HUMAN	K2C8_HUMAN	KRT8	Keratin, type II cytoskeletal 8 (Cytokeratin-8) (CK-8) (Keratin-8) (K8) (Type-II keratin Kb8)	197	6582
sp|P06576|ATPB_HUMAN	ATPB_HUMAN	ATP5B	ATP synthase subunit beta, mitochondrial (EC 3.6.3.14)	151	6557
sp|P19835|CEL_HUMAN	CEL_HUMAN	CEL	Bile salt-activated lipase (BAL) (EC 3.1.1.13) (EC 3.1.1.3) (Bile salt-stimulated lipase) (BSSL) (Bucelipase) (Carboxyl ester lipase) (Cholesterol esterase) (Pancreatic lysophospholipase) (Sterol esterase)	191	6205
sp|P02766|TTHY_HUMAN	TTHY_HUMAN	TTR	Transthyretin (ATTR) (Prealbumin) (TBPA)	51	6002
sp|P07477|TRY1_HUMAN	TRY1_HUMAN	PRSS1	Trypsin-1 (EC 3.4.21.4) (Beta-trypsin) (Cationic trypsinogen) (Serine protease 1) (Trypsin I) [Cleaved into: Alpha-trypsin chain 1; Alpha-trypsin chain 2]	125	5836
sp|P15086|CBPB1_HUMAN	CBPB1_HUMAN	CPB1	Carboxypeptidase B (EC 3.4.17.2) (Pancreas-specific protein) (PASP)	211	5779
sp|P04745|AMY1_HUMAN	AMY1_HUMAN	AMY1A	Alpha-amylase 1 (EC 3.2.1.1) (1,4-alpha-D-glucan glucanohydrolase 1) (Salivary alpha-amylase)	173	5770
sp|P08670|VIME_HUMAN	VIME_HUMAN	VIM	Vimentin	162	5532
sp|P30101|PDIA3_HUMAN	PDIA3_HUMAN	PDIA3	Protein disulfide-isomerase A3 (EC 5.3.4.1) (58 kDa glucose-regulated protein) (58 kDa microsomal protein) (p58) (Disulfide isomerase ER-60) (Endoplasmic reticulum resident protein 57) (ER protein 57) (ERp57) (Endoplasmic reticulum resident protein 60) (E	104	5495
sp|P02545|LMNA_HUMAN	LMNA_HUMAN	LMNA	Prelamin-A/C [Cleaved into: Lamin-A/C (70 kDa lamin) (Renal carcinoma antigen NY-REN-32)]	128	5296
sp|P12111|CO6A3_HUMAN	CO6A3_HUMAN	COL6A3	Collagen alpha-3(VI) chain	197	5130
sp|P22626|ROA2_HUMAN	ROA2_HUMAN	HNRNPA2B1	Heterogeneous nuclear ribonucleoproteins A2/B1 (hnRNP A2/B1)	142	4912
sp|P60709|ACTB_HUMAN	ACTB_HUMAN	ACTB	Actin, cytoplasmic 1 (Beta-actin) [Cleaved into: Actin, cytoplasmic 1, N-terminally processed]	187	4736
sp|Q13813|SPTN1_HUMAN	SPTN1_HUMAN	SPTAN1	Spectrin alpha chain, non-erythrocytic 1 (Alpha-II spectrin) (Fodrin alpha chain) (Spectrin, non-erythroid alpha subunit)	219	4600
sp|Q09666|AHNK_HUMAN	AHNK_HUMAN	AHNAK	Neuroblast differentiation-associated protein AHNAK (Desmoyokin)	227	4498
sp|P50440|GATM_HUMAN	GATM_HUMAN	GATM	Glycine amidinotransferase, mitochondrial (EC 2.1.4.1) (L-arginine:glycine amidinotransferase) (Transamidinase)	131	4109
sp|P13667|PDIA4_HUMAN	PDIA4_HUMAN	PDIA4	Protein disulfide-isomerase A4 (EC 5.3.4.1) (Endoplasmic reticulum resident protein 70) (ER protein 70) (ERp70) (Endoplasmic reticulum resident protein 72) (ER protein 72) (ERp-72) (ERp72)	154	4075
sp|P13639|EF2_HUMAN	EF2_HUMAN	EEF2	Elongation factor 2 (EF-2)	128	3994
sp|P17538|CTRB1_HUMAN	CTRB1_HUMAN	CTRB1	Chymotrypsinogen B (EC 3.4.21.1) [Cleaved into: Chymotrypsin B chain A; Chymotrypsin B chain B; Chymotrypsin B chain C]	99	3912
sp|P02768|ALBU_HUMAN	ALBU_HUMAN	ALB	Serum albumin	166	3879
sp|P55072|TERA_HUMAN	TERA_HUMAN	VCP	Transitional endoplasmic reticulum ATPase (TER ATPase) (EC 3.6.4.6) (15S Mg(2+)-ATPase p97 subunit) (Valosin-containing protein) (VCP)	140	3679
sp|P27797|CALR_HUMAN	CALR_HUMAN	CALR	Calreticulin (CRP55) (Calregulin) (Endoplasmic reticulum resident protein 60) (ERp60) (HACBP) (grp60)	84	3665
sp|Q15149|PLEC_HUMAN	PLEC_HUMAN	PLEC	Plectin (PCN) (PLTN) (Hemidesmosomal protein 1) (HD1) (Plectin-1)	188	3603
sp|Q71U36|TBA1A_HUMAN	TBA1A_HUMAN	TUBA1A	Tubulin alpha-1A chain (Alpha-tubulin 3) (Tubulin B-alpha-1) (Tubulin alpha-3 chain)	122	3520
sp|Q01082|SPTB2_HUMAN	SPTB2_HUMAN	SPTBN1	Spectrin beta chain, non-erythrocytic 1 (Beta-II spectrin) (Fodrin beta chain) (Spectrin, non-erythroid beta chain 1)	164	3509
sp|Q7KZF4|SND1_HUMAN	SND1_HUMAN	SND1	Staphylococcal nuclease domain-containing protein 1 (100 kDa coactivator) (EBNA2 coactivator p100) (Tudor domain-containing protein 11) (p100 co-activator)	114	3504
sp|Q13885|TBB2A_HUMAN	TBB2A_HUMAN	TUBB2A	Tubulin beta-2A chain (Tubulin beta class IIa)	97	3413
sp|O43707|ACTN4_HUMAN	ACTN4_HUMAN	ACTN4	Alpha-actinin-4 (Non-muscle alpha-actinin 4)	160	3401
sp|P04406|G3P_HUMAN	G3P_HUMAN	GAPDH	Glyceraldehyde-3-phosphate dehydrogenase (GAPDH) (EC 1.2.1.12) (Peptidyl-cysteine S-nitrosylase GAPDH) (EC 2.6.99.-)	158	3232
sp|P10909|CLUS_HUMAN	CLUS_HUMAN	CLU	Clusterin (Aging-associated gene 4 protein) (Apolipoprotein J) (Apo-J) (Complement cytolysis inhibitor) (CLI) (Complement-associated protein SP-40,40) (Ku70-binding protein 1) (NA1/NA2) (Testosterone-repressed prostate message 2) (TRPM-2) [Cleaved into: C	132	3190
sp|Q9Y490|TLN1_HUMAN	TLN1_HUMAN	TLN1	Talin-1	130	3134
sp|P00352|AL1A1_HUMAN	AL1A1_HUMAN	ALDH1A1	Retinal dehydrogenase 1 (RALDH 1) (RalDH1) (EC 1.2.1.36) (ALDH-E1) (ALHDII) (Aldehyde dehydrogenase family 1 member A1) (Aldehyde dehydrogenase, cytosolic)	110	3059
sp|O75369|FLNB_HUMAN	FLNB_HUMAN	FLNB	Filamin-B (FLN-B) (ABP-278) (ABP-280 homolog) (Actin-binding-like protein) (Beta-filamin) (Filamin homolog 1) (Fh1) (Filamin-3) (Thyroid autoantigen) (Truncated actin-binding protein) (Truncated ABP)	115	3003
sp|P13521|SCG2_HUMAN	SCG2_HUMAN	SCG2	Secretogranin-2 (Chromogranin-C) (Secretogranin II) (SgII) [Cleaved into: Secretoneurin (SN); Manserin]	99	3000
sp|P16870|CBPE_HUMAN	CBPE_HUMAN	CPE	Carboxypeptidase E (CPE) (EC 3.4.17.10) (Carboxypeptidase H) (CPH) (Enkephalin convertase) (Prohormone-processing carboxypeptidase)	86	2997
sp|P10809|CH60_HUMAN	CH60_HUMAN	HSPD1	60 kDa heat shock protein, mitochondrial (60 kDa chaperonin) (Chaperonin 60) (CPN60) (Heat shock protein 60) (HSP-60) (Hsp60) (HuCHA60) (Mitochondrial matrix protein P1) (P60 lymphocyte protein)	112	2979
sp|P19338|NUCL_HUMAN	NUCL_HUMAN	NCL	Nucleolin (Protein C23)	83	2953
sp|O15240|VGF_HUMAN	VGF_HUMAN	VGF	Neurosecretory protein VGF [Cleaved into: Neuroendocrine regulatory peptide-1 (NERP-1); Neuroendocrine regulatory peptide-2 (NERP-2); Antimicrobial peptide VGF[554-577]]	93	2926
sp|P68104|EF1A1_HUMAN	EF1A1_HUMAN	EEF1A1	Elongation factor 1-alpha 1 (EF-1-alpha-1) (Elongation factor Tu) (EF-Tu) (Eukaryotic elongation factor 1 A-1) (eEF1A-1) (Leukocyte receptor cluster member 7)	132	2894
sp|P11142|HSP7C_HUMAN	HSP7C_HUMAN	HSPA8	Heat shock cognate 71 kDa protein (Heat shock 70 kDa protein 8) (Lipopolysaccharide-associated protein 1) (LAP-1) (LPS-associated protein 1)	98	2876
sp|P29401|TKT_HUMAN	TKT_HUMAN	TKT	Transketolase (TK) (EC 2.2.1.1)	80	2866
sp|P98160|PGBM_HUMAN	PGBM_HUMAN	HSPG2	Basement membrane-specific heparan sulfate proteoglycan core protein (HSPG) (Perlecan) (PLC) [Cleaved into: Endorepellin; LG3 peptide]	155	2843
sp|P54652|HSP72_HUMAN	HSP72_HUMAN	HSPA2	Heat shock-related 70 kDa protein 2 (Heat shock 70 kDa protein 2)	28	2841
sp|P14618|KPYM_HUMAN	KPYM_HUMAN	PKM	Pyruvate kinase PKM (EC 2.7.1.40) (Cytosolic thyroid hormone-binding protein) (CTHBP) (Opa-interacting protein 3) (OIP-3) (Pyruvate kinase 2/3) (Pyruvate kinase muscle isozyme) (Thyroid hormone-binding protein 1) (THBP1) (Tumor M2-PK) (p58)	92	2838
sp|F8WCM5|INSR2_HUMAN	INSR2_HUMAN	INS-IGF2	Insulin, isoform 2 (INS-IGF2 readthrough transcript protein)	26	2836
sp|P12814|ACTN1_HUMAN	ACTN1_HUMAN	ACTN1	Alpha-actinin-1 (Alpha-actinin cytoskeletal isoform) (F-actin cross-linking protein) (Non-muscle alpha-actinin-1)	107	2810
sp|P05451|REG1A_HUMAN	REG1A_HUMAN	REG1A	Lithostathine-1-alpha (Islet cells regeneration factor) (ICRF) (Islet of Langerhans regenerating protein) (REG) (Pancreatic stone protein) (PSP) (Pancreatic thread protein) (PTP) (Regenerating islet-derived protein 1-alpha) (REG-1-alpha) (Regenerating pro	136	2687
sp|P62736|ACTA_HUMAN	ACTA_HUMAN	ACTA2	Actin, aortic smooth muscle (Alpha-actin-2) (Cell growth-inhibiting gene 46 protein)	97	2651
sp|Q00610|CLH1_HUMAN	CLH1_HUMAN	CLTC	Clathrin heavy chain 1 (Clathrin heavy chain on chromosome 17) (CLH-17)	129	2604
sp|Q13087|PDIA2_HUMAN	PDIA2_HUMAN	PDIA2	Protein disulfide-isomerase A2 (EC 5.3.4.1) (Pancreas-specific protein disulfide isomerase) (PDIp)	96	2575
sp|P25705|ATPA_HUMAN	ATPA_HUMAN	ATP5A1	ATP synthase subunit alpha, mitochondrial	72	2520
sp|P48052|CBPA2_HUMAN	CBPA2_HUMAN	CPA2	Carboxypeptidase A2 (EC 3.4.17.15)	129	2514
sp|P09093|CEL3A_HUMAN	CEL3A_HUMAN	CELA3A	Chymotrypsin-like elastase family member 3A (EC 3.4.21.70) (Elastase IIIA) (Elastase-3A) (Protease E)	59	2425
sp|P22314|UBA1_HUMAN	UBA1_HUMAN	UBA1	Ubiquitin-like modifier-activating enzyme 1 (Protein A1S9) (Ubiquitin-activating enzyme E1)	90	2416
sp|P08133|ANXA6_HUMAN	ANXA6_HUMAN	ANXA6	Annexin A6 (67 kDa calelectrin) (Annexin VI) (Annexin-6) (Calphobindin-II) (CPB-II) (Chromobindin-20) (Lipocortin VI) (Protein III) (p68) (p70)	101	2414
sp|P62258|1433E_HUMAN	1433E_HUMAN	YWHAE	14-3-3 protein epsilon (14-3-3E)	59	2392
sp|Q86UP2|KTN1_HUMAN	KTN1_HUMAN	KTN1	Kinectin (CG-1 antigen) (Kinesin receptor)	100	2360
sp|P21333|FLNA_HUMAN	FLNA_HUMAN	FLNA	Filamin-A (FLN-A) (Actin-binding protein 280) (ABP-280) (Alpha-filamin) (Endothelial actin-binding protein) (Filamin-1) (Non-muscle filamin)	118	2354
sp|P11047|LAMC1_HUMAN	LAMC1_HUMAN	LAMC1	Laminin subunit gamma-1 (Laminin B2 chain) (Laminin-1 subunit gamma) (Laminin-10 subunit gamma) (Laminin-11 subunit gamma) (Laminin-2 subunit gamma) (Laminin-3 subunit gamma) (Laminin-4 subunit gamma) (Laminin-6 subunit gamma) (Laminin-7 subunit gamma) (L	120	2349
sp|Q14204|DYHC1_HUMAN	DYHC1_HUMAN	DYNC1H1	Cytoplasmic dynein 1 heavy chain 1 (Cytoplasmic dynein heavy chain 1) (Dynein heavy chain, cytosolic)	152	2342
sp|P09525|ANXA4_HUMAN	ANXA4_HUMAN	ANXA4	Annexin A4 (35-beta calcimedin) (Annexin IV) (Annexin-4) (Carbohydrate-binding protein p33/p41) (Chromobindin-4) (Endonexin I) (Lipocortin IV) (P32.5) (PP4-X) (Placental anticoagulant protein II) (PAP-II) (Protein II)	96	2334
sp|O76038|SEGN_HUMAN	SEGN_HUMAN	SCGN	Secretagogin	78	2320
sp|Q9Y4L1|HYOU1_HUMAN	HYOU1_HUMAN	HYOU1	Hypoxia up-regulated protein 1 (150 kDa oxygen-regulated protein) (ORP-150) (170 kDa glucose-regulated protein) (GRP-170)	111	2310
sp|Q03252|LMNB2_HUMAN	LMNB2_HUMAN	LMNB2	Lamin-B2	72	2303
sp|P07900|HS90A_HUMAN	HS90A_HUMAN	HSP90AA1	Heat shock protein HSP 90-alpha (Heat shock 86 kDa) (HSP 86) (HSP86) (Lipopolysaccharide-associated protein 2) (LAP-2) (LPS-associated protein 2) (Renal carcinoma antigen NY-REN-38)	81	2283
sp|P62805|H4_HUMAN	H4_HUMAN	HIST1H4A	Histone H4	88	2279
sp|P30086|PEBP1_HUMAN	PEBP1_HUMAN	PEBP1	Phosphatidylethanolamine-binding protein 1 (PEBP-1) (HCNPpp) (Neuropolypeptide h3) (Prostatic-binding protein) (Raf kinase inhibitor protein) (RKIP) [Cleaved into: Hippocampal cholinergic neurostimulating peptide (HCNP)]	65	2252
sp|P08107|HSP71_HUMAN	HSP71_HUMAN			78	2223
sp|Q14697|GANAB_HUMAN	GANAB_HUMAN	GANAB	Neutral alpha-glucosidase AB (EC 3.2.1.84) (Alpha-glucosidase 2) (Glucosidase II subunit alpha)	93	2174
sp|P38646|GRP75_HUMAN	GRP75_HUMAN	HSPA9	Stress-70 protein, mitochondrial (75 kDa glucose-regulated protein) (GRP-75) (Heat shock 70 kDa protein 9) (Mortalin) (MOT) (Peptide-binding protein 74) (PBP74)	63	2144
sp|P15924|DESP_HUMAN	DESP_HUMAN	DSP	Desmoplakin (DP) (250/210 kDa paraneoplastic pemphigus antigen)	124	2126
sp|P13010|XRCC5_HUMAN	XRCC5_HUMAN	XRCC5	X-ray repair cross-complementing protein 5 (EC 3.6.4.-) (86 kDa subunit of Ku antigen) (ATP-dependent DNA helicase 2 subunit 2) (ATP-dependent DNA helicase II 80 kDa subunit) (CTC box-binding factor 85 kDa subunit) (CTC85) (CTCBF) (DNA repair protein XRCC	78	2109
sp|P06396|GELS_HUMAN	GELS_HUMAN	GSN	Gelsolin (AGEL) (Actin-depolymerizing factor) (ADF) (Brevin)	90	2096
sp|Q93077|H2A1C_HUMAN	H2A1C_HUMAN	HIST1H2AC	Histone H2A type 1-C (Histone H2A/l)	77	2090
sp|P12109|CO6A1_HUMAN	CO6A1_HUMAN	COL6A1	Collagen alpha-1(VI) chain	68	2086
sp|Q14980|NUMA1_HUMAN	NUMA1_HUMAN	NUMA1	Nuclear mitotic apparatus protein 1 (NuMA protein) (Nuclear matrix protein-22) (NMP-22) (SP-H antigen)	111	2081
sp|P06733|ENOA_HUMAN	ENOA_HUMAN	ENO1	Alpha-enolase (EC 4.2.1.11) (2-phospho-D-glycerate hydro-lyase) (C-myc promoter-binding protein) (Enolase 1) (MBP-1) (MPB-1) (Non-neural enolase) (NNE) (Phosphopyruvate hydratase) (Plasminogen-binding protein)	74	2060
sp|P20700|LMNB1_HUMAN	LMNB1_HUMAN	LMNB1	Lamin-B1	65	2030
sp|Q00839|HNRPU_HUMAN	HNRPU_HUMAN	HNRNPU	Heterogeneous nuclear ribonucleoprotein U (hnRNP U) (Scaffold attachment factor A) (SAF-A) (p120) (pp120)	81	1986
sp|P51991|ROA3_HUMAN	ROA3_HUMAN	HNRNPA3	Heterogeneous nuclear ribonucleoprotein A3 (hnRNP A3)	68	1976
sp|P80303|NUCB2_HUMAN	NUCB2_HUMAN	NUCB2	Nucleobindin-2 (DNA-binding protein NEFA) (Gastric cancer antigen Zg4) (Prepronesfatin) [Cleaved into: Nesfatin-1]	99	1950
sp|P14543|NID1_HUMAN	NID1_HUMAN	NID1	Nidogen-1 (NID-1) (Entactin)	80	1946
sp|P27824|CALX_HUMAN	CALX_HUMAN	CANX	Calnexin (IP90) (Major histocompatibility complex class I antigen-binding protein p88) (p90)	96	1920
sp|P35580|MYH10_HUMAN	MYH10_HUMAN	MYH10	Myosin-10 (Cellular myosin heavy chain, type B) (Myosin heavy chain 10) (Myosin heavy chain, non-muscle IIb) (Non-muscle myosin heavy chain B) (NMMHC-B) (Non-muscle myosin heavy chain IIb) (NMMHC II-b) (NMMHC-IIB)	102	1919
sp|P61978|HNRPK_HUMAN	HNRPK_HUMAN	HNRNPK	Heterogeneous nuclear ribonucleoprotein K (hnRNP K) (Transformation up-regulated nuclear protein) (TUNP)	69	1906
sp|P08238|HS90B_HUMAN	HS90B_HUMAN	HSP90AB1	Heat shock protein HSP 90-beta (HSP 90) (Heat shock 84 kDa) (HSP 84) (HSP84)	69	1899
sp|P52272|HNRPM_HUMAN	HNRPM_HUMAN	HNRNPM	Heterogeneous nuclear ribonucleoprotein M (hnRNP M)	65	1894
sp|P05408|7B2_HUMAN	7B2_HUMAN	SCG5	Neuroendocrine protein 7B2 (Pituitary polypeptide) (Secretogranin V) (Secretogranin-5) (Secretory granule endocrine protein I) [Cleaved into: N-terminal peptide; C-terminal peptide]	43	1891
sp|Q00341|VIGLN_HUMAN	VIGLN_HUMAN	HDLBP	Vigilin (High density lipoprotein-binding protein) (HDL-binding protein)	106	1860
sp|P07355|ANXA2_HUMAN	ANXA2_HUMAN	ANXA2	Annexin A2 (Annexin II) (Annexin-2) (Calpactin I heavy chain) (Calpactin-1 heavy chain) (Chromobindin-8) (Lipocortin II) (Placental anticoagulant protein IV) (PAP-IV) (Protein I) (p36)	43	1858
sp|P09493|TPM1_HUMAN	TPM1_HUMAN	TPM1	Tropomyosin alpha-1 chain (Alpha-tropomyosin) (Tropomyosin-1)	53	1854
sp|P08861|CEL3B_HUMAN	CEL3B_HUMAN	CELA3B	Chymotrypsin-like elastase family member 3B (EC 3.4.21.70) (Elastase IIIB) (Elastase-3B) (Protease E)	76	1773
sp|P18206|VINC_HUMAN	VINC_HUMAN	VCL	Vinculin (Metavinculin) (MV)	70	1766
sp|P05387|RLA2_HUMAN	RLA2_HUMAN	RPLP2	60S acidic ribosomal protein P2 (Renal carcinoma antigen NY-REN-44)	53	1754
sp|P06753|TPM3_HUMAN	TPM3_HUMAN	TPM3	Tropomyosin alpha-3 chain (Gamma-tropomyosin) (Tropomyosin-3) (Tropomyosin-5) (hTM5)	30	1748
sp|P46939|UTRO_HUMAN	UTRO_HUMAN	UTRN	Utrophin (Dystrophin-related protein 1) (DRP-1)	141	1742
sp|P02647|APOA1_HUMAN	APOA1_HUMAN	APOA1	Apolipoprotein A-I (Apo-AI) (ApoA-I) (Apolipoprotein A1) [Cleaved into: Proapolipoprotein A-I (ProapoA-I); Truncated apolipoprotein A-I (Apolipoprotein A-I(1-242))]	69	1742
sp|O15230|LAMA5_HUMAN	LAMA5_HUMAN	LAMA5	Laminin subunit alpha-5 (Laminin-10 subunit alpha) (Laminin-11 subunit alpha) (Laminin-15 subunit alpha)	69	1740
sp|P12110|CO6A2_HUMAN	CO6A2_HUMAN	COL6A2	Collagen alpha-2(VI) chain	74	1734
sp|Q15233|NONO_HUMAN	NONO_HUMAN	NONO	Non-POU domain-containing octamer-binding protein (NonO protein) (54 kDa nuclear RNA- and DNA-binding protein) (55 kDa nuclear protein) (DNA-binding p52/p100 complex, 52 kDa subunit) (NMT55) (p54(nrb)) (p54nrb)	48	1731
sp|P29692|EF1D_HUMAN	EF1D_HUMAN	EEF1D	Elongation factor 1-delta (EF-1-delta) (Antigen NY-CO-4)	47	1710
sp|P08758|ANXA5_HUMAN	ANXA5_HUMAN	ANXA5	Annexin A5 (Anchorin CII) (Annexin V) (Annexin-5) (Calphobindin I) (CBP-I) (Endonexin II) (Lipocortin V) (Placental anticoagulant protein 4) (PP4) (Placental anticoagulant protein I) (PAP-I) (Thromboplastin inhibitor) (Vascular anticoagulant-alpha) (VAC-a	62	1705
sp|Q07065|CKAP4_HUMAN	CKAP4_HUMAN	CKAP4	Cytoskeleton-associated protein 4 (63-kDa cytoskeleton-linking membrane protein) (Climp-63) (p63)	47	1679
sp|P05060|SCG1_HUMAN	SCG1_HUMAN	CHGB	Secretogranin-1 (Chromogranin-B) (CgB) (Secretogranin I) (SgI) [Cleaved into: PE-11; GAWK peptide; CCB peptide]	124	1674
sp|P10645|CMGA_HUMAN	CMGA_HUMAN	CHGA	Chromogranin-A (CgA) (Pituitary secretory protein I) (SP-I) [Cleaved into: Vasostatin-1 (Vasostatin I); Vasostatin-2 (Vasostatin II); EA-92; ES-43; Pancreastatin; SS-18; WA-8; WE-14; LF-19; Catestatin (SL21); AL-11; GV-19; GR-44; ER-37; GE-25; Serpinin-RR	123	1656
sp|P48643|TCPE_HUMAN	TCPE_HUMAN	CCT5	T-complex protein 1 subunit epsilon (TCP-1-epsilon) (CCT-epsilon)	61	1643
sp|P06748|NPM_HUMAN	NPM_HUMAN	NPM1	Nucleophosmin (NPM) (Nucleolar phosphoprotein B23) (Nucleolar protein NO38) (Numatrin)	50	1636
sp|P07478|TRY2_HUMAN	TRY2_HUMAN	PRSS2	Trypsin-2 (EC 3.4.21.4) (Anionic trypsinogen) (Serine protease 2) (Trypsin II)	77	1635
sp|Q15084|PDIA6_HUMAN	PDIA6_HUMAN	PDIA6	Protein disulfide-isomerase A6 (EC 5.3.4.1) (Endoplasmic reticulum protein 5) (ER protein 5) (ERp5) (Protein disulfide isomerase P5) (Thioredoxin domain-containing protein 7)	52	1619
sp|P12270|TPR_HUMAN	TPR_HUMAN	TPR	Nucleoprotein TPR (Megator) (NPC-associated intranuclear protein) (Translocated promoter region protein)	87	1618
sp|P12956|XRCC6_HUMAN	XRCC6_HUMAN	XRCC6	X-ray repair cross-complementing protein 6 (EC 3.6.4.-) (EC 4.2.99.-) (5'-deoxyribose-5-phosphate lyase Ku70) (5'-dRP lyase Ku70) (70 kDa subunit of Ku antigen) (ATP-dependent DNA helicase 2 subunit 1) (ATP-dependent DNA helicase II 70 kDa subunit) (CTC b	56	1618
sp|P04075|ALDOA_HUMAN	ALDOA_HUMAN	ALDOA	Fructose-bisphosphate aldolase A (EC 4.1.2.13) (Lung cancer antigen NY-LU-1) (Muscle-type aldolase)	48	1612
sp|P04843|RPN1_HUMAN	RPN1_HUMAN	RPN1	Dolichyl-diphosphooligosaccharide--protein glycosyltransferase subunit 1 (EC 2.4.99.18) (Dolichyl-diphosphooligosaccharide--protein glycosyltransferase 67 kDa subunit) (Ribophorin I) (RPN-I) (Ribophorin-1)	60	1585
sp|P35606|COPB2_HUMAN	COPB2_HUMAN	COPB2	Coatomer subunit beta' (Beta'-coat protein) (Beta'-COP) (p102)	70	1573
sp|P36578|RL4_HUMAN	RL4_HUMAN	RPL4	60S ribosomal protein L4 (60S ribosomal protein L1)	50	1571
sp|P35749|MYH11_HUMAN	MYH11_HUMAN	MYH11	Myosin-11 (Myosin heavy chain 11) (Myosin heavy chain, smooth muscle isoform) (SMMHC)	94	1569
sp|Q9NYU2|UGGG1_HUMAN	UGGG1_HUMAN	UGGT1	UDP-glucose:glycoprotein glucosyltransferase 1 (UGT1) (hUGT1) (EC 2.4.1.-) (UDP--Glc:glycoprotein glucosyltransferase) (UDP-glucose ceramide glucosyltransferase-like 1)	100	1568
sp|P04264|K2C1_HUMAN	K2C1_HUMAN	KRT1	Keratin, type II cytoskeletal 1 (67 kDa cytokeratin) (Cytokeratin-1) (CK-1) (Hair alpha protein) (Keratin-1) (K1) (Type-II keratin Kb1)	73	1565
sp|P60174|TPIS_HUMAN	TPIS_HUMAN	TPI1	Triosephosphate isomerase (TIM) (EC 5.3.1.1) (Triose-phosphate isomerase)	56	1562
sp|Q13162|PRDX4_HUMAN	PRDX4_HUMAN	PRDX4	Peroxiredoxin-4 (EC 1.11.1.15) (Antioxidant enzyme AOE372) (AOE37-2) (Peroxiredoxin IV) (Prx-IV) (Thioredoxin peroxidase AO372) (Thioredoxin-dependent peroxide reductase A0372)	58	1561
sp|Q99798|ACON_HUMAN	ACON_HUMAN	ACO2	Aconitate hydratase, mitochondrial (Aconitase) (EC 4.2.1.3) (Citrate hydro-lyase)	67	1545
sp|P24752|THIL_HUMAN	THIL_HUMAN	ACAT1	Acetyl-CoA acetyltransferase, mitochondrial (EC 2.3.1.9) (Acetoacetyl-CoA thiolase) (T2)	63	1542
sp|P62937|PPIA_HUMAN	PPIA_HUMAN	PPIA	Peptidyl-prolyl cis-trans isomerase A (PPIase A) (EC 5.2.1.8) (Cyclophilin A) (Cyclosporin A-binding protein) (Rotamase A) [Cleaved into: Peptidyl-prolyl cis-trans isomerase A, N-terminally processed]	41	1540
sp|P07814|SYEP_HUMAN	SYEP_HUMAN	EPRS	Bifunctional glutamate/proline--tRNA ligase (Bifunctional aminoacyl-tRNA synthetase) (Cell proliferation-inducing gene 32 protein) (Glutamatyl-prolyl-tRNA synthetase) [Includes: Glutamate--tRNA ligase (EC 6.1.1.17) (Glutamyl-tRNA synthetase) (GluRS); Prol	84	1536
sp|Q16555|DPYL2_HUMAN	DPYL2_HUMAN	DPYSL2	Dihydropyrimidinase-related protein 2 (DRP-2) (Collapsin response mediator protein 2) (CRMP-2) (N2A3) (Unc-33-like phosphoprotein 2) (ULIP-2)	52	1536
sp|P53396|ACLY_HUMAN	ACLY_HUMAN	ACLY	ATP-citrate synthase (EC 2.3.3.8) (ATP-citrate (pro-S-)-lyase) (ACL) (Citrate cleavage enzyme)	72	1535
sp|P31946|1433B_HUMAN	1433B_HUMAN	YWHAB	14-3-3 protein beta/alpha (Protein 1054) (Protein kinase C inhibitor protein 1) (KCIP-1) [Cleaved into: 14-3-3 protein beta/alpha, N-terminally processed]	47	1521
sp|P50395|GDIB_HUMAN	GDIB_HUMAN	GDI2	Rab GDP dissociation inhibitor beta (Rab GDI beta) (Guanosine diphosphate dissociation inhibitor 2) (GDI-2)	59	1520
sp|P61278|SMS_HUMAN	SMS_HUMAN	SST	Somatostatin (Growth hormone release-inhibiting factor) [Cleaved into: Somatostatin-28; Somatostatin-14]	87	1510
sp|Q8WXD2|SCG3_HUMAN	SCG3_HUMAN	SCG3	Secretogranin-3 (Secretogranin III) (SgIII)	59	1509
sp|Q96AE4|FUBP1_HUMAN	FUBP1_HUMAN	FUBP1	Far upstream element-binding protein 1 (FBP) (FUSE-binding protein 1) (DNA helicase V) (hDH V)	51	1482
sp|P31948|STIP1_HUMAN	STIP1_HUMAN	STIP1	Stress-induced-phosphoprotein 1 (STI1) (Hsc70/Hsp90-organizing protein) (Hop) (Renal carcinoma antigen NY-REN-11) (Transformation-sensitive protein IEF SSP 3521)	51	1475
sp|P46821|MAP1B_HUMAN	MAP1B_HUMAN	MAP1B	Microtubule-associated protein 1B (MAP-1B) [Cleaved into: MAP1B heavy chain; MAP1 light chain LC1]	97	1472
sp|Q14112|NID2_HUMAN	NID2_HUMAN	NID2	Nidogen-2 (NID-2) (Osteonidogen)	42	1458
sp|Q3SY69|AL1L2_HUMAN	AL1L2_HUMAN	ALDH1L2	Mitochondrial 10-formyltetrahydrofolate dehydrogenase (Mitochondrial 10-FTHFDH) (mtFDH) (EC 1.5.1.6) (Aldehyde dehydrogenase family 1 member L2)	79	1454
sp|Q15365|PCBP1_HUMAN	PCBP1_HUMAN	PCBP1	Poly(rC)-binding protein 1 (Alpha-CP1) (Heterogeneous nuclear ribonucleoprotein E1) (hnRNP E1) (Nucleic acid-binding protein SUB2.3)	39	1449
sp|P04844|RPN2_HUMAN	RPN2_HUMAN	RPN2	Dolichyl-diphosphooligosaccharide--protein glycosyltransferase subunit 2 (EC 2.4.99.18) (Dolichyl-diphosphooligosaccharide--protein glycosyltransferase 63 kDa subunit) (RIBIIR) (Ribophorin II) (RPN-II) (Ribophorin-2)	67	1428
sp|P08217|CEL2A_HUMAN	CEL2A_HUMAN	CELA2A	Chymotrypsin-like elastase family member 2A (EC 3.4.21.71) (Elastase-2A)	48	1422
sp|O60763|USO1_HUMAN	USO1_HUMAN	USO1	General vesicular transport factor p115 (Protein USO1 homolog) (Transcytosis-associated protein) (TAP) (Vesicle-docking protein)	65	1414
sp|P16519|NEC2_HUMAN	NEC2_HUMAN	PCSK2	Neuroendocrine convertase 2 (NEC 2) (EC 3.4.21.94) (KEX2-like endoprotease 2) (Prohormone convertase 2) (Proprotein convertase 2) (PC2)	63	1407
sp|Q7Z406|MYH14_HUMAN	MYH14_HUMAN	MYH14	Myosin-14 (Myosin heavy chain 14) (Myosin heavy chain, non-muscle IIc) (Non-muscle myosin heavy chain IIc) (NMHC II-C)	61	1396
sp|P00367|DHE3_HUMAN	DHE3_HUMAN	GLUD1	Glutamate dehydrogenase 1, mitochondrial (GDH 1) (EC 1.4.1.3)	48	1392
sp|P67936|TPM4_HUMAN	TPM4_HUMAN	TPM4	Tropomyosin alpha-4 chain (TM30p1) (Tropomyosin-4)	38	1392
sp|P40926|MDHM_HUMAN	MDHM_HUMAN	MDH2	Malate dehydrogenase, mitochondrial (EC 1.1.1.37)	37	1386
sp|P46940|IQGA1_HUMAN	IQGA1_HUMAN	IQGAP1	Ras GTPase-activating-like protein IQGAP1 (p195)	89	1369
sp|P38606|VATA_HUMAN	VATA_HUMAN	ATP6V1A	V-type proton ATPase catalytic subunit A (V-ATPase subunit A) (EC 3.6.3.14) (V-ATPase 69 kDa subunit) (Vacuolar ATPase isoform VA68) (Vacuolar proton pump subunit alpha)	45	1366
sp|P32119|PRDX2_HUMAN	PRDX2_HUMAN	PRDX2	Peroxiredoxin-2 (EC 1.11.1.15) (Natural killer cell-enhancing factor B) (NKEF-B) (PRP) (Thiol-specific antioxidant protein) (TSA) (Thioredoxin peroxidase 1) (Thioredoxin-dependent peroxide reductase 1)	29	1361
sp|P60842|IF4A1_HUMAN	IF4A1_HUMAN	EIF4A1	Eukaryotic initiation factor 4A-I (eIF-4A-I) (eIF4A-I) (EC 3.6.4.13) (ATP-dependent RNA helicase eIF4A-1)	43	1358
sp|P04792|HSPB1_HUMAN	HSPB1_HUMAN	HSPB1	Heat shock protein beta-1 (HspB1) (28 kDa heat shock protein) (Estrogen-regulated 24 kDa protein) (Heat shock 27 kDa protein) (HSP 27) (Stress-responsive protein 27) (SRP27)	33	1357
sp|P30048|PRDX3_HUMAN	PRDX3_HUMAN	PRDX3	Thioredoxin-dependent peroxide reductase, mitochondrial (EC 1.11.1.15) (Antioxidant protein 1) (AOP-1) (HBC189) (Peroxiredoxin III) (Prx-III) (Peroxiredoxin-3) (Protein MER5 homolog)	37	1344
sp|Q16836|HCDH_HUMAN	HCDH_HUMAN	HADH	Hydroxyacyl-coenzyme A dehydrogenase, mitochondrial (HCDH) (EC 1.1.1.35) (Medium and short-chain L-3-hydroxyacyl-coenzyme A dehydrogenase) (Short-chain 3-hydroxyacyl-CoA dehydrogenase)	56	1343
sp|Q92945|FUBP2_HUMAN	FUBP2_HUMAN	KHSRP	Far upstream element-binding protein 2 (FUSE-binding protein 2) (KH type-splicing regulatory protein) (KSRP) (p75)	46	1341
tr|Q5HYB6|Q5HYB6_HUMAN	Q5HYB6_HUMAN	DKFZp686J1372	Epididymis luminal protein 189 (Putative uncharacterized protein DKFZp686J1372) (Tropomyosin alpha-3 chain)	16	1331
sp|P08727|K1C19_HUMAN	K1C19_HUMAN	KRT19	Keratin, type I cytoskeletal 19 (Cytokeratin-19) (CK-19) (Keratin-19) (K19)	37	1330
sp|Q12906|ILF3_HUMAN	ILF3_HUMAN	ILF3	Interleukin enhancer-binding factor 3 (Double-stranded RNA-binding protein 76) (DRBP76) (M-phase phosphoprotein 4) (MPP4) (Nuclear factor associated with dsRNA) (NFAR) (Nuclear factor of activated T-cells 90 kDa) (NF-AT-90) (Translational control protein	71	1316
sp|P50990|TCPQ_HUMAN	TCPQ_HUMAN	CCT8	T-complex protein 1 subunit theta (TCP-1-theta) (CCT-theta) (Renal carcinoma antigen NY-REN-15)	56	1312
sp|P26641|EF1G_HUMAN	EF1G_HUMAN	EEF1G	Elongation factor 1-gamma (EF-1-gamma) (eEF-1B gamma)	40	1309
sp|P14866|HNRPL_HUMAN	HNRPL_HUMAN	HNRNPL	Heterogeneous nuclear ribonucleoprotein L (hnRNP L)	68	1298
sp|P68871|HBB_HUMAN	HBB_HUMAN	HBB	Hemoglobin subunit beta (Beta-globin) (Hemoglobin beta chain) [Cleaved into: LVV-hemorphin-7; Spinorphin]	42	1295
sp|Q14764|MVP_HUMAN	MVP_HUMAN	MVP	Major vault protein (MVP) (Lung resistance-related protein)	64	1293
sp|P23246|SFPQ_HUMAN	SFPQ_HUMAN	SFPQ	Splicing factor, proline- and glutamine-rich (100 kDa DNA-pairing protein) (hPOMp100) (DNA-binding p52/p100 complex, 100 kDa subunit) (Polypyrimidine tract-binding protein-associated-splicing factor) (PSF) (PTB-associated-splicing factor)	48	1287
sp|Q92841|DDX17_HUMAN	DDX17_HUMAN	DDX17	Probable ATP-dependent RNA helicase DDX17 (EC 3.6.4.13) (DEAD box protein 17) (DEAD box protein p72) (RNA-dependent helicase p72)	43	1285
sp|P01308|INS_HUMAN	INS_HUMAN	INS	Insulin [Cleaved into: Insulin B chain; Insulin A chain]	38	1282
sp|Q14789|GOGB1_HUMAN	GOGB1_HUMAN	GOLGB1	Golgin subfamily B member 1 (372 kDa Golgi complex-associated protein) (GCP372) (Giantin) (Macrogolgin)	114	1278
sp|P29120|NEC1_HUMAN	NEC1_HUMAN	PCSK1	Neuroendocrine convertase 1 (NEC 1) (EC 3.4.21.93) (Prohormone convertase 1) (Proprotein convertase 1) (PC1)	72	1268
sp|Q96KP4|CNDP2_HUMAN	CNDP2_HUMAN	CNDP2	Cytosolic non-specific dipeptidase (EC 3.4.13.18) (CNDP dipeptidase 2) (Glutamate carboxypeptidase-like protein 1) (Peptidase A)	55	1268
sp|P07942|LAMB1_HUMAN	LAMB1_HUMAN	LAMB1	Laminin subunit beta-1 (Laminin B1 chain) (Laminin-1 subunit beta) (Laminin-10 subunit beta) (Laminin-12 subunit beta) (Laminin-2 subunit beta) (Laminin-6 subunit beta) (Laminin-8 subunit beta)	65	1266
sp|P24043|LAMA2_HUMAN	LAMA2_HUMAN	LAMA2	Laminin subunit alpha-2 (Laminin M chain) (Laminin-12 subunit alpha) (Laminin-2 subunit alpha) (Laminin-4 subunit alpha) (Merosin heavy chain)	95	1261
sp|P19961|AMY2B_HUMAN	AMY2B_HUMAN	AMY2B	Alpha-amylase 2B (EC 3.2.1.1) (1,4-alpha-D-glucan glucanohydrolase 2B) (Carcinoid alpha-amylase)	75	1260
sp|P35527|K1C9_HUMAN	K1C9_HUMAN	KRT9	Keratin, type I cytoskeletal 9 (Cytokeratin-9) (CK-9) (Keratin-9) (K9)	62	1260
sp|O94979|SC31A_HUMAN	SC31A_HUMAN	SEC31A	Protein transport protein Sec31A (ABP125) (ABP130) (SEC31-like protein 1) (SEC31-related protein A) (Web1-like protein)	63	1254
sp|P15311|EZRI_HUMAN	EZRI_HUMAN	EZR	Ezrin (Cytovillin) (Villin-2) (p81)	45	1253
sp|P69905|HBA_HUMAN	HBA_HUMAN	HBA1;	Hemoglobin subunit alpha (Alpha-globin) (Hemoglobin alpha chain)	47	1244
sp|P31943|HNRH1_HUMAN	HNRH1_HUMAN	HNRNPH1	Heterogeneous nuclear ribonucleoprotein H (hnRNP H) [Cleaved into: Heterogeneous nuclear ribonucleoprotein H, N-terminally processed]	36	1230
sp|Q07955|SRSF1_HUMAN	SRSF1_HUMAN	SRSF1	Serine/arginine-rich splicing factor 1 (Alternative-splicing factor 1) (ASF-1) (Splicing factor, arginine/serine-rich 1) (pre-mRNA-splicing factor SF2, P33 subunit)	30	1226
sp|P06744|G6PI_HUMAN	G6PI_HUMAN	GPI	Glucose-6-phosphate isomerase (GPI) (EC 5.3.1.9) (Autocrine motility factor) (AMF) (Neuroleukin) (NLK) (Phosphoglucose isomerase) (PGI) (Phosphohexose isomerase) (PHI) (Sperm antigen 36) (SA-36)	50	1225
sp|P07195|LDHB_HUMAN	LDHB_HUMAN	LDHB	L-lactate dehydrogenase B chain (LDH-B) (EC 1.1.1.27) (LDH heart subunit) (LDH-H) (Renal carcinoma antigen NY-REN-46)	46	1220
sp|Q32P51|RA1L2_HUMAN	RA1L2_HUMAN	HNRNPA1L2	Heterogeneous nuclear ribonucleoprotein A1-like 2 (hnRNP A1-like 2) (hnRNP core protein A1-like 2)	55	1216
sp|Q13561|DCTN2_HUMAN	DCTN2_HUMAN	DCTN2	Dynactin subunit 2 (50 kDa dynein-associated polypeptide) (Dynactin complex 50 kDa subunit) (DCTN-50) (p50 dynamitin)	37	1195
sp|Q08211|DHX9_HUMAN	DHX9_HUMAN	DHX9	ATP-dependent RNA helicase A (RHA) (EC 3.6.4.13) (DEAH box protein 9) (Leukophysin) (LKP) (Nuclear DNA helicase II) (NDH II)	65	1193
sp|P08263|GSTA1_HUMAN	GSTA1_HUMAN	GSTA1	Glutathione S-transferase A1 (EC 2.5.1.18) (GST HA subunit 1) (GST class-alpha member 1) (GST-epsilon) (GSTA1-1) (GTH1) [Cleaved into: Glutathione S-transferase A1, N-terminally processed]	33	1193
sp|P61247|RS3A_HUMAN	RS3A_HUMAN	RPS3A	40S ribosomal protein S3a (v-fos transformation effector protein) (Fte-1)	51	1192
sp|Q562R1|ACTBL_HUMAN	ACTBL_HUMAN	ACTBL2	Beta-actin-like protein 2 (Kappa-actin)	56	1188
sp|P63104|1433Z_HUMAN	1433Z_HUMAN	YWHAZ	14-3-3 protein zeta/delta (Protein kinase C inhibitor protein 1) (KCIP-1)	35	1168
sp|P11940|PABP1_HUMAN	PABP1_HUMAN	PABPC1	Polyadenylate-binding protein 1 (PABP-1) (Poly(A)-binding protein 1)	41	1159
sp|P21281|VATB2_HUMAN	VATB2_HUMAN	ATP6V1B2	V-type proton ATPase subunit B, brain isoform (V-ATPase subunit B 2) (Endomembrane proton pump 58 kDa subunit) (HO57) (Vacuolar proton pump subunit B 2)	39	1152
sp|Q06830|PRDX1_HUMAN	PRDX1_HUMAN	PRDX1	Peroxiredoxin-1 (EC 1.11.1.15) (Natural killer cell-enhancing factor A) (NKEF-A) (Proliferation-associated gene protein) (PAG) (Thioredoxin peroxidase 2) (Thioredoxin-dependent peroxide reductase 2)	38	1151
sp|Q99497|PARK7_HUMAN	PARK7_HUMAN	PARK7	Protein deglycase DJ-1 (DJ-1) (EC 3.1.2.-) (EC 3.5.1.-) (Oncogene DJ1) (Parkinson disease protein 7)	53	1150
sp|Q9UHG2|PCSK1_HUMAN	PCSK1_HUMAN	PCSK1N	ProSAAS (Proprotein convertase subtilisin/kexin type 1 inhibitor) (Proprotein convertase 1 inhibitor) (pro-SAAS) [Cleaved into: KEP; Big SAAS (b-SAAS); Little SAAS (l-SAAS) (N-proSAAS); Big PEN-LEN (b-PEN-LEN) (SAAS CT(1-49)); PEN; Little LEN (l-LEN); Big	26	1149
sp|P63241|IF5A1_HUMAN	IF5A1_HUMAN	EIF5A	Eukaryotic translation initiation factor 5A-1 (eIF-5A-1) (eIF-5A1) (Eukaryotic initiation factor 5A isoform 1) (eIF-5A) (Rev-binding factor) (eIF-4D)	66	1141
sp|Q14103|HNRPD_HUMAN	HNRPD_HUMAN	HNRNPD	Heterogeneous nuclear ribonucleoprotein D0 (hnRNP D0) (AU-rich element RNA-binding protein 1)	42	1135
sp|P10606|COX5B_HUMAN	COX5B_HUMAN	COX5B	Cytochrome c oxidase subunit 5B, mitochondrial (Cytochrome c oxidase polypeptide Vb)	17	1133
sp|P54317|LIPR2_HUMAN	LIPR2_HUMAN	PNLIPRP2	Pancreatic lipase-related protein 2 (PL-RP2) (EC 3.1.1.26) (EC 3.1.1.3) (Galactolipase)	85	1131
sp|P14314|GLU2B_HUMAN	GLU2B_HUMAN	PRKCSH	Glucosidase 2 subunit beta (80K-H protein) (Glucosidase II subunit beta) (Protein kinase C substrate 60.1 kDa protein heavy chain) (PKCSH)	52	1117
sp|P49588|SYAC_HUMAN	SYAC_HUMAN	AARS	Alanine--tRNA ligase, cytoplasmic (EC 6.1.1.7) (Alanyl-tRNA synthetase) (AlaRS) (Renal carcinoma antigen NY-REN-42)	67	1114
sp|Q9Y678|COPG1_HUMAN	COPG1_HUMAN	COPG1	Coatomer subunit gamma-1 (Gamma-1-coat protein) (Gamma-1-COP)	51	1108
sp|P13645|K1C10_HUMAN	K1C10_HUMAN	KRT10	Keratin, type I cytoskeletal 10 (Cytokeratin-10) (CK-10) (Keratin-10) (K10)	89	1104
sp|Q9BYX7|ACTBM_HUMAN	ACTBM_HUMAN	POTEKP	Putative beta-actin-like protein 3 (Kappa-actin) (POTE ankyrin domain family member K) [Cleaved into: Putative beta-actin-like protein 3, N-terminally processed]	57	1102
sp|Q53EL6|PDCD4_HUMAN	PDCD4_HUMAN	PDCD4	Programmed cell death protein 4 (Neoplastic transformation inhibitor protein) (Nuclear antigen H731-like) (Protein 197/15a)	55	1096
sp|Q58FF7|H90B3_HUMAN	H90B3_HUMAN	HSP90AB3P	Putative heat shock protein HSP 90-beta-3 (Heat shock protein 90-beta c) (Heat shock protein 90Bc)	29	1096
sp|P01009|A1AT_HUMAN	A1AT_HUMAN	SERPINA1	Alpha-1-antitrypsin (Alpha-1 protease inhibitor) (Alpha-1-antiproteinase) (Serpin A1) [Cleaved into: Short peptide from AAT (SPAAT)]	46	1087
sp|P08123|CO1A2_HUMAN	CO1A2_HUMAN	COL1A2	Collagen alpha-2(I) chain (Alpha-2 type I collagen)	25	1080
sp|Q16891|MIC60_HUMAN	MIC60_HUMAN	IMMT	MICOS complex subunit MIC60 (Cell proliferation-inducing gene 4/52 protein) (Mitochondrial inner membrane protein) (Mitofilin) (p87/89)	46	1068
sp|P80404|GABT_HUMAN	GABT_HUMAN	ABAT	4-aminobutyrate aminotransferase, mitochondrial (EC 2.6.1.19) ((S)-3-amino-2-methylpropionate transaminase) (EC 2.6.1.22) (GABA aminotransferase) (GABA-AT) (Gamma-amino-N-butyrate transaminase) (GABA transaminase) (GABA-T) (L-AIBAT)	47	1067
sp|P49411|EFTU_HUMAN	EFTU_HUMAN	TUFM	Elongation factor Tu, mitochondrial (EF-Tu) (P43)	36	1065
sp|Q02818|NUCB1_HUMAN	NUCB1_HUMAN	NUCB1	Nucleobindin-1 (CALNUC)	37	1061
sp|P55268|LAMB2_HUMAN	LAMB2_HUMAN	LAMB2	Laminin subunit beta-2 (Laminin B1s chain) (Laminin-11 subunit beta) (Laminin-14 subunit beta) (Laminin-15 subunit beta) (Laminin-3 subunit beta) (Laminin-4 subunit beta) (Laminin-7 subunit beta) (Laminin-9 subunit beta) (S-laminin subunit beta) (S-LAM be	54	1057
sp|Q15075|EEA1_HUMAN	EEA1_HUMAN	EEA1	Early endosome antigen 1 (Endosome-associated protein p162) (Zinc finger FYVE domain-containing protein 2)	57	1056
sp|P35221|CTNA1_HUMAN	CTNA1_HUMAN	CTNNA1	Catenin alpha-1 (Alpha E-catenin) (Cadherin-associated protein) (Renal carcinoma antigen NY-REN-13)	52	1054
sp|P08865|RSSA_HUMAN	RSSA_HUMAN	RPSA	40S ribosomal protein SA (37 kDa laminin receptor precursor) (37LRP) (37/67 kDa laminin receptor) (LRP/LR) (67 kDa laminin receptor) (67LR) (Colon carcinoma laminin-binding protein) (Laminin receptor 1) (LamR) (Laminin-binding protein precursor p40) (LBP/	38	1053
sp|P00558|PGK1_HUMAN	PGK1_HUMAN	PGK1	Phosphoglycerate kinase 1 (EC 2.7.2.3) (Cell migration-inducing gene 10 protein) (Primer recognition protein 2) (PRP 2)	41	1043
sp|P61604|CH10_HUMAN	CH10_HUMAN	HSPE1	10 kDa heat shock protein, mitochondrial (Hsp10) (10 kDa chaperonin) (Chaperonin 10) (CPN10) (Early-pregnancy factor) (EPF)	18	1043
sp|P54315|LIPR1_HUMAN	LIPR1_HUMAN	PNLIPRP1	Inactive pancreatic lipase-related protein 1 (PL-RP1)	53	1042
sp|Q13435|SF3B2_HUMAN	SF3B2_HUMAN	SF3B2	Splicing factor 3B subunit 2 (Pre-mRNA-splicing factor SF3b 145 kDa subunit) (SF3b145) (SF3b150) (Spliceosome-associated protein 145) (SAP 145)	42	1042
sp|P78371|TCPB_HUMAN	TCPB_HUMAN	CCT2	T-complex protein 1 subunit beta (TCP-1-beta) (CCT-beta)	39	1032
sp|Q9UQ80|PA2G4_HUMAN	PA2G4_HUMAN	PA2G4	Proliferation-associated protein 2G4 (Cell cycle protein p38-2G4 homolog) (hG4-1) (ErbB3-binding protein 1)	34	1026
sp|P43243|MATR3_HUMAN	MATR3_HUMAN	MATR3	Matrin-3	50	1012
sp|Q14847|LASP1_HUMAN	LASP1_HUMAN	LASP1	LIM and SH3 domain protein 1 (LASP-1) (Metastatic lymph node gene 50 protein) (MLN 50)	30	1008
sp|P31930|QCR1_HUMAN	QCR1_HUMAN	UQCRC1	Cytochrome b-c1 complex subunit 1, mitochondrial (Complex III subunit 1) (Core protein I) (Ubiquinol-cytochrome-c reductase complex core protein 1)	40	1001
sp|P48444|COPD_HUMAN	COPD_HUMAN	ARCN1	Coatomer subunit delta (Archain) (Delta-coat protein) (Delta-COP)	44	996
sp|P09651|ROA1_HUMAN	ROA1_HUMAN	HNRNPA1	Heterogeneous nuclear ribonucleoprotein A1 (hnRNP A1) (Helix-destabilizing protein) (Single-strand RNA-binding protein) (hnRNP core protein A1) [Cleaved into: Heterogeneous nuclear ribonucleoprotein A1, N-terminally processed]	32	992
sp|O60716|CTND1_HUMAN	CTND1_HUMAN	CTNND1	Catenin delta-1 (Cadherin-associated Src substrate) (CAS) (p120 catenin) (p120(ctn)) (p120(cas))	42	990
sp|P49748|ACADV_HUMAN	ACADV_HUMAN	ACADVL	Very long-chain specific acyl-CoA dehydrogenase, mitochondrial (VLCAD) (EC 1.3.8.9)	31	990
sp|P05091|ALDH2_HUMAN	ALDH2_HUMAN	ALDH2	Aldehyde dehydrogenase, mitochondrial (EC 1.2.1.3) (ALDH class 2) (ALDH-E2) (ALDHI)	42	983
sp|P28331|NDUS1_HUMAN	NDUS1_HUMAN	NDUFS1	NADH-ubiquinone oxidoreductase 75 kDa subunit, mitochondrial (EC 1.6.5.3) (EC 1.6.99.3) (Complex I-75kD) (CI-75kD)	39	982
sp|P33778|H2B1B_HUMAN	H2B1B_HUMAN	HIST1H2BB	Histone H2B type 1-B (Histone H2B.1) (Histone H2B.f) (H2B/f)	58	981
sp|P09874|PARP1_HUMAN	PARP1_HUMAN	PARP1	Poly [ADP-ribose] polymerase 1 (PARP-1) (EC 2.4.2.30) (ADP-ribosyltransferase diphtheria toxin-like 1) (ARTD1) (NAD(+) ADP-ribosyltransferase 1) (ADPRT 1) (Poly[ADP-ribose] synthase 1)	48	981
sp|P26640|SYVC_HUMAN	SYVC_HUMAN	VARS	Valine--tRNA ligase (EC 6.1.1.9) (Protein G7a) (Valyl-tRNA synthetase) (ValRS)	53	978
sp|Q8WUM4|PDC6I_HUMAN	PDC6I_HUMAN	PDCD6IP	Programmed cell death 6-interacting protein (PDCD6-interacting protein) (ALG-2-interacting protein 1) (ALG-2-interacting protein X) (Hp95)	46	973
sp|O75083|WDR1_HUMAN	WDR1_HUMAN	WDR1	WD repeat-containing protein 1 (Actin-interacting protein 1) (AIP1) (NORI-1)	33	973
sp|P68032|ACTC_HUMAN	ACTC_HUMAN	ACTC1	Actin, alpha cardiac muscle 1 (Alpha-cardiac actin)	21	973
sp|P46777|RL5_HUMAN	RL5_HUMAN	RPL5	60S ribosomal protein L5	34	969
sp|P60660|MYL6_HUMAN	MYL6_HUMAN	MYL6	Myosin light polypeptide 6 (17 kDa myosin light chain) (LC17) (Myosin light chain 3) (MLC-3) (Myosin light chain alkali 3) (Myosin light chain A3) (Smooth muscle and nonmuscle myosin light chain alkali 6)	29	969
sp|P30040|ERP29_HUMAN	ERP29_HUMAN	ERP29	Endoplasmic reticulum resident protein 29 (ERp29) (Endoplasmic reticulum resident protein 28) (ERp28) (Endoplasmic reticulum resident protein 31) (ERp31)	29	965
sp|Q96A08|H2B1A_HUMAN	H2B1A_HUMAN	HIST1H2BA	Histone H2B type 1-A (Histone H2B, testis) (TSH2B.1) (Testis-specific histone H2B)	25	964
sp|Q13263|TIF1B_HUMAN	TIF1B_HUMAN	TRIM28	Transcription intermediary factor 1-beta (TIF1-beta) (E3 SUMO-protein ligase TRIM28) (EC 6.3.2.-) (KRAB-associated protein 1) (KAP-1) (KRAB-interacting protein 1) (KRIP-1) (Nuclear corepressor KAP-1) (RING finger protein 96) (Tripartite motif-containing p	40	959
sp|P24534|EF1B_HUMAN	EF1B_HUMAN	EEF1B2	Elongation factor 1-beta (EF-1-beta)	52	955
sp|P54886|P5CS_HUMAN	P5CS_HUMAN	ALDH18A1	Delta-1-pyrroline-5-carboxylate synthase (P5CS) (Aldehyde dehydrogenase family 18 member A1) [Includes: Glutamate 5-kinase (GK) (EC 2.7.2.11) (Gamma-glutamyl kinase); Gamma-glutamyl phosphate reductase (GPR) (EC 1.2.1.41) (Glutamate-5-semialdehyde dehydro	40	944
sp|P17987|TCPA_HUMAN	TCPA_HUMAN	TCP1	T-complex protein 1 subunit alpha (TCP-1-alpha) (CCT-alpha)	33	942
sp|Q13200|PSMD2_HUMAN	PSMD2_HUMAN	PSMD2	26S proteasome non-ATPase regulatory subunit 2 (26S proteasome regulatory subunit RPN1) (26S proteasome regulatory subunit S2) (26S proteasome subunit p97) (Protein 55.11) (Tumor necrosis factor type 1 receptor-associated protein 2)	51	940
sp|P41250|SYG_HUMAN	SYG_HUMAN	GARS	Glycine--tRNA ligase (EC 6.1.1.14) (Diadenosine tetraphosphate synthetase) (AP-4-A synthetase) (Glycyl-tRNA synthetase) (GlyRS)	59	939
sp|P49257|LMAN1_HUMAN	LMAN1_HUMAN	LMAN1	Protein ERGIC-53 (ER-Golgi intermediate compartment 53 kDa protein) (Gp58) (Intracellular mannose-specific lectin MR60) (Lectin mannose-binding 1)	39	939
sp|Q16531|DDB1_HUMAN	DDB1_HUMAN	DDB1	DNA damage-binding protein 1 (DDB p127 subunit) (DNA damage-binding protein a) (DDBa) (Damage-specific DNA-binding protein 1) (HBV X-associated protein 1) (XAP-1) (UV-damaged DNA-binding factor) (UV-damaged DNA-binding protein 1) (UV-DDB 1) (XPE-binding f	40	938
sp|P23284|PPIB_HUMAN	PPIB_HUMAN	PPIB	Peptidyl-prolyl cis-trans isomerase B (PPIase B) (EC 5.2.1.8) (CYP-S1) (Cyclophilin B) (Rotamase B) (S-cyclophilin) (SCYLP)	36	935
sp|P20674|COX5A_HUMAN	COX5A_HUMAN	COX5A	Cytochrome c oxidase subunit 5A, mitochondrial (Cytochrome c oxidase polypeptide Va)	33	930
sp|P34931|HS71L_HUMAN	HS71L_HUMAN	HSPA1L	Heat shock 70 kDa protein 1-like (Heat shock 70 kDa protein 1L) (Heat shock 70 kDa protein 1-Hom) (HSP70-Hom)	26	930
sp|P30153|2AAA_HUMAN	2AAA_HUMAN	PPP2R1A	Serine/threonine-protein phosphatase 2A 65 kDa regulatory subunit A alpha isoform (Medium tumor antigen-associated 61 kDa protein) (PP2A subunit A isoform PR65-alpha) (PP2A subunit A isoform R1-alpha)	49	917
sp|Q15437|SC23B_HUMAN	SC23B_HUMAN	SEC23B	Protein transport protein Sec23B (SEC23-related protein B)	42	916
sp|Q13310|PABP4_HUMAN	PABP4_HUMAN	PABPC4	Polyadenylate-binding protein 4 (PABP-4) (Poly(A)-binding protein 4) (Activated-platelet protein 1) (APP-1) (Inducible poly(A)-binding protein) (iPABP)	32	916
sp|Q06210|GFPT1_HUMAN	GFPT1_HUMAN	GFPT1	Glutamine--fructose-6-phosphate aminotransferase [isomerizing] 1 (EC 2.6.1.16) (D-fructose-6-phosphate amidotransferase 1) (Glutamine:fructose-6-phosphate amidotransferase 1) (GFAT 1) (GFAT1) (Hexosephosphate aminotransferase 1)	52	912
sp|P48735|IDHP_HUMAN	IDHP_HUMAN	IDH2	Isocitrate dehydrogenase [NADP], mitochondrial (IDH) (EC 1.1.1.42) (ICD-M) (IDP) (NADP(+)-specific ICDH) (Oxalosuccinate decarboxylase)	40	912
sp|P04746|AMYP_HUMAN	AMYP_HUMAN	AMY2A	Pancreatic alpha-amylase (PA) (EC 3.2.1.1) (1,4-alpha-D-glucan glucanohydrolase)	52	910
sp|P51884|LUM_HUMAN	LUM_HUMAN	LUM	Lumican (Keratan sulfate proteoglycan lumican) (KSPG lumican)	24	909
sp|P40939|ECHA_HUMAN	ECHA_HUMAN	HADHA	Trifunctional enzyme subunit alpha, mitochondrial (78 kDa gastrin-binding protein) (TP-alpha) [Includes: Long-chain enoyl-CoA hydratase (EC 4.2.1.17); Long chain 3-hydroxyacyl-CoA dehydrogenase (EC 1.1.1.211)]	54	908
sp|O15027|SC16A_HUMAN	SC16A_HUMAN	SEC16A	Protein transport protein Sec16A (SEC16 homolog A)	60	907
sp|P04350|TBB4A_HUMAN	TBB4A_HUMAN	TUBB4A	Tubulin beta-4A chain (Tubulin 5 beta) (Tubulin beta-4 chain)	31	907
sp|P53621|COPA_HUMAN	COPA_HUMAN	COPA	Coatomer subunit alpha (Alpha-coat protein) (Alpha-COP) (HEP-COP) (HEPCOP) [Cleaved into: Xenin (Xenopsin-related peptide); Proxenin]	38	902
sp|P23396|RS3_HUMAN	RS3_HUMAN	RPS3	40S ribosomal protein S3 (EC 4.2.99.18)	30	902
sp|O60437|PEPL_HUMAN	PEPL_HUMAN	PPL	Periplakin (190 kDa paraneoplastic pemphigus antigen) (195 kDa cornified envelope precursor protein)	59	896
sp|P62081|RS7_HUMAN	RS7_HUMAN	RPS7	40S ribosomal protein S7	37	896
sp|P07437|TBB5_HUMAN	TBB5_HUMAN	TUBB	Tubulin beta chain (Tubulin beta-5 chain)	29	883
sp|P39023|RL3_HUMAN	RL3_HUMAN	RPL3	60S ribosomal protein L3 (HIV-1 TAR RNA-binding protein B) (TARBP-B)	46	882
sp|Q14203|DCTN1_HUMAN	DCTN1_HUMAN	DCTN1	Dynactin subunit 1 (150 kDa dynein-associated polypeptide) (DAP-150) (DP-150) (p135) (p150-glued)	68	879
sp|P42704|LPPRC_HUMAN	LPPRC_HUMAN	LRPPRC	Leucine-rich PPR motif-containing protein, mitochondrial (130 kDa leucine-rich protein) (LRP 130) (GP130)	53	878
sp|P26599|PTBP1_HUMAN	PTBP1_HUMAN	PTBP1	Polypyrimidine tract-binding protein 1 (PTB) (57 kDa RNA-binding protein PPTB-1) (Heterogeneous nuclear ribonucleoprotein I) (hnRNP I)	41	878
sp|P26038|MOES_HUMAN	MOES_HUMAN	MSN	Moesin (Membrane-organizing extension spike protein)	40	877
sp|P05455|LA_HUMAN	LA_HUMAN	SSB	Lupus La protein (La autoantigen) (La ribonucleoprotein) (Sjoegren syndrome type B antigen) (SS-B)	24	874
sp|P23528|COF1_HUMAN	COF1_HUMAN	CFL1	Cofilin-1 (18 kDa phosphoprotein) (p18) (Cofilin, non-muscle isoform)	29	871
sp|P07339|CATD_HUMAN	CATD_HUMAN	CTSD	Cathepsin D (EC 3.4.23.5) [Cleaved into: Cathepsin D light chain; Cathepsin D heavy chain]	44	870
sp|Q01518|CAP1_HUMAN	CAP1_HUMAN	CAP1	Adenylyl cyclase-associated protein 1 (CAP 1)	42	868
sp|P45974|UBP5_HUMAN	UBP5_HUMAN	USP5	Ubiquitin carboxyl-terminal hydrolase 5 (EC 3.4.19.12) (Deubiquitinating enzyme 5) (Isopeptidase T) (Ubiquitin thioesterase 5) (Ubiquitin-specific-processing protease 5)	32	868
sp|Q02539|H11_HUMAN	H11_HUMAN	HIST1H1A	Histone H1.1 (Histone H1a)	24	865
sp|P00167|CYB5_HUMAN	CYB5_HUMAN	CYB5A	Cytochrome b5 (Microsomal cytochrome b5 type A) (MCB5)	25	864
sp|P53618|COPB_HUMAN	COPB_HUMAN	COPB1	Coatomer subunit beta (Beta-coat protein) (Beta-COP)	44	863
sp|O75947|ATP5H_HUMAN	ATP5H_HUMAN	ATP5H	ATP synthase subunit d, mitochondrial (ATPase subunit d)	31	862
sp|O75367|H2AY_HUMAN	H2AY_HUMAN	H2AFY	Core histone macro-H2A.1 (Histone macroH2A1) (mH2A1) (Histone H2A.y) (H2A/y) (Medulloblastoma antigen MU-MB-50.205)	29	861
sp|P18124|RL7_HUMAN	RL7_HUMAN	RPL7	60S ribosomal protein L7	24	858
sp|P10253|LYAG_HUMAN	LYAG_HUMAN	GAA	Lysosomal alpha-glucosidase (EC 3.2.1.20) (Acid maltase) (Aglucosidase alfa) [Cleaved into: 76 kDa lysosomal alpha-glucosidase; 70 kDa lysosomal alpha-glucosidase]	50	856
sp|Q92499|DDX1_HUMAN	DDX1_HUMAN	DDX1	ATP-dependent RNA helicase DDX1 (EC 3.6.4.13) (DEAD box protein 1) (DEAD box protein retinoblastoma) (DBP-RB)	44	856
sp|Q15181|IPYR_HUMAN	IPYR_HUMAN	PPA1	Inorganic pyrophosphatase (EC 3.6.1.1) (Pyrophosphate phospho-hydrolase) (PPase)	37	856
sp|Q02878|RL6_HUMAN	RL6_HUMAN	RPL6	60S ribosomal protein L6 (Neoplasm-related protein C140) (Tax-responsive enhancer element-binding protein 107) (TaxREB107)	33	855
sp|P09960|LKHA4_HUMAN	LKHA4_HUMAN	LTA4H	Leukotriene A-4 hydrolase (LTA-4 hydrolase) (EC 3.3.2.6) (Leukotriene A(4) hydrolase)	36	850
sp|O94875|SRBS2_HUMAN	SRBS2_HUMAN	SORBS2	Sorbin and SH3 domain-containing protein 2 (Arg/Abl-interacting protein 2) (ArgBP2) (Sorbin)	33	849
sp|O43390|HNRPR_HUMAN	HNRPR_HUMAN	HNRNPR	Heterogeneous nuclear ribonucleoprotein R (hnRNP R)	46	848
sp|P49189|AL9A1_HUMAN	AL9A1_HUMAN	ALDH9A1	4-trimethylaminobutyraldehyde dehydrogenase (TMABADH) (EC 1.2.1.47) (Aldehyde dehydrogenase E3 isozyme) (Aldehyde dehydrogenase family 9 member A1) (EC 1.2.1.3) (Gamma-aminobutyraldehyde dehydrogenase) (EC 1.2.1.19) (R-aminobutyraldehyde dehydrogenase)	32	845
sp|O75533|SF3B1_HUMAN	SF3B1_HUMAN	SF3B1	Splicing factor 3B subunit 1 (Pre-mRNA-splicing factor SF3b 155 kDa subunit) (SF3b155) (Spliceosome-associated protein 155) (SAP 155)	66	842
sp|Q1KMD3|HNRL2_HUMAN	HNRL2_HUMAN	HNRNPUL2	Heterogeneous nuclear ribonucleoprotein U-like protein 2 (Scaffold-attachment factor A2) (SAF-A2)	46	839
sp|P30084|ECHM_HUMAN	ECHM_HUMAN	ECHS1	Enoyl-CoA hydratase, mitochondrial (EC 4.2.1.17) (Enoyl-CoA hydratase 1) (Short-chain enoyl-CoA hydratase) (SCEH)	29	839
sp|O43175|SERA_HUMAN	SERA_HUMAN	PHGDH	D-3-phosphoglycerate dehydrogenase (3-PGDH) (EC 1.1.1.95)	40	836
sp|Q9NQW7|XPP1_HUMAN	XPP1_HUMAN	XPNPEP1	Xaa-Pro aminopeptidase 1 (EC 3.4.11.9) (Aminoacylproline aminopeptidase) (Cytosolic aminopeptidase P) (Soluble aminopeptidase P) (sAmp) (X-Pro aminopeptidase 1) (X-prolyl aminopeptidase 1, soluble)	44	833
sp|P62263|RS14_HUMAN	RS14_HUMAN	RPS14	40S ribosomal protein S14	36	832
sp|P61981|1433G_HUMAN	1433G_HUMAN	YWHAG	14-3-3 protein gamma (Protein kinase C inhibitor protein 1) (KCIP-1) [Cleaved into: 14-3-3 protein gamma, N-terminally processed]	29	832
sp|P30740|ILEU_HUMAN	ILEU_HUMAN	SERPINB1	Leukocyte elastase inhibitor (LEI) (Monocyte/neutrophil elastase inhibitor) (EI) (M/NEI) (Peptidase inhibitor 2) (PI-2) (Serpin B1)	39	826
sp|P55084|ECHB_HUMAN	ECHB_HUMAN	HADHB	Trifunctional enzyme subunit beta, mitochondrial (TP-beta) [Includes: 3-ketoacyl-CoA thiolase (EC 2.3.1.16) (Acetyl-CoA acyltransferase) (Beta-ketothiolase)]	34	823
sp|P34932|HSP74_HUMAN	HSP74_HUMAN	HSPA4	Heat shock 70 kDa protein 4 (HSP70RY) (Heat shock 70-related protein APG-2)	45	817
sp|P21399|ACOC_HUMAN	ACOC_HUMAN	ACO1	Cytoplasmic aconitate hydratase (Aconitase) (EC 4.2.1.3) (Citrate hydro-lyase) (Ferritin repressor protein) (Iron regulatory protein 1) (IRP1) (Iron-responsive element-binding protein 1) (IRE-BP 1)	45	817
sp|O60506|HNRPQ_HUMAN	HNRPQ_HUMAN	SYNCRIP	Heterogeneous nuclear ribonucleoprotein Q (hnRNP Q) (Glycine- and tyrosine-rich RNA-binding protein) (GRY-RBP) (NS1-associated protein 1) (Synaptotagmin-binding, cytoplasmic RNA-interacting protein)	44	817
sp|P02787|TRFE_HUMAN	TRFE_HUMAN	TF	Serotransferrin (Transferrin) (Beta-1 metal-binding globulin) (Siderophilin)	54	814
sp|Q15019|SEPT2_HUMAN	SEPT2_HUMAN	2-Sep	Septin-2 (Neural precursor cell expressed developmentally down-regulated protein 5) (NEDD-5)	29	810
sp|P05198|IF2A_HUMAN	IF2A_HUMAN	EIF2S1	Eukaryotic translation initiation factor 2 subunit 1 (Eukaryotic translation initiation factor 2 subunit alpha) (eIF-2-alpha) (eIF-2A) (eIF-2alpha)	23	810
sp|P09211|GSTP1_HUMAN	GSTP1_HUMAN	GSTP1	Glutathione S-transferase P (EC 2.5.1.18) (GST class-pi) (GSTP1-1)	32	809
sp|P62753|RS6_HUMAN	RS6_HUMAN	RPS6	40S ribosomal protein S6 (Phosphoprotein NP33)	24	809
sp|Q13576|IQGA2_HUMAN	IQGA2_HUMAN	IQGAP2	Ras GTPase-activating-like protein IQGAP2	68	807
sp|Q14194|DPYL1_HUMAN	DPYL1_HUMAN	CRMP1	Dihydropyrimidinase-related protein 1 (DRP-1) (Collapsin response mediator protein 1) (CRMP-1) (Unc-33-like phosphoprotein 3) (ULIP-3)	40	807
sp|Q07021|C1QBP_HUMAN	C1QBP_HUMAN	C1QBP	Complement component 1 Q subcomponent-binding protein, mitochondrial (ASF/SF2-associated protein p32) (Glycoprotein gC1qBP) (C1qBP) (Hyaluronan-binding protein 1) (Mitochondrial matrix protein p32) (gC1q-R protein) (p33)	50	806
sp|Q9H2U2|IPYR2_HUMAN	IPYR2_HUMAN	PPA2	Inorganic pyrophosphatase 2, mitochondrial (EC 3.6.1.1) (Pyrophosphatase SID6-306) (Pyrophosphate phospho-hydrolase 2) (PPase 2)	34	804
sp|P55327|TPD52_HUMAN	TPD52_HUMAN	TPD52	Tumor protein D52 (Protein N8)	29	804
sp|O00303|EIF3F_HUMAN	EIF3F_HUMAN	EIF3F	Eukaryotic translation initiation factor 3 subunit F (eIF3f) (Deubiquitinating enzyme eIF3f) (EC 3.4.19.12) (Eukaryotic translation initiation factor 3 subunit 5) (eIF-3-epsilon) (eIF3 p47)	27	804
sp|Q9HC35|EMAL4_HUMAN	EMAL4_HUMAN	EML4	Echinoderm microtubule-associated protein-like 4 (EMAP-4) (Restrictedly overexpressed proliferation-associated protein) (Ropp 120)	45	802
sp|P63244|GBLP_HUMAN	GBLP_HUMAN	GNB2L1	Guanine nucleotide-binding protein subunit beta-2-like 1 (Cell proliferation-inducing gene 21 protein) (Guanine nucleotide-binding protein subunit beta-like protein 12.3) (Human lung cancer oncogene 7 protein) (HLC-7) (Receptor for activated C kinase) (Re	38	801
sp|P37802|TAGL2_HUMAN	TAGL2_HUMAN	TAGLN2	Transgelin-2 (Epididymis tissue protein Li 7e) (SM22-alpha homolog)	27	800
sp|Q9UL12|SARDH_HUMAN	SARDH_HUMAN	SARDH	Sarcosine dehydrogenase, mitochondrial (SarDH) (EC 1.5.8.3) (BPR-2)	43	799
sp|P19105|ML12A_HUMAN	ML12A_HUMAN	MYL12A	Myosin regulatory light chain 12A (Epididymis secretory protein Li 24) (HEL-S-24) (MLC-2B) (Myosin RLC) (Myosin regulatory light chain 2, nonsarcomeric) (Myosin regulatory light chain MRLC3)	43	799
sp|P11310|ACADM_HUMAN	ACADM_HUMAN	ACADM	Medium-chain specific acyl-CoA dehydrogenase, mitochondrial (MCAD) (EC 1.3.8.7)	27	799
sp|P49419|AL7A1_HUMAN	AL7A1_HUMAN	ALDH7A1	Alpha-aminoadipic semialdehyde dehydrogenase (Alpha-AASA dehydrogenase) (EC 1.2.1.31) (Aldehyde dehydrogenase family 7 member A1) (EC 1.2.1.3) (Antiquitin-1) (Betaine aldehyde dehydrogenase) (EC 1.2.1.8) (Delta1-piperideine-6-carboxylate dehydrogenase) (P	35	797
sp|P27816|MAP4_HUMAN	MAP4_HUMAN	MAP4	Microtubule-associated protein 4 (MAP-4)	49	793
sp|P26885|FKBP2_HUMAN	FKBP2_HUMAN	FKBP2	Peptidyl-prolyl cis-trans isomerase FKBP2 (PPIase FKBP2) (EC 5.2.1.8) (13 kDa FK506-binding protein) (13 kDa FKBP) (FKBP-13) (FK506-binding protein 2) (FKBP-2) (Immunophilin FKBP13) (Rotamase)	23	790
sp|P40227|TCPZ_HUMAN	TCPZ_HUMAN	CCT6A	T-complex protein 1 subunit zeta (TCP-1-zeta) (Acute morphine dependence-related protein 2) (CCT-zeta-1) (HTR3) (Tcp20)	25	781
sp|P13861|KAP2_HUMAN	KAP2_HUMAN	PRKAR2A	cAMP-dependent protein kinase type II-alpha regulatory subunit	22	770
sp|Q05682|CALD1_HUMAN	CALD1_HUMAN	CALD1	Caldesmon (CDM)	33	769
sp|O94874|UFL1_HUMAN	UFL1_HUMAN	UFL1	E3 UFM1-protein ligase 1 (EC 6.3.2.-) (Novel LZAP-binding protein) (Regulator of C53/LZAP and DDRGK1)	41	768
sp|Q9UPN3|MACF1_HUMAN	MACF1_HUMAN	MACF1	Microtubule-actin cross-linking factor 1, isoforms 1/2/3/5 (620 kDa actin-binding protein) (ABP620) (Actin cross-linking family protein 7) (Macrophin-1) (Trabeculin-alpha)	74	767
sp|P35908|K22E_HUMAN	K22E_HUMAN	KRT2	Keratin, type II cytoskeletal 2 epidermal (Cytokeratin-2e) (CK-2e) (Epithelial keratin-2e) (Keratin-2 epidermis) (Keratin-2e) (K2e) (Type-II keratin Kb2)	62	765
sp|Q99895|CTRC_HUMAN	CTRC_HUMAN	CTRC	Chymotrypsin-C (EC 3.4.21.2) (Caldecrin)	39	765
sp|P09429|HMGB1_HUMAN	HMGB1_HUMAN	HMGB1	High mobility group protein B1 (High mobility group protein 1) (HMG-1)	21	765
sp|P31942|HNRH3_HUMAN	HNRH3_HUMAN	HNRNPH3	Heterogeneous nuclear ribonucleoprotein H3 (hnRNP H3) (Heterogeneous nuclear ribonucleoprotein 2H9) (hnRNP 2H9)	24	764
sp|P36871|PGM1_HUMAN	PGM1_HUMAN	PGM1	Phosphoglucomutase-1 (PGM 1) (EC 5.4.2.2) (Glucose phosphomutase 1)	42	761
sp|P0CW22|RS17L_HUMAN	RS17L_HUMAN	RPS17L	40S ribosomal protein S17-like	38	759
sp|P46459|NSF_HUMAN	NSF_HUMAN	NSF	Vesicle-fusing ATPase (EC 3.6.4.6) (N-ethylmaleimide-sensitive fusion protein) (NEM-sensitive fusion protein) (Vesicular-fusion protein NSF)	41	756
sp|Q99536|VAT1_HUMAN	VAT1_HUMAN	VAT1	Synaptic vesicle membrane protein VAT-1 homolog (EC 1.-.-.-)	36	754
sp|Q9C0C2|TB182_HUMAN	TB182_HUMAN	TNKS1BP1	182 kDa tankyrase-1-binding protein	36	750
sp|P55209|NP1L1_HUMAN	NP1L1_HUMAN	NAP1L1	Nucleosome assembly protein 1-like 1 (NAP-1-related protein) (hNRP)	34	746
sp|P55259|GP2_HUMAN	GP2_HUMAN	GP2	Pancreatic secretory granule membrane major glycoprotein GP2 (Pancreatic zymogen granule membrane protein GP-2) (ZAP75)	32	745
sp|P43686|PRS6B_HUMAN	PRS6B_HUMAN	PSMC4	26S protease regulatory subunit 6B (26S proteasome AAA-ATPase subunit RPT3) (MB67-interacting protein) (MIP224) (Proteasome 26S subunit ATPase 4) (Tat-binding protein 7) (TBP-7)	27	743
sp|P18669|PGAM1_HUMAN	PGAM1_HUMAN	PGAM1	Phosphoglycerate mutase 1 (EC 3.1.3.13) (EC 5.4.2.11) (EC 5.4.2.4) (BPG-dependent PGAM 1) (Phosphoglycerate mutase isozyme B) (PGAM-B)	33	741
sp|Q14247|SRC8_HUMAN	SRC8_HUMAN	CTTN	Src substrate cortactin (Amplaxin) (Oncogene EMS1)	43	740
sp|P67809|YBOX1_HUMAN	YBOX1_HUMAN	YBX1	Nuclease-sensitive element-binding protein 1 (CCAAT-binding transcription factor I subunit A) (CBF-A) (DNA-binding protein B) (DBPB) (Enhancer factor I subunit A) (EFI-A) (Y-box transcription factor) (Y-box-binding protein 1) (YB-1)	31	737
sp|P49368|TCPG_HUMAN	TCPG_HUMAN	CCT3	T-complex protein 1 subunit gamma (TCP-1-gamma) (CCT-gamma) (hTRiC5)	44	729
sp|P02774|VTDB_HUMAN	VTDB_HUMAN	GC	Vitamin D-binding protein (DBP) (VDB) (Gc-globulin) (Group-specific component)	42	727
sp|P14209|CD99_HUMAN	CD99_HUMAN	CD99	CD99 antigen (12E7) (E2 antigen) (Protein MIC2) (T-cell surface glycoprotein E2) (CD antigen CD99)	15	725
sp|Q15393|SF3B3_HUMAN	SF3B3_HUMAN	SF3B3	Splicing factor 3B subunit 3 (Pre-mRNA-splicing factor SF3b 130 kDa subunit) (SF3b130) (STAF130) (Spliceosome-associated protein 130) (SAP 130)	37	721
sp|Q04917|1433F_HUMAN	1433F_HUMAN	YWHAH	14-3-3 protein eta (Protein AS1)	33	721
sp|P39656|OST48_HUMAN	OST48_HUMAN	DDOST	Dolichyl-diphosphooligosaccharide--protein glycosyltransferase 48 kDa subunit (DDOST 48 kDa subunit) (Oligosaccharyl transferase 48 kDa subunit) (EC 2.4.99.18)	32	721
sp|P54577|SYYC_HUMAN	SYYC_HUMAN	YARS	Tyrosine--tRNA ligase, cytoplasmic (EC 6.1.1.1) (Tyrosyl-tRNA synthetase) (TyrRS) [Cleaved into: Tyrosine--tRNA ligase, cytoplasmic, N-terminally processed]	38	720
sp|Q6FI13|H2A2A_HUMAN	H2A2A_HUMAN	HIST2H2AA3	Histone H2A type 2-A (Histone H2A.2) (Histone H2A/o)	43	716
sp|P17980|PRS6A_HUMAN	PRS6A_HUMAN	PSMC3	26S protease regulatory subunit 6A (26S proteasome AAA-ATPase subunit RPT5) (Proteasome 26S subunit ATPase 3) (Proteasome subunit P50) (Tat-binding protein 1) (TBP-1)	37	715
sp|P63220|RS21_HUMAN	RS21_HUMAN	RPS21	40S ribosomal protein S21	12	715
sp|P02452|CO1A1_HUMAN	CO1A1_HUMAN	COL1A1	Collagen alpha-1(I) chain (Alpha-1 type I collagen)	30	713
sp|O14979|HNRDL_HUMAN	HNRDL_HUMAN	HNRNPDL	Heterogeneous nuclear ribonucleoprotein D-like (hnRNP D-like) (hnRNP DL) (AU-rich element RNA-binding factor) (JKT41-binding protein) (Protein laAUF1)	31	711
sp|O60701|UGDH_HUMAN	UGDH_HUMAN	UGDH	UDP-glucose 6-dehydrogenase (UDP-Glc dehydrogenase) (UDP-GlcDH) (UDPGDH) (EC 1.1.1.22)	40	706
sp|P04118|COL_HUMAN	COL_HUMAN	CLPS	Colipase	33	706
sp|P50991|TCPD_HUMAN	TCPD_HUMAN	CCT4	T-complex protein 1 subunit delta (TCP-1-delta) (CCT-delta) (Stimulator of TAR RNA-binding)	31	706
sp|P07910|HNRPC_HUMAN	HNRPC_HUMAN	HNRNPC	Heterogeneous nuclear ribonucleoproteins C1/C2 (hnRNP C1/C2)	24	706
sp|Q9Y6C2|EMIL1_HUMAN	EMIL1_HUMAN	EMILIN1	EMILIN-1 (Elastin microfibril interface-located protein 1) (Elastin microfibril interfacer 1)	33	704
sp|O60812|HNRC1_HUMAN	HNRC1_HUMAN	HNRNPCL1	Heterogeneous nuclear ribonucleoprotein C-like 1 (hnRNP C-like-1) (hnRNP core protein C-like 1)	14	703
sp|P37837|TALDO_HUMAN	TALDO_HUMAN	TALDO1	Transaldolase (EC 2.2.1.2)	31	702
sp|P21980|TGM2_HUMAN	TGM2_HUMAN	TGM2	Protein-glutamine gamma-glutamyltransferase 2 (EC 2.3.2.13) (Tissue transglutaminase) (Transglutaminase C) (TG(C)) (TGC) (TGase C) (Transglutaminase H) (TGase H) (Transglutaminase-2) (TGase-2)	34	698
sp|Q15029|U5S1_HUMAN	U5S1_HUMAN	EFTUD2	116 kDa U5 small nuclear ribonucleoprotein component (Elongation factor Tu GTP-binding domain-containing protein 2) (SNU114 homolog) (hSNU114) (U5 snRNP-specific protein, 116 kDa) (U5-116 kDa)	38	696
sp|Q14974|IMB1_HUMAN	IMB1_HUMAN	KPNB1	Importin subunit beta-1 (Importin-90) (Karyopherin subunit beta-1) (Nuclear factor p97) (Pore targeting complex 97 kDa subunit) (PTAC97)	37	695
sp|P62241|RS8_HUMAN	RS8_HUMAN	RPS8	40S ribosomal protein S8	25	695
sp|O75874|IDHC_HUMAN	IDHC_HUMAN	IDH1	Isocitrate dehydrogenase [NADP] cytoplasmic (IDH) (EC 1.1.1.42) (Cytosolic NADP-isocitrate dehydrogenase) (IDP) (NADP(+)-specific ICDH) (Oxalosuccinate decarboxylase)	32	693
sp|P62820|RAB1A_HUMAN	RAB1A_HUMAN	RAB1A	Ras-related protein Rab-1A (YPT1-related protein)	17	692
Contaminant_TRYP_BOVIN	Contaminant_TRYP_BOVIN			31	691
sp|Q9UKG1|DP13A_HUMAN	DP13A_HUMAN	APPL1	DCC-interacting protein 13-alpha (Dip13-alpha) (Adapter protein containing PH domain, PTB domain and leucine zipper motif 1)	28	689
sp|Q13347|EIF3I_HUMAN	EIF3I_HUMAN	EIF3I	Eukaryotic translation initiation factor 3 subunit I (eIF3i) (Eukaryotic translation initiation factor 3 subunit 2) (TGF-beta receptor-interacting protein 1) (TRIP-1) (eIF-3-beta) (eIF3 p36)	25	688
sp|P61158|ARP3_HUMAN	ARP3_HUMAN	ACTR3	Actin-related protein 3 (Actin-like protein 3)	30	687
sp|Q5JPE7|NOMO2_HUMAN	NOMO2_HUMAN	NOMO2	Nodal modulator 2 (pM5 protein 2)	38	686
sp|Q9Y3I0|RTCB_HUMAN	RTCB_HUMAN	RTCB	tRNA-splicing ligase RtcB homolog (EC 6.5.1.3)	42	683
sp|P27348|1433T_HUMAN	1433T_HUMAN	YWHAQ	14-3-3 protein theta (14-3-3 protein T-cell) (14-3-3 protein tau) (Protein HS1)	34	681
sp|P39019|RS19_HUMAN	RS19_HUMAN	RPS19	40S ribosomal protein S19	23	681
sp|Q13509|TBB3_HUMAN	TBB3_HUMAN	TUBB3	Tubulin beta-3 chain (Tubulin beta-4 chain) (Tubulin beta-III)	20	681
sp|Q86VP6|CAND1_HUMAN	CAND1_HUMAN	CAND1	Cullin-associated NEDD8-dissociated protein 1 (Cullin-associated and neddylation-dissociated protein 1) (TBP-interacting protein of 120 kDa A) (TBP-interacting protein 120A) (p120 CAND1)	40	676
sp|Q9UJU6|DBNL_HUMAN	DBNL_HUMAN	DBNL	Drebrin-like protein (Cervical SH3P7) (Cervical mucin-associated protein) (Drebrin-F) (HPK1-interacting protein of 55 kDa) (HIP-55) (SH3 domain-containing protein 7)	21	676
sp|Q9NVA2|SEP11_HUMAN	SEP11_HUMAN	11-Sep	Septin-11	26	674
sp|Q02218|ODO1_HUMAN	ODO1_HUMAN	OGDH	2-oxoglutarate dehydrogenase, mitochondrial (EC 1.2.4.2) (2-oxoglutarate dehydrogenase complex component E1) (OGDC-E1) (Alpha-ketoglutarate dehydrogenase)	40	671
sp|P07737|PROF1_HUMAN	PROF1_HUMAN	PFN1	Profilin-1 (Epididymis tissue protein Li 184a) (Profilin I)	15	671
sp|P14868|SYDC_HUMAN	SYDC_HUMAN	DARS	Aspartate--tRNA ligase, cytoplasmic (EC 6.1.1.12) (Aspartyl-tRNA synthetase) (AspRS) (Cell proliferation-inducing gene 40 protein)	32	670
sp|P62424|RL7A_HUMAN	RL7A_HUMAN	RPL7A	60S ribosomal protein L7a (PLA-X polypeptide) (Surfeit locus protein 3)	21	667
sp|Q13228|SBP1_HUMAN	SBP1_HUMAN	SELENBP1	Selenium-binding protein 1 (56 kDa selenium-binding protein) (SBP56) (SP56)	31	666
sp|O14745|NHRF1_HUMAN	NHRF1_HUMAN	SLC9A3R1	Na(+)/H(+) exchange regulatory cofactor NHE-RF1 (NHERF-1) (Ezrin-radixin-moesin-binding phosphoprotein 50) (EBP50) (Regulatory cofactor of Na(+)/H(+) exchanger) (Sodium-hydrogen exchanger regulatory factor 1) (Solute carrier family 9 isoform A3 regulatory	24	666
sp|P21796|VDAC1_HUMAN	VDAC1_HUMAN	VDAC1	Voltage-dependent anion-selective channel protein 1 (VDAC-1) (hVDAC1) (Outer mitochondrial membrane protein porin 1) (Plasmalemmal porin) (Porin 31HL) (Porin 31HM)	25	665
sp|Q9UBS4|DJB11_HUMAN	DJB11_HUMAN	DNAJB11	DnaJ homolog subfamily B member 11 (APOBEC1-binding protein 2) (ABBP-2) (DnaJ protein homolog 9) (ER-associated DNAJ) (ER-associated Hsp40 co-chaperone) (Endoplasmic reticulum DNA J domain-containing protein 3) (ER-resident protein ERdj3) (ERdj3) (ERj3p)	36	659
sp|P35237|SPB6_HUMAN	SPB6_HUMAN	SERPINB6	Serpin B6 (Cytoplasmic antiproteinase) (CAP) (Peptidase inhibitor 6) (PI-6) (Placental thrombin inhibitor)	28	659
sp|Q96HC4|PDLI5_HUMAN	PDLI5_HUMAN	PDLIM5	PDZ and LIM domain protein 5 (Enigma homolog) (Enigma-like PDZ and LIM domains protein)	25	658
sp|Q14152|EIF3A_HUMAN	EIF3A_HUMAN	EIF3A	Eukaryotic translation initiation factor 3 subunit A (eIF3a) (Eukaryotic translation initiation factor 3 subunit 10) (eIF-3-theta) (eIF3 p167) (eIF3 p180) (eIF3 p185)	40	653
sp|Q06323|PSME1_HUMAN	PSME1_HUMAN	PSME1	Proteasome activator complex subunit 1 (11S regulator complex subunit alpha) (REG-alpha) (Activator of multicatalytic protease subunit 1) (Interferon gamma up-regulated I-5111 protein) (IGUP I-5111) (Proteasome activator 28 subunit alpha) (PA28a) (PA28alp	31	652
sp|P12694|ODBA_HUMAN	ODBA_HUMAN	BCKDHA	2-oxoisovalerate dehydrogenase subunit alpha, mitochondrial (EC 1.2.4.4) (Branched-chain alpha-keto acid dehydrogenase E1 component alpha chain) (BCKDE1A) (BCKDH E1-alpha)	34	651
sp|P13693|TCTP_HUMAN	TCTP_HUMAN	TPT1	Translationally-controlled tumor protein (TCTP) (Fortilin) (Histamine-releasing factor) (HRF) (p23)	23	650
sp|P13804|ETFA_HUMAN	ETFA_HUMAN	ETFA	Electron transfer flavoprotein subunit alpha, mitochondrial (Alpha-ETF)	22	649
sp|P18621|RL17_HUMAN	RL17_HUMAN	RPL17	60S ribosomal protein L17 (60S ribosomal protein L23) (PD-1)	28	648
sp|P09622|DLDH_HUMAN	DLDH_HUMAN	DLD	Dihydrolipoyl dehydrogenase, mitochondrial (EC 1.8.1.4) (Dihydrolipoamide dehydrogenase) (Glycine cleavage system L protein)	32	646
sp|Q93052|LPP_HUMAN	LPP_HUMAN	LPP	Lipoma-preferred partner (LIM domain-containing preferred translocation partner in lipoma)	34	641
sp|Q9P0M6|H2AW_HUMAN	H2AW_HUMAN	H2AFY2	Core histone macro-H2A.2 (Histone macroH2A2) (mH2A2)	35	638
sp|O60825|F262_HUMAN	F262_HUMAN	PFKFB2	6-phosphofructo-2-kinase/fructose-2,6-bisphosphatase 2 (6PF-2-K/Fru-2,6-P2ase 2) (PFK/FBPase 2) (6PF-2-K/Fru-2,6-P2ase heart-type isozyme) [Includes: 6-phosphofructo-2-kinase (EC 2.7.1.105); Fructose-2,6-bisphosphatase (EC 3.1.3.46)]	35	634
sp|O00151|PDLI1_HUMAN	PDLI1_HUMAN	PDLIM1	PDZ and LIM domain protein 1 (C-terminal LIM domain protein 1) (Elfin) (LIM domain protein CLP-36)	33	633
sp|Q13217|DNJC3_HUMAN	DNJC3_HUMAN	DNAJC3	DnaJ homolog subfamily C member 3 (Endoplasmic reticulum DNA J domain-containing protein 6) (ER-resident protein ERdj6) (ERdj6) (Interferon-induced, double-stranded RNA-activated protein kinase inhibitor) (Protein kinase inhibitor of 58 kDa) (Protein kina	44	632
sp|P30044|PRDX5_HUMAN	PRDX5_HUMAN	PRDX5	Peroxiredoxin-5, mitochondrial (EC 1.11.1.15) (Alu corepressor 1) (Antioxidant enzyme B166) (AOEB166) (Liver tissue 2D-page spot 71B) (PLP) (Peroxiredoxin V) (Prx-V) (Peroxisomal antioxidant enzyme) (TPx type VI) (Thioredoxin peroxidase PMP20) (Thioredoxi	28	632
sp|Q8NBS9|TXND5_HUMAN	TXND5_HUMAN	TXNDC5	Thioredoxin domain-containing protein 5 (Endoplasmic reticulum resident protein 46) (ER protein 46) (ERp46) (Thioredoxin-like protein p46)	25	632
sp|Q07157|ZO1_HUMAN	ZO1_HUMAN	TJP1	Tight junction protein ZO-1 (Tight junction protein 1) (Zona occludens protein 1) (Zonula occludens protein 1)	44	630
sp|Q99613|EIF3C_HUMAN	EIF3C_HUMAN	EIF3C	Eukaryotic translation initiation factor 3 subunit C (eIF3c) (Eukaryotic translation initiation factor 3 subunit 8) (eIF3 p110)	27	629
sp|Q9Y2B0|CNPY2_HUMAN	CNPY2_HUMAN	CNPY2	Protein canopy homolog 2 (MIR-interacting saposin-like protein) (Putative secreted protein Zsig9) (Transmembrane protein 4)	21	629
sp|P09496|CLCA_HUMAN	CLCA_HUMAN	CLTA	Clathrin light chain A (Lca)	19	624
sp|O14579|COPE_HUMAN	COPE_HUMAN	COPE	Coatomer subunit epsilon (Epsilon-coat protein) (Epsilon-COP)	30	621
sp|P42166|LAP2A_HUMAN	LAP2A_HUMAN	TMPO	Lamina-associated polypeptide 2, isoform alpha (Thymopoietin isoform alpha) (TP alpha) (Thymopoietin-related peptide isoform alpha) (TPRP isoform alpha) [Cleaved into: Thymopoietin (TP) (Splenin); Thymopentin (TP5)]	24	619
sp|P00918|CAH2_HUMAN	CAH2_HUMAN	CA2	Carbonic anhydrase 2 (EC 4.2.1.1) (Carbonate dehydratase II) (Carbonic anhydrase C) (CAC) (Carbonic anhydrase II) (CA-II)	26	616
sp|Q9HBL0|TENS1_HUMAN	TENS1_HUMAN	TNS1	Tensin-1	41	615
sp|P23588|IF4B_HUMAN	IF4B_HUMAN	EIF4B	Eukaryotic translation initiation factor 4B (eIF-4B)	36	613
sp|Q96DN0|ERP27_HUMAN	ERP27_HUMAN	ERP27	Endoplasmic reticulum resident protein 27 (ER protein 27) (ERp27)	50	611
sp|P00505|AATM_HUMAN	AATM_HUMAN	GOT2	Aspartate aminotransferase, mitochondrial (mAspAT) (EC 2.6.1.1) (EC 2.6.1.7) (Fatty acid-binding protein) (FABP-1) (Glutamate oxaloacetate transaminase 2) (Kynurenine aminotransferase 4) (Kynurenine aminotransferase IV) (Kynurenine--oxoglutarate transamin	27	611
sp|P40925|MDHC_HUMAN	MDHC_HUMAN	MDH1	Malate dehydrogenase, cytoplasmic (EC 1.1.1.37) (Cytosolic malate dehydrogenase) (Diiodophenylpyruvate reductase) (EC 1.1.1.96)	24	611
sp|P04054|PA21B_HUMAN	PA21B_HUMAN	PLA2G1B	Phospholipase A2 (EC 3.1.1.4) (Group IB phospholipase A2) (Phosphatidylcholine 2-acylhydrolase 1B)	26	610
sp|P31040|SDHA_HUMAN	SDHA_HUMAN	SDHA	Succinate dehydrogenase [ubiquinone] flavoprotein subunit, mitochondrial (EC 1.3.5.1) (Flavoprotein subunit of complex II) (Fp)	33	608
sp|P16403|H12_HUMAN	H12_HUMAN	HIST1H1C	Histone H1.2 (Histone H1c) (Histone H1d) (Histone H1s-1)	20	604
sp|P07384|CAN1_HUMAN	CAN1_HUMAN	CAPN1	Calpain-1 catalytic subunit (EC 3.4.22.52) (Calcium-activated neutral proteinase 1) (CANP 1) (Calpain mu-type) (Calpain-1 large subunit) (Cell proliferation-inducing gene 30 protein) (Micromolar-calpain) (muCANP)	34	603
sp|Q4V328|GRAP1_HUMAN	GRAP1_HUMAN	GRIPAP1	GRIP1-associated protein 1 (GRASP-1)	40	601
sp|P49591|SYSC_HUMAN	SYSC_HUMAN	SARS	Serine--tRNA ligase, cytoplasmic (EC 6.1.1.11) (Seryl-tRNA synthetase) (SerRS) (Seryl-tRNA(Ser/Sec) synthetase)	37	601
sp|P35222|CTNB1_HUMAN	CTNB1_HUMAN	CTNNB1	Catenin beta-1 (Beta-catenin)	32	599
sp|P09104|ENOG_HUMAN	ENOG_HUMAN	ENO2	Gamma-enolase (EC 4.2.1.11) (2-phospho-D-glycerate hydro-lyase) (Enolase 2) (Neural enolase) (Neuron-specific enolase) (NSE)	40	598
sp|Q16822|PCKGM_HUMAN	PCKGM_HUMAN	PCK2	Phosphoenolpyruvate carboxykinase [GTP], mitochondrial (PEPCK-M) (EC 4.1.1.32)	31	596
sp|Q9Y2J2|E41L3_HUMAN	E41L3_HUMAN	EPB41L3	Band 4.1-like protein 3 (4.1B) (Differentially expressed in adenocarcinoma of the lung protein 1) (DAL-1) [Cleaved into: Band 4.1-like protein 3, N-terminally processed]	39	595
tr|B7Z596|B7Z596_HUMAN	B7Z596_HUMAN	TPM1	Tropomyosin alpha-1 chain (cDNA FLJ55130, highly similar to Rattus norvegicus tropomyosin 1, alpha (Tpm1), transcript variant 8, mRNA)	17	593
sp|Q6PKG0|LARP1_HUMAN	LARP1_HUMAN	LARP1	La-related protein 1 (La ribonucleoprotein domain family member 1)	41	592
sp|P02753|RET4_HUMAN	RET4_HUMAN	RBP4	Retinol-binding protein 4 (Plasma retinol-binding protein) (PRBP) (RBP) [Cleaved into: Plasma retinol-binding protein(1-182); Plasma retinol-binding protein(1-181); Plasma retinol-binding protein(1-179); Plasma retinol-binding protein(1-176)]	35	590
sp|Q9NR45|SIAS_HUMAN	SIAS_HUMAN	NANS	Sialic acid synthase (N-acetylneuraminate synthase) (EC 2.5.1.56) (N-acetylneuraminate-9-phosphate synthase) (EC 2.5.1.57) (N-acetylneuraminic acid phosphate synthase) (N-acetylneuraminic acid synthase)	29	589
sp|Q9BZQ8|NIBAN_HUMAN	NIBAN_HUMAN	FAM129A	Protein Niban (Cell growth-inhibiting gene 39 protein) (Protein FAM129A)	46	586
sp|P49755|TMEDA_HUMAN	TMEDA_HUMAN	TMED10	Transmembrane emp24 domain-containing protein 10 (21 kDa transmembrane-trafficking protein) (S31III125) (S31I125) (Tmp-21-I) (Transmembrane protein Tmp21) (p23) (p24 family protein delta-1) (p24delta1) (p24delta)	16	586
sp|P02794|FRIH_HUMAN	FRIH_HUMAN	FTH1	Ferritin heavy chain (Ferritin H subunit) (EC 1.16.3.1) (Cell proliferation-inducing gene 15 protein) [Cleaved into: Ferritin heavy chain, N-terminally processed]	12	586
sp|P35232|PHB_HUMAN	PHB_HUMAN	PHB	Prohibitin	18	584
sp|P45880|VDAC2_HUMAN	VDAC2_HUMAN	VDAC2	Voltage-dependent anion-selective channel protein 2 (VDAC-2) (hVDAC2) (Outer mitochondrial membrane protein porin 2)	12	584
sp|P17655|CAN2_HUMAN	CAN2_HUMAN	CAPN2	Calpain-2 catalytic subunit (EC 3.4.22.53) (Calcium-activated neutral proteinase 2) (CANP 2) (Calpain M-type) (Calpain large polypeptide L2) (Calpain-2 large subunit) (Millimolar-calpain) (M-calpain)	39	582
sp|P05386|RLA1_HUMAN	RLA1_HUMAN	RPLP1	60S acidic ribosomal protein P1	25	581
sp|P35030|TRY3_HUMAN	TRY3_HUMAN	PRSS3	Trypsin-3 (EC 3.4.21.4) (Brain trypsinogen) (Mesotrypsinogen) (Serine protease 3) (Serine protease 4) (Trypsin III) (Trypsin IV)	29	580
sp|O94760|DDAH1_HUMAN	DDAH1_HUMAN	DDAH1	N(G),N(G)-dimethylarginine dimethylaminohydrolase 1 (DDAH-1) (Dimethylarginine dimethylaminohydrolase 1) (EC 3.5.3.18) (DDAHI) (Dimethylargininase-1)	23	580
sp|P78527|PRKDC_HUMAN	PRKDC_HUMAN	PRKDC	DNA-dependent protein kinase catalytic subunit (DNA-PK catalytic subunit) (DNA-PKcs) (EC 2.7.11.1) (DNPK1) (p460)	64	579
sp|P30041|PRDX6_HUMAN	PRDX6_HUMAN	PRDX6	Peroxiredoxin-6 (EC 1.11.1.15) (1-Cys peroxiredoxin) (1-Cys PRX) (24 kDa protein) (Acidic calcium-independent phospholipase A2) (aiPLA2) (EC 3.1.1.-) (Antioxidant protein 2) (Liver 2D page spot 40) (Non-selenium glutathione peroxidase) (NSGPx) (EC 1.11.1.	25	578
sp|Q00577|PURA_HUMAN	PURA_HUMAN	PURA	Transcriptional activator protein Pur-alpha (Purine-rich single-stranded DNA-binding protein alpha)	27	577
sp|P11177|ODPB_HUMAN	ODPB_HUMAN	PDHB	Pyruvate dehydrogenase E1 component subunit beta, mitochondrial (PDHE1-B) (EC 1.2.4.1)	29	576
sp|Q9BS26|ERP44_HUMAN	ERP44_HUMAN	ERP44	Endoplasmic reticulum resident protein 44 (ER protein 44) (ERp44) (Thioredoxin domain-containing protein 4)	37	575
sp|P22695|QCR2_HUMAN	QCR2_HUMAN	UQCRC2	Cytochrome b-c1 complex subunit 2, mitochondrial (Complex III subunit 2) (Core protein II) (Ubiquinol-cytochrome-c reductase complex core protein 2)	34	575
sp|Q9Y224|CN166_HUMAN	CN166_HUMAN	C14orf166	UPF0568 protein C14orf166 (CLE7 homolog) (CLE)	19	574
sp|O94925|GLSK_HUMAN	GLSK_HUMAN	GLS	Glutaminase kidney isoform, mitochondrial (GLS) (EC 3.5.1.2) (K-glutaminase) (L-glutamine amidohydrolase)	33	568
sp|Q13451|FKBP5_HUMAN	FKBP5_HUMAN	FKBP5	Peptidyl-prolyl cis-trans isomerase FKBP5 (PPIase FKBP5) (EC 5.2.1.8) (51 kDa FK506-binding protein) (51 kDa FKBP) (FKBP-51) (54 kDa progesterone receptor-associated immunophilin) (Androgen-regulated protein 6) (FF1 antigen) (FK506-binding protein 5) (FKB	28	568
sp|Q13011|ECH1_HUMAN	ECH1_HUMAN	ECH1	Delta(3,5)-Delta(2,4)-dienoyl-CoA isomerase, mitochondrial (EC 5.3.3.-)	26	568
sp|P50502|F10A1_HUMAN	F10A1_HUMAN	ST13	Hsc70-interacting protein (Hip) (Aging-associated protein 2) (Progesterone receptor-associated p48 protein) (Protein FAM10A1) (Putative tumor suppressor ST13) (Renal carcinoma antigen NY-REN-33) (Suppression of tumorigenicity 13 protein)	26	565
sp|P32969|RL9_HUMAN	RL9_HUMAN	RPL9	60S ribosomal protein L9	31	563
sp|P62829|RL23_HUMAN	RL23_HUMAN	RPL23	60S ribosomal protein L23 (60S ribosomal protein L17)	19	562
sp|O75643|U520_HUMAN	U520_HUMAN	SNRNP200	U5 small nuclear ribonucleoprotein 200 kDa helicase (EC 3.6.4.13) (Activating signal cointegrator 1 complex subunit 3-like 1) (BRR2 homolog) (U5 snRNP-specific 200 kDa protein) (U5-200KD)	50	561
sp|Q14240|IF4A2_HUMAN	IF4A2_HUMAN	EIF4A2	Eukaryotic initiation factor 4A-II (eIF-4A-II) (eIF4A-II) (EC 3.6.4.13) (ATP-dependent RNA helicase eIF4A-2) [Cleaved into: Eukaryotic initiation factor 4A-II, N-terminally processed]	25	561
sp|Q00688|FKBP3_HUMAN	FKBP3_HUMAN	FKBP3	Peptidyl-prolyl cis-trans isomerase FKBP3 (PPIase FKBP3) (EC 5.2.1.8) (25 kDa FK506-binding protein) (25 kDa FKBP) (FKBP-25) (FK506-binding protein 3) (FKBP-3) (Immunophilin FKBP25) (Rapamycin-selective 25 kDa immunophilin) (Rotamase)	22	560
sp|P62906|RL10A_HUMAN	RL10A_HUMAN	RPL10A	60S ribosomal protein L10a (CSA-19) (Neural precursor cell expressed developmentally down-regulated protein 6) (NEDD-6)	19	559
sp|P14854|CX6B1_HUMAN	CX6B1_HUMAN	COX6B1	Cytochrome c oxidase subunit 6B1 (Cytochrome c oxidase subunit VIb isoform 1) (COX VIb-1)	9	559
sp|Q16769|QPCT_HUMAN	QPCT_HUMAN	QPCT	Glutaminyl-peptide cyclotransferase (EC 2.3.2.5) (Glutaminyl cyclase) (QC) (sQC) (Glutaminyl-tRNA cyclotransferase) (Glutamyl cyclase) (EC)	33	558
sp|P04083|ANXA1_HUMAN	ANXA1_HUMAN	ANXA1	Annexin A1 (Annexin I) (Annexin-1) (Calpactin II) (Calpactin-2) (Chromobindin-9) (Lipocortin I) (Phospholipase A2 inhibitory protein) (p35)	18	558
sp|P09936|UCHL1_HUMAN	UCHL1_HUMAN	UCHL1	Ubiquitin carboxyl-terminal hydrolase isozyme L1 (UCH-L1) (EC 3.4.19.12) (EC 6.-.-.-) (Neuron cytoplasmic protein 9.5) (PGP 9.5) (PGP9.5) (Ubiquitin thioesterase L1)	27	557
sp|Q9BT78|CSN4_HUMAN	CSN4_HUMAN	COPS4	COP9 signalosome complex subunit 4 (SGN4) (Signalosome subunit 4) (JAB1-containing signalosome subunit 4)	23	557
sp|P42765|THIM_HUMAN	THIM_HUMAN	ACAA2	3-ketoacyl-CoA thiolase, mitochondrial (EC 2.3.1.16) (Acetyl-CoA acyltransferase) (Beta-ketothiolase) (Mitochondrial 3-oxoacyl-CoA thiolase) (T1)	32	556
sp|Q8WVM8|SCFD1_HUMAN	SCFD1_HUMAN	SCFD1	Sec1 family domain-containing protein 1 (SLY1 homolog) (Sly1p) (Syntaxin-binding protein 1-like 2)	24	556
sp|O60664|PLIN3_HUMAN	PLIN3_HUMAN	PLIN3	Perilipin-3 (47 kDa mannose 6-phosphate receptor-binding protein) (47 kDa MPR-binding protein) (Cargo selection protein TIP47) (Mannose-6-phosphate receptor-binding protein 1) (Placental protein 17) (PP17)	28	555
sp|P50213|IDH3A_HUMAN	IDH3A_HUMAN	IDH3A	Isocitrate dehydrogenase [NAD] subunit alpha, mitochondrial (EC 1.1.1.41) (Isocitric dehydrogenase subunit alpha) (NAD(+)-specific ICDH subunit alpha)	20	555
sp|P01834|IGKC_HUMAN	IGKC_HUMAN	IGKC	Ig kappa chain C region	20	554
sp|Q5SSJ5|HP1B3_HUMAN	HP1B3_HUMAN	HP1BP3	Heterochromatin protein 1-binding protein 3 (Protein HP1-BP74)	27	553
sp|Q13409|DC1I2_HUMAN	DC1I2_HUMAN	DYNC1I2	Cytoplasmic dynein 1 intermediate chain 2 (Cytoplasmic dynein intermediate chain 2) (Dynein intermediate chain 2, cytosolic) (DH IC-2)	30	552
sp|Q96I99|SUCB2_HUMAN	SUCB2_HUMAN	SUCLG2	Succinyl-CoA ligase [GDP-forming] subunit beta, mitochondrial (EC 6.2.1.4) (GTP-specific succinyl-CoA synthetase subunit beta) (Succinyl-CoA synthetase beta-G chain) (SCS-betaG)	27	551
sp|P31150|GDIA_HUMAN	GDIA_HUMAN	GDI1	Rab GDP dissociation inhibitor alpha (Rab GDI alpha) (Guanosine diphosphate dissociation inhibitor 1) (GDI-1) (Oligophrenin-2) (Protein XAP-4)	31	549
sp|P63173|RL38_HUMAN	RL38_HUMAN	RPL38	60S ribosomal protein L38	10	549
sp|P55884|EIF3B_HUMAN	EIF3B_HUMAN	EIF3B	Eukaryotic translation initiation factor 3 subunit B (eIF3b) (Eukaryotic translation initiation factor 3 subunit 9) (Prt1 homolog) (hPrt1) (eIF-3-eta) (eIF3 p110) (eIF3 p116)	34	547
sp|P55786|PSA_HUMAN	PSA_HUMAN	NPEPPS	Puromycin-sensitive aminopeptidase (PSA) (EC 3.4.11.14) (Cytosol alanyl aminopeptidase) (AAP-S)	26	545
sp|Q15046|SYK_HUMAN	SYK_HUMAN	KARS	Lysine--tRNA ligase (EC 6.1.1.6) (Lysyl-tRNA synthetase) (LysRS)	31	544
sp|Q05707|COEA1_HUMAN	COEA1_HUMAN	COL14A1	Collagen alpha-1(XIV) chain (Undulin)	45	543
sp|O75830|SPI2_HUMAN	SPI2_HUMAN	SERPINI2	Serpin I2 (Myoepithelium-derived serine protease inhibitor) (Pancpin) (Pancreas-specific protein TSA2004) (Peptidase inhibitor 14) (PI-14)	38	543
sp|P07858|CATB_HUMAN	CATB_HUMAN	CTSB	Cathepsin B (EC 3.4.22.1) (APP secretase) (APPS) (Cathepsin B1) [Cleaved into: Cathepsin B light chain; Cathepsin B heavy chain]	22	543
sp|P36776|LONM_HUMAN	LONM_HUMAN	LONP1	Lon protease homolog, mitochondrial (EC 3.4.21.-) (LONHs) (Lon protease-like protein) (LONP) (Mitochondrial ATP-dependent protease Lon) (Serine protease 15)	48	541
sp|Q15691|MARE1_HUMAN	MARE1_HUMAN	MAPRE1	Microtubule-associated protein RP/EB family member 1 (APC-binding protein EB1) (End-binding protein 1) (EB1)	17	541
sp|P07099|HYEP_HUMAN	HYEP_HUMAN	EPHX1	Epoxide hydrolase 1 (EC 3.3.2.9) (Epoxide hydratase) (Microsomal epoxide hydrolase)	27	540
sp|Q96JB5|CK5P3_HUMAN	CK5P3_HUMAN	CDK5RAP3	CDK5 regulatory subunit-associated protein 3 (CDK5 activator-binding protein C53) (LXXLL/leucine-zipper-containing ARF-binding protein) (Protein HSF-27)	26	539
sp|Q02252|MMSA_HUMAN	MMSA_HUMAN	ALDH6A1	Methylmalonate-semialdehyde dehydrogenase [acylating], mitochondrial (MMSDH) (Malonate-semialdehyde dehydrogenase [acylating]) (EC 1.2.1.18) (EC 1.2.1.27) (Aldehyde dehydrogenase family 6 member A1)	28	538
sp|P04179|SODM_HUMAN	SODM_HUMAN	SOD2	Superoxide dismutase [Mn], mitochondrial (EC 1.15.1.1)	17	537
sp|O75531|BAF_HUMAN	BAF_HUMAN	BANF1	Barrier-to-autointegration factor (Breakpoint cluster region protein 1) [Cleaved into: Barrier-to-autointegration factor, N-terminally processed]	12	537
sp|Q15717|ELAV1_HUMAN	ELAV1_HUMAN	ELAVL1	ELAV-like protein 1 (Hu-antigen R) (HuR)	16	536
sp|Q9P2M7|CING_HUMAN	CING_HUMAN	CGN	Cingulin	40	534
Contaminant_ALBU_BOVIN	Contaminant_ALBU_BOVIN			41	530
sp|Q9H4B7|TBB1_HUMAN	TBB1_HUMAN	TUBB1	Tubulin beta-1 chain	10	529
sp|P14550|AK1A1_HUMAN	AK1A1_HUMAN	AKR1A1	Alcohol dehydrogenase [NADP(+)] (EC 1.1.1.2) (Aldehyde reductase) (Aldo-keto reductase family 1 member A1)	25	526
sp|P54727|RD23B_HUMAN	RD23B_HUMAN	RAD23B	UV excision repair protein RAD23 homolog B (HR23B) (hHR23B) (XP-C repair-complementing complex 58 kDa protein) (p58)	31	521
sp|P62857|RS28_HUMAN	RS28_HUMAN	RPS28	40S ribosomal protein S28	12	521
sp|P30049|ATPD_HUMAN	ATPD_HUMAN	ATP5D	ATP synthase subunit delta, mitochondrial (F-ATPase delta subunit)	25	520
sp|Q9P2J5|SYLC_HUMAN	SYLC_HUMAN	LARS	Leucine--tRNA ligase, cytoplasmic (EC 6.1.1.4) (Leucyl-tRNA synthetase) (LeuRS)	40	517
sp|Q9UNZ2|NSF1C_HUMAN	NSF1C_HUMAN	NSFL1C	NSFL1 cofactor p47 (UBX domain-containing protein 2C) (p97 cofactor p47)	16	517
sp|P14136|GFAP_HUMAN	GFAP_HUMAN	GFAP	Glial fibrillary acidic protein (GFAP)	5	516
sp|P39060|COIA1_HUMAN	COIA1_HUMAN	COL18A1	Collagen alpha-1(XVIII) chain [Cleaved into: Endostatin]	30	515
sp|Q92734|TFG_HUMAN	TFG_HUMAN	TFG	Protein TFG (TRK-fused gene protein)	22	514
sp|Q96AG4|LRC59_HUMAN	LRC59_HUMAN	LRRC59	Leucine-rich repeat-containing protein 59 (Ribosome-binding protein p34) (p34)	21	513
sp|P23526|SAHH_HUMAN	SAHH_HUMAN	AHCY	Adenosylhomocysteinase (AdoHcyase) (EC 3.3.1.1) (S-adenosyl-L-homocysteine hydrolase)	21	512
sp|P84077|ARF1_HUMAN	ARF1_HUMAN	ARF1	ADP-ribosylation factor 1	39	510
sp|Q14011|CIRBP_HUMAN	CIRBP_HUMAN	CIRBP	Cold-inducible RNA-binding protein (A18 hnRNP) (Glycine-rich RNA-binding protein CIRP)	15	510
sp|P07327|ADH1A_HUMAN	ADH1A_HUMAN	ADH1A	Alcohol dehydrogenase 1A (EC 1.1.1.1) (Alcohol dehydrogenase subunit alpha)	28	509
sp|Q9UHB6|LIMA1_HUMAN	LIMA1_HUMAN	LIMA1	LIM domain and actin-binding protein 1 (Epithelial protein lost in neoplasm)	28	508
sp|P30085|KCY_HUMAN	KCY_HUMAN	CMPK1	UMP-CMP kinase (EC 2.7.4.14) (Deoxycytidylate kinase) (CK) (dCMP kinase) (Nucleoside-diphosphate kinase) (EC 2.7.4.6) (Uridine monophosphate/cytidine monophosphate kinase) (UMP/CMP kinase) (UMP/CMPK)	12	508
sp|Q9NP61|ARFG3_HUMAN	ARFG3_HUMAN	ARFGAP3	ADP-ribosylation factor GTPase-activating protein 3 (ARF GAP 3)	21	506
sp|P38159|RBMX_HUMAN	RBMX_HUMAN	RBMX	RNA-binding motif protein, X chromosome (Glycoprotein p43) (Heterogeneous nuclear ribonucleoprotein G) (hnRNP G) [Cleaved into: RNA-binding motif protein, X chromosome, N-terminally processed]	16	506
sp|Q9UMX0|UBQL1_HUMAN	UBQL1_HUMAN	UBQLN1	Ubiquilin-1 (Protein linking IAP with cytoskeleton 1) (PLIC-1) (hPLIC-1)	27	504
sp|P05023|AT1A1_HUMAN	AT1A1_HUMAN	ATP1A1	Sodium/potassium-transporting ATPase subunit alpha-1 (Na(+)/K(+) ATPase alpha-1 subunit) (EC 3.6.3.9) (Sodium pump subunit alpha-1)	28	502
sp|O43852|CALU_HUMAN	CALU_HUMAN	CALU	Calumenin (Crocalbin) (IEF SSP 9302)	36	501
sp|Q99729|ROAA_HUMAN	ROAA_HUMAN	HNRNPAB	Heterogeneous nuclear ribonucleoprotein A/B (hnRNP A/B) (APOBEC1-binding protein 1) (ABBP-1)	16	501
sp|P30039|PBLD_HUMAN	PBLD_HUMAN	PBLD	Phenazine biosynthesis-like domain-containing protein (EC 5.1.-.-) (MAWD-binding protein) (MAWDBP) (Unknown protein 32 from 2D-page of liver tissue)	24	500
sp|P48304|REG1B_HUMAN	REG1B_HUMAN	REG1B	Lithostathine-1-beta (Pancreatic stone protein 2) (PSP-2) (Regenerating islet-derived protein 1-beta) (REG-1-beta) (Regenerating protein I beta)	42	499
sp|Q96QK1|VPS35_HUMAN	VPS35_HUMAN	VPS35	Vacuolar protein sorting-associated protein 35 (hVPS35) (Maternal-embryonic 3) (Vesicle protein sorting 35)	26	499
sp|Q86UE4|LYRIC_HUMAN	LYRIC_HUMAN	MTDH	Protein LYRIC (3D3/LYRIC) (Astrocyte elevated gene-1 protein) (AEG-1) (Lysine-rich CEACAM1 co-isolated protein) (Metadherin) (Metastasis adhesion protein)	26	499
sp|P12277|KCRB_HUMAN	KCRB_HUMAN	CKB	Creatine kinase B-type (EC 2.7.3.2) (B-CK) (Creatine kinase B chain)	26	499
sp|P39687|AN32A_HUMAN	AN32A_HUMAN	ANP32A	Acidic leucine-rich nuclear phosphoprotein 32 family member A (Acidic nuclear phosphoprotein pp32) (pp32) (Leucine-rich acidic nuclear protein) (LANP) (Mapmodulin) (Potent heat-stable protein phosphatase 2A inhibitor I1PP2A) (Putative HLA-DR-associated pr	21	499
sp|P51397|DAP1_HUMAN	DAP1_HUMAN	DAP	Death-associated protein 1 (DAP-1)	19	498
sp|O00764|PDXK_HUMAN	PDXK_HUMAN	PDXK	Pyridoxal kinase (EC 2.7.1.35) (Pyridoxine kinase)	18	497
sp|Q16181|SEPT7_HUMAN	SEPT7_HUMAN	7-Sep	Septin-7 (CDC10 protein homolog)	23	496
sp|P61160|ARP2_HUMAN	ARP2_HUMAN	ACTR2	Actin-related protein 2 (Actin-like protein 2)	30	495
sp|P51608|MECP2_HUMAN	MECP2_HUMAN	MECP2	Methyl-CpG-binding protein 2 (MeCp-2 protein) (MeCp2)	28	494
sp|P26373|RL13_HUMAN	RL13_HUMAN	RPL13	60S ribosomal protein L13 (Breast basic conserved protein 1)	23	494
sp|P18859|ATP5J_HUMAN	ATP5J_HUMAN	ATP5J	ATP synthase-coupling factor 6, mitochondrial (ATPase subunit F6)	14	494
sp|Q9H4A4|AMPB_HUMAN	AMPB_HUMAN	RNPEP	Aminopeptidase B (AP-B) (EC 3.4.11.6) (Arginine aminopeptidase) (Arginyl aminopeptidase)	32	493
sp|Q08257|QOR_HUMAN	QOR_HUMAN	CRYZ	Quinone oxidoreductase (EC 1.6.5.5) (NADPH:quinone reductase) (Zeta-crystallin)	21	493
sp|Q16695|H31T_HUMAN	H31T_HUMAN	HIST3H3	Histone H3.1t (H3/t) (H3t) (H3/g)	20	493
sp|O00148|DX39A_HUMAN	DX39A_HUMAN	DDX39A	ATP-dependent RNA helicase DDX39A (EC 3.6.4.13) (DEAD box protein 39) (Nuclear RNA helicase URH49)	20	493
sp|O00159|MYO1C_HUMAN	MYO1C_HUMAN	MYO1C	Unconventional myosin-Ic (Myosin I beta) (MMI-beta) (MMIb)	30	491
sp|Q6NZI2|PTRF_HUMAN	PTRF_HUMAN	PTRF	Polymerase I and transcript release factor (Cavin-1)	33	490
sp|Q96HY6|DDRGK_HUMAN	DDRGK_HUMAN	DDRGK1	DDRGK domain-containing protein 1 (UFM1-binding and PCI domain-containing protein 1)	17	489
sp|P43307|SSRA_HUMAN	SSRA_HUMAN	SSR1	Translocon-associated protein subunit alpha (TRAP-alpha) (Signal sequence receptor subunit alpha) (SSR-alpha)	24	486
sp|P11766|ADHX_HUMAN	ADHX_HUMAN	ADH5	Alcohol dehydrogenase class-3 (EC 1.1.1.1) (Alcohol dehydrogenase 5) (Alcohol dehydrogenase class chi chain) (Alcohol dehydrogenase class-III) (Glutathione-dependent formaldehyde dehydrogenase) (FALDH) (FDH) (GSH-FDH) (EC 1.1.1.-) (S-(hydroxymethyl)glutat	24	486
sp|Q9UQ35|SRRM2_HUMAN	SRRM2_HUMAN	SRRM2	Serine/arginine repetitive matrix protein 2 (300 kDa nuclear matrix antigen) (Serine/arginine-rich splicing factor-related nuclear matrix protein of 300 kDa) (SR-related nuclear matrix protein of 300 kDa) (Ser/Arg-related nuclear matrix protein of 300 kDa	31	484
sp|O14773|TPP1_HUMAN	TPP1_HUMAN	TPP1	Tripeptidyl-peptidase 1 (TPP-1) (EC 3.4.14.9) (Cell growth-inhibiting gene 1 protein) (Lysosomal pepstatin-insensitive protease) (LPIC) (Tripeptidyl aminopeptidase) (Tripeptidyl-peptidase I) (TPP-I)	22	484
sp|Q14444|CAPR1_HUMAN	CAPR1_HUMAN	CAPRIN1	Caprin-1 (Cell cycle-associated protein 1) (Cytoplasmic activation- and proliferation-associated protein 1) (GPI-anchored membrane protein 1) (GPI-anchored protein p137) (GPI-p137) (p137GPI) (Membrane component chromosome 11 surface marker 1) (RNA granule	19	484
sp|P51571|SSRD_HUMAN	SSRD_HUMAN	SSR4	Translocon-associated protein subunit delta (TRAP-delta) (Signal sequence receptor subunit delta) (SSR-delta)	12	484
sp|P51858|HDGF_HUMAN	HDGF_HUMAN	HDGF	Hepatoma-derived growth factor (HDGF) (High mobility group protein 1-like 2) (HMG-1L2)	14	483
sp|P20231|TRYB2_HUMAN	TRYB2_HUMAN	TPSB2	Tryptase beta-2 (Tryptase-2) (EC 3.4.21.59) (Tryptase II)	12	482
sp|Q99714|HCD2_HUMAN	HCD2_HUMAN	HSD17B10	3-hydroxyacyl-CoA dehydrogenase type-2 (EC 1.1.1.35) (17-beta-hydroxysteroid dehydrogenase 10) (17-beta-HSD 10) (EC 1.1.1.51) (3-hydroxy-2-methylbutyryl-CoA dehydrogenase) (EC 1.1.1.178) (3-hydroxyacyl-CoA dehydrogenase type II) (Endoplasmic reticulum-ass	21	481
sp|Q15366|PCBP2_HUMAN	PCBP2_HUMAN	PCBP2	Poly(rC)-binding protein 2 (Alpha-CP2) (Heterogeneous nuclear ribonucleoprotein E2) (hnRNP E2)	15	480
sp|P07954|FUMH_HUMAN	FUMH_HUMAN	FH	Fumarate hydratase, mitochondrial (Fumarase) (EC 4.2.1.2)	21	479
sp|P16989|YBOX3_HUMAN	YBOX3_HUMAN	YBX3	Y-box-binding protein 3 (Cold shock domain-containing protein A) (DNA-binding protein A) (Single-strand DNA-binding protein NF-GMB)	24	477
sp|Q8NC51|PAIRB_HUMAN	PAIRB_HUMAN	SERBP1	Plasminogen activator inhibitor 1 RNA-binding protein (PAI1 RNA-binding protein 1) (PAI-RBP1) (SERPINE1 mRNA-binding protein 1)	21	477
sp|Q9UHX1|PUF60_HUMAN	PUF60_HUMAN	PUF60	Poly(U)-binding-splicing factor PUF60 (60 kDa poly(U)-binding-splicing factor) (FUSE-binding protein-interacting repressor) (FBP-interacting repressor) (Ro-binding protein 1) (RoBP1) (Siah-binding protein 1) (Siah-BP1)	19	477
sp|O60784|TOM1_HUMAN	TOM1_HUMAN	TOM1	Target of Myb protein 1	27	476
sp|P07585|PGS2_HUMAN	PGS2_HUMAN	DCN	Decorin (Bone proteoglycan II) (PG-S2) (PG40)	23	476
sp|O14561|ACPM_HUMAN	ACPM_HUMAN	NDUFAB1	Acyl carrier protein, mitochondrial (ACP) (CI-SDAP) (NADH-ubiquinone oxidoreductase 9.6 kDa subunit)	17	475
sp|Q01433|AMPD2_HUMAN	AMPD2_HUMAN	AMPD2	AMP deaminase 2 (EC 3.5.4.6) (AMP deaminase isoform L)	25	474
sp|E9PAV3|NACAM_HUMAN	NACAM_HUMAN	NACA	Nascent polypeptide-associated complex subunit alpha, muscle-specific form (Alpha-NAC, muscle-specific form) (skNAC)	13	474
sp|Q9UKY7|CDV3_HUMAN	CDV3_HUMAN	CDV3	Protein CDV3 homolog	15	473
sp|Q04637|IF4G1_HUMAN	IF4G1_HUMAN	EIF4G1	Eukaryotic translation initiation factor 4 gamma 1 (eIF-4-gamma 1) (eIF-4G 1) (eIF-4G1) (p220)	28	471
sp|P05388|RLA0_HUMAN	RLA0_HUMAN	RPLP0	60S acidic ribosomal protein P0 (60S ribosomal protein L10E)	28	471
sp|Q6PCB0|VWA1_HUMAN	VWA1_HUMAN	VWA1	von Willebrand factor A domain-containing protein 1	18	471
sp|P19021|AMD_HUMAN	AMD_HUMAN	PAM	Peptidyl-glycine alpha-amidating monooxygenase (PAM) [Includes: Peptidylglycine alpha-hydroxylating monooxygenase (PHM) (EC 1.14.17.3); Peptidyl-alpha-hydroxyglycine alpha-amidating lyase (EC 4.3.2.5) (Peptidylamidoglycolate lyase) (PAL)]	38	470
sp|Q99832|TCPH_HUMAN	TCPH_HUMAN	CCT7	T-complex protein 1 subunit eta (TCP-1-eta) (CCT-eta) (HIV-1 Nef-interacting protein)	32	469
sp|Q12874|SF3A3_HUMAN	SF3A3_HUMAN	SF3A3	Splicing factor 3A subunit 3 (SF3a60) (Spliceosome-associated protein 61) (SAP 61)	29	469
sp|P54920|SNAA_HUMAN	SNAA_HUMAN	NAPA	Alpha-soluble NSF attachment protein (SNAP-alpha) (N-ethylmaleimide-sensitive factor attachment protein alpha)	23	469
sp|P53992|SC24C_HUMAN	SC24C_HUMAN	SEC24C	Protein transport protein Sec24C (SEC24-related protein C)	17	469
sp|P33176|KINH_HUMAN	KINH_HUMAN	KIF5B	Kinesin-1 heavy chain (Conventional kinesin heavy chain) (Ubiquitous kinesin heavy chain) (UKHC)	32	468
sp|P35998|PRS7_HUMAN	PRS7_HUMAN	PSMC2	26S protease regulatory subunit 7 (26S proteasome AAA-ATPase subunit RPT1) (Proteasome 26S subunit ATPase 2) (Protein MSS1)	23	466
sp|O75396|SC22B_HUMAN	SC22B_HUMAN	SEC22B	Vesicle-trafficking protein SEC22b (ER-Golgi SNARE of 24 kDa) (ERS-24) (ERS24) (SEC22 vesicle-trafficking protein homolog B) (SEC22 vesicle-trafficking protein-like 1)	22	466
sp|Q08379|GOGA2_HUMAN	GOGA2_HUMAN	GOLGA2	Golgin subfamily A member 2 (130 kDa cis-Golgi matrix protein) (GM130) (GM130 autoantigen) (Golgin-95)	32	465
sp|Q99733|NP1L4_HUMAN	NP1L4_HUMAN	NAP1L4	Nucleosome assembly protein 1-like 4 (Nucleosome assembly protein 2) (NAP-2)	24	461
sp|P13073|COX41_HUMAN	COX41_HUMAN	COX4I1	Cytochrome c oxidase subunit 4 isoform 1, mitochondrial (Cytochrome c oxidase polypeptide IV) (Cytochrome c oxidase subunit IV isoform 1) (COX IV-1)	13	460
sp|O95834|EMAL2_HUMAN	EMAL2_HUMAN	EML2	Echinoderm microtubule-associated protein-like 2 (EMAP-2) (HuEMAP-2)	25	459
sp|P47756|CAPZB_HUMAN	CAPZB_HUMAN	CAPZB	F-actin-capping protein subunit beta (CapZ beta)	22	459
sp|Q86V81|THOC4_HUMAN	THOC4_HUMAN	ALYREF	THO complex subunit 4 (Tho4) (Ally of AML-1 and LEF-1) (Aly/REF export factor) (Transcriptional coactivator Aly/REF) (bZIP-enhancing factor BEF)	17	459
sp|P84103|SRSF3_HUMAN	SRSF3_HUMAN	SRSF3	Serine/arginine-rich splicing factor 3 (Pre-mRNA-splicing factor SRP20) (Splicing factor, arginine/serine-rich 3)	16	459
sp|Q15942|ZYX_HUMAN	ZYX_HUMAN	ZYX	Zyxin (Zyxin-2)	12	458
sp|Q9HCC0|MCCB_HUMAN	MCCB_HUMAN	MCCC2	Methylcrotonoyl-CoA carboxylase beta chain, mitochondrial (MCCase subunit beta) (EC 6.4.1.4) (3-methylcrotonyl-CoA carboxylase 2) (3-methylcrotonyl-CoA carboxylase non-biotin-containing subunit) (3-methylcrotonyl-CoA:carbon dioxide ligase subunit beta)	32	457
sp|Q15056|IF4H_HUMAN	IF4H_HUMAN	EIF4H	Eukaryotic translation initiation factor 4H (eIF-4H) (Williams-Beuren syndrome chromosomal region 1 protein)	26	457
sp|P15880|RS2_HUMAN	RS2_HUMAN	RPS2	40S ribosomal protein S2 (40S ribosomal protein S4) (Protein LLRep3)	19	454
sp|Q9Y230|RUVB2_HUMAN	RUVB2_HUMAN	RUVBL2	RuvB-like 2 (EC 3.6.4.12) (48 kDa TATA box-binding protein-interacting protein) (48 kDa TBP-interacting protein) (51 kDa erythrocyte cytosolic protein) (ECP-51) (INO80 complex subunit J) (Repressing pontin 52) (Reptin 52) (TIP49b) (TIP60-associated protei	24	453
sp|P62750|RL23A_HUMAN	RL23A_HUMAN	RPL23A	60S ribosomal protein L23a	21	452
sp|Q9GZS3|WDR61_HUMAN	WDR61_HUMAN	WDR61	WD repeat-containing protein 61 (Meiotic recombination REC14 protein homolog) (SKI8 homolog) (Ski8) [Cleaved into: WD repeat-containing protein 61, N-terminally processed]	19	452
sp|Q12905|ILF2_HUMAN	ILF2_HUMAN	ILF2	Interleukin enhancer-binding factor 2 (Nuclear factor of activated T-cells 45 kDa)	26	451
sp|Q10567|AP1B1_HUMAN	AP1B1_HUMAN	AP1B1	AP-1 complex subunit beta-1 (Adaptor protein complex AP-1 subunit beta-1) (Adaptor-related protein complex 1 subunit beta-1) (Beta-1-adaptin) (Beta-adaptin 1) (Clathrin assembly protein complex 1 beta large chain) (Golgi adaptor HA1/AP1 adaptin beta subun	33	450
sp|P00390|GSHR_HUMAN	GSHR_HUMAN	GSR	Glutathione reductase, mitochondrial (GR) (GRase) (EC 1.8.1.7)	20	450
sp|Q15643|TRIPB_HUMAN	TRIPB_HUMAN	TRIP11	Thyroid receptor-interacting protein 11 (TR-interacting protein 11) (TRIP-11) (Clonal evolution-related gene on chromosome 14 protein) (Golgi-associated microtubule-binding protein 210) (GMAP-210) (Trip230)	52	449
sp|Q9H1E3|NUCKS_HUMAN	NUCKS_HUMAN	NUCKS1	Nuclear ubiquitous casein and cyclin-dependent kinase substrate 1 (P1)	14	449
sp|O14732|IMPA2_HUMAN	IMPA2_HUMAN	IMPA2	Inositol monophosphatase 2 (IMP 2) (IMPase 2) (EC 3.1.3.25) (Inositol-1(or 4)-monophosphatase 2) (Myo-inositol monophosphatase A2)	12	449
sp|P0DME0|SETLP_HUMAN	SETLP_HUMAN	SETSIP	Protein SETSIP (SET pseudogene protein 18) (SET similar protein) (Similar to SET translocation protein)	8	449
sp|Q58FF3|ENPLL_HUMAN	ENPLL_HUMAN	HSP90B2P	Putative endoplasmin-like protein (Putative heat shock protein 90 kDa beta member 2)	17	447
sp|P04040|CATA_HUMAN	CATA_HUMAN	CAT	Catalase (EC 1.11.1.6)	23	446
sp|Q9NSD9|SYFB_HUMAN	SYFB_HUMAN	FARSB	Phenylalanine--tRNA ligase beta subunit (EC 6.1.1.20) (Phenylalanyl-tRNA synthetase beta subunit) (PheRS)	19	446
sp|P61019|RAB2A_HUMAN	RAB2A_HUMAN	RAB2A	Ras-related protein Rab-2A	11	446
sp|P17174|AATC_HUMAN	AATC_HUMAN	GOT1	Aspartate aminotransferase, cytoplasmic (cAspAT) (EC 2.6.1.1) (EC 2.6.1.3) (Cysteine aminotransferase, cytoplasmic) (Cysteine transaminase, cytoplasmic) (cCAT) (Glutamate oxaloacetate transaminase 1) (Transaminase A)	22	444
sp|P47897|SYQ_HUMAN	SYQ_HUMAN	QARS	Glutamine--tRNA ligase (EC 6.1.1.18) (Glutaminyl-tRNA synthetase) (GlnRS)	27	442
sp|Q58FF8|H90B2_HUMAN	H90B2_HUMAN	HSP90AB2P	Putative heat shock protein HSP 90-beta 2 (Heat shock protein 90-beta b) (Heat shock protein 90Bb)	17	442
sp|P26639|SYTC_HUMAN	SYTC_HUMAN	TARS	Threonine--tRNA ligase, cytoplasmic (EC 6.1.1.3) (Threonyl-tRNA synthetase) (ThrRS)	26	441
sp|P25398|RS12_HUMAN	RS12_HUMAN	RPS12	40S ribosomal protein S12	18	441
sp|Q96TA1|NIBL1_HUMAN	NIBL1_HUMAN	FAM129B	Niban-like protein 1 (Meg-3) (Melanoma invasion by ERK) (MINERVA) (Protein FAM129B)	29	438
sp|P62873|GBB1_HUMAN	GBB1_HUMAN	GNB1	Guanine nucleotide-binding protein G(I)/G(S)/G(T) subunit beta-1 (Transducin beta chain 1)	19	438
sp|Q8IX12|CCAR1_HUMAN	CCAR1_HUMAN	CCAR1	Cell division cycle and apoptosis regulator protein 1 (Cell cycle and apoptosis regulatory protein 1) (CARP-1) (Death inducer with SAP domain)	18	438
sp|P62841|RS15_HUMAN	RS15_HUMAN	RPS15	40S ribosomal protein S15 (RIG protein)	22	437
sp|Q9BR76|COR1B_HUMAN	COR1B_HUMAN	CORO1B	Coronin-1B (Coronin-2)	19	437
sp|P52597|HNRPF_HUMAN	HNRPF_HUMAN	HNRNPF	Heterogeneous nuclear ribonucleoprotein F (hnRNP F) (Nucleolin-like protein mcs94-1) [Cleaved into: Heterogeneous nuclear ribonucleoprotein F, N-terminally processed]	24	435
sp|P50995|ANX11_HUMAN	ANX11_HUMAN	ANXA11	Annexin A11 (56 kDa autoantigen) (Annexin XI) (Annexin-11) (Calcyclin-associated annexin 50) (CAP-50)	14	435
sp|Q09028|RBBP4_HUMAN	RBBP4_HUMAN	RBBP4	Histone-binding protein RBBP4 (Chromatin assembly factor 1 subunit C) (CAF-1 subunit C) (Chromatin assembly factor I p48 subunit) (CAF-I 48 kDa subunit) (CAF-I p48) (Nucleosome-remodeling factor subunit RBAP48) (Retinoblastoma-binding protein 4) (RBBP-4)	29	434
sp|O15371|EIF3D_HUMAN	EIF3D_HUMAN	EIF3D	Eukaryotic translation initiation factor 3 subunit D (eIF3d) (Eukaryotic translation initiation factor 3 subunit 7) (eIF-3-zeta) (eIF3 p66)	25	434
sp|Q6NVY1|HIBCH_HUMAN	HIBCH_HUMAN	HIBCH	3-hydroxyisobutyryl-CoA hydrolase, mitochondrial (EC 3.1.2.4) (3-hydroxyisobutyryl-coenzyme A hydrolase) (HIB-CoA hydrolase) (HIBYL-CoA-H)	21	432
sp|A0MZ66|SHOT1_HUMAN	SHOT1_HUMAN	KIAA1598	Shootin-1	29	431
sp|P61313|RL15_HUMAN	RL15_HUMAN	RPL15	60S ribosomal protein L15	21	431
sp|P00338|LDHA_HUMAN	LDHA_HUMAN	LDHA	L-lactate dehydrogenase A chain (LDH-A) (EC 1.1.1.27) (Cell proliferation-inducing gene 19 protein) (LDH muscle subunit) (LDH-M) (Renal carcinoma antigen NY-REN-59)	23	429
sp|P40313|CTRL_HUMAN	CTRL_HUMAN	CTRL	Chymotrypsin-like protease CTRL-1 (EC 3.4.21.-)	12	429
sp|P35637|FUS_HUMAN	FUS_HUMAN	FUS	RNA-binding protein FUS (75 kDa DNA-pairing protein) (Oncogene FUS) (Oncogene TLS) (POMp75) (Translocated in liposarcoma protein)	19	428
sp|Q04837|SSBP_HUMAN	SSBP_HUMAN	SSBP1	Single-stranded DNA-binding protein, mitochondrial (Mt-SSB) (MtSSB) (PWP1-interacting protein 17)	15	428
sp|Q12888|TP53B_HUMAN	TP53B_HUMAN	TP53BP1	Tumor suppressor p53-binding protein 1 (53BP1) (p53-binding protein 1) (p53BP1)	43	427
sp|P41252|SYIC_HUMAN	SYIC_HUMAN	IARS	Isoleucine--tRNA ligase, cytoplasmic (EC 6.1.1.5) (Isoleucyl-tRNA synthetase) (IRS) (IleRS)	27	426
sp|Q9Y617|SERC_HUMAN	SERC_HUMAN	PSAT1	Phosphoserine aminotransferase (EC 2.6.1.52) (Phosphohydroxythreonine aminotransferase) (PSAT)	22	424
sp|P01011|AACT_HUMAN	AACT_HUMAN	SERPINA3	Alpha-1-antichymotrypsin (ACT) (Cell growth-inhibiting gene 24/25 protein) (Serpin A3) [Cleaved into: Alpha-1-antichymotrypsin His-Pro-less]	21	424
sp|P68366|TBA4A_HUMAN	TBA4A_HUMAN	TUBA4A	Tubulin alpha-4A chain (Alpha-tubulin 1) (Testis-specific alpha-tubulin) (Tubulin H2-alpha) (Tubulin alpha-1 chain)	12	423
sp|O43776|SYNC_HUMAN	SYNC_HUMAN	NARS	Asparagine--tRNA ligase, cytoplasmic (EC 6.1.1.22) (Asparaginyl-tRNA synthetase) (AsnRS)	28	420
sp|Q08380|LG3BP_HUMAN	LG3BP_HUMAN	LGALS3BP	Galectin-3-binding protein (Basement membrane autoantigen p105) (Lectin galactoside-binding soluble 3-binding protein) (Mac-2-binding protein) (MAC2BP) (Mac-2 BP) (Tumor-associated antigen 90K)	26	420
sp|Q14677|EPN4_HUMAN	EPN4_HUMAN	CLINT1	Clathrin interactor 1 (Clathrin-interacting protein localized in the trans-Golgi region) (Clint) (Enthoprotin) (Epsin-4) (Epsin-related protein) (EpsinR)	18	420
sp|O95154|ARK73_HUMAN	ARK73_HUMAN	AKR7A3	Aflatoxin B1 aldehyde reductase member 3 (EC 1.-.-.-) (AFB1 aldehyde reductase 2) (AFB1-AR 2)	26	419
sp|P06727|APOA4_HUMAN	APOA4_HUMAN	APOA4	Apolipoprotein A-IV (Apo-AIV) (ApoA-IV) (Apolipoprotein A4)	32	418
sp|P55795|HNRH2_HUMAN	HNRH2_HUMAN	HNRNPH2	Heterogeneous nuclear ribonucleoprotein H2 (hnRNP H2) (FTP-3) (Heterogeneous nuclear ribonucleoprotein H') (hnRNP H')	26	418
sp|Q8WXF1|PSPC1_HUMAN	PSPC1_HUMAN	PSPC1	Paraspeckle component 1 (Paraspeckle protein 1)	16	416
sp|P46782|RS5_HUMAN	RS5_HUMAN	RPS5	40S ribosomal protein S5 [Cleaved into: 40S ribosomal protein S5, N-terminally processed]	32	415
sp|P08729|K2C7_HUMAN	K2C7_HUMAN	KRT7	Keratin, type II cytoskeletal 7 (Cytokeratin-7) (CK-7) (Keratin-7) (K7) (Sarcolectin) (Type-II keratin Kb7)	24	415
sp|Q9UHL4|DPP2_HUMAN	DPP2_HUMAN	DPP7	Dipeptidyl peptidase 2 (EC 3.4.14.2) (Dipeptidyl aminopeptidase II) (Dipeptidyl peptidase 7) (Dipeptidyl peptidase II) (DPP II) (Quiescent cell proline dipeptidase)	19	415
sp|Q99460|PSMD1_HUMAN	PSMD1_HUMAN	PSMD1	26S proteasome non-ATPase regulatory subunit 1 (26S proteasome regulatory subunit RPN2) (26S proteasome regulatory subunit S1) (26S proteasome subunit p112)	39	414
sp|O15372|EIF3H_HUMAN	EIF3H_HUMAN	EIF3H	Eukaryotic translation initiation factor 3 subunit H (eIF3h) (Eukaryotic translation initiation factor 3 subunit 3) (eIF-3-gamma) (eIF3 p40 subunit)	20	414
sp|P61764|STXB1_HUMAN	STXB1_HUMAN	STXBP1	Syntaxin-binding protein 1 (MUNC18-1) (N-Sec1) (Protein unc-18 homolog 1) (Unc18-1) (Protein unc-18 homolog A) (Unc-18A) (p67)	34	413
sp|O76094|SRP72_HUMAN	SRP72_HUMAN	SRP72	Signal recognition particle subunit SRP72 (SRP72) (Signal recognition particle 72 kDa protein)	26	412
sp|P61106|RAB14_HUMAN	RAB14_HUMAN	RAB14	Ras-related protein Rab-14	18	410
sp|O95394|AGM1_HUMAN	AGM1_HUMAN	PGM3	Phosphoacetylglucosamine mutase (PAGM) (EC 5.4.2.3) (Acetylglucosamine phosphomutase) (N-acetylglucosamine-phosphate mutase) (Phosphoglucomutase-3) (PGM 3)	39	409
sp|Q9UHB9|SRP68_HUMAN	SRP68_HUMAN	SRP68	Signal recognition particle subunit SRP68 (SRP68) (Signal recognition particle 68 kDa protein)	36	409
sp|Q96RQ3|MCCA_HUMAN	MCCA_HUMAN	MCCC1	Methylcrotonoyl-CoA carboxylase subunit alpha, mitochondrial (MCCase subunit alpha) (EC 6.4.1.4) (3-methylcrotonyl-CoA carboxylase 1) (3-methylcrotonyl-CoA carboxylase biotin-containing subunit) (3-methylcrotonyl-CoA:carbon dioxide ligase subunit alpha)	29	409
sp|O00571|DDX3X_HUMAN	DDX3X_HUMAN	DDX3X	ATP-dependent RNA helicase DDX3X (EC 3.6.4.13) (DEAD box protein 3, X-chromosomal) (DEAD box, X isoform) (Helicase-like protein 2) (HLP2)	26	409
sp|Q9UJZ1|STML2_HUMAN	STML2_HUMAN	STOML2	Stomatin-like protein 2, mitochondrial (SLP-2) (EPB72-like protein 2) (Paraprotein target 7) (Paratarg-7)	15	408
sp|P08294|SODE_HUMAN	SODE_HUMAN	SOD3	Extracellular superoxide dismutase [Cu-Zn] (EC-SOD) (EC 1.15.1.1)	14	408
sp|P09497|CLCB_HUMAN	CLCB_HUMAN	CLTB	Clathrin light chain B (Lcb)	11	408
sp|O94855|SC24D_HUMAN	SC24D_HUMAN	SEC24D	Protein transport protein Sec24D (SEC24-related protein D)	20	404
sp|O43399|TPD54_HUMAN	TPD54_HUMAN	TPD52L2	Tumor protein D54 (hD54) (Tumor protein D52-like 2)	18	404
sp|P34913|HYES_HUMAN	HYES_HUMAN	EPHX2	Bifunctional epoxide hydrolase 2 [Includes: Cytosolic epoxide hydrolase 2 (CEH) (EC 3.3.2.10) (Epoxide hydratase) (Soluble epoxide hydrolase) (SEH); Lipid-phosphate phosphatase (EC 3.1.3.76)]	21	403
sp|O95678|K2C75_HUMAN	K2C75_HUMAN	KRT75	Keratin, type II cytoskeletal 75 (Cytokeratin-75) (CK-75) (Keratin-6 hair follicle) (hK6hf) (Keratin-75) (K75) (Type II keratin-K6hf) (Type-II keratin Kb18)	2	403
sp|P31939|PUR9_HUMAN	PUR9_HUMAN	ATIC	Bifunctional purine biosynthesis protein PURH [Includes: Phosphoribosylaminoimidazolecarboxamide formyltransferase (EC 2.1.2.3) (5-aminoimidazole-4-carboxamide ribonucleotide formyltransferase) (AICAR transformylase); IMP cyclohydrolase (EC 3.5.4.10) (ATI	34	401
sp|Q9BVK6|TMED9_HUMAN	TMED9_HUMAN	TMED9	Transmembrane emp24 domain-containing protein 9 (GMP25) (Glycoprotein 25L2) (p24 family protein alpha-2) (p24alpha2) (p25)	19	401
sp|O00264|PGRC1_HUMAN	PGRC1_HUMAN	PGRMC1	Membrane-associated progesterone receptor component 1 (mPR)	12	401
sp|Q15459|SF3A1_HUMAN	SF3A1_HUMAN	SF3A1	Splicing factor 3A subunit 1 (SF3a120) (Spliceosome-associated protein 114) (SAP 114)	19	399
sp|P61923|COPZ1_HUMAN	COPZ1_HUMAN	COPZ1	Coatomer subunit zeta-1 (Zeta-1-coat protein) (Zeta-1 COP)	15	399
sp|P56192|SYMC_HUMAN	SYMC_HUMAN	MARS	Methionine--tRNA ligase, cytoplasmic (EC 6.1.1.10) (Methionyl-tRNA synthetase) (MetRS)	21	398
sp|Q9UL46|PSME2_HUMAN	PSME2_HUMAN	PSME2	Proteasome activator complex subunit 2 (11S regulator complex subunit beta) (REG-beta) (Activator of multicatalytic protease subunit 2) (Proteasome activator 28 subunit beta) (PA28b) (PA28beta)	13	397
sp|P19404|NDUV2_HUMAN	NDUV2_HUMAN	NDUFV2	NADH dehydrogenase [ubiquinone] flavoprotein 2, mitochondrial (EC 1.6.5.3) (EC 1.6.99.3) (NADH-ubiquinone oxidoreductase 24 kDa subunit)	12	397
sp|P55735|SEC13_HUMAN	SEC13_HUMAN	SEC13	Protein SEC13 homolog (SEC13-like protein 1) (SEC13-related protein)	19	396
sp|Q15293|RCN1_HUMAN	RCN1_HUMAN	RCN1	Reticulocalbin-1	25	395
sp|O14974|MYPT1_HUMAN	MYPT1_HUMAN	PPP1R12A	Protein phosphatase 1 regulatory subunit 12A (Myosin phosphatase-targeting subunit 1) (Myosin phosphatase target subunit 1) (Protein phosphatase myosin-binding subunit)	20	395
sp|Q9Y3F4|STRAP_HUMAN	STRAP_HUMAN	STRAP	Serine-threonine kinase receptor-associated protein (MAP activator with WD repeats) (UNR-interacting protein) (WD-40 repeat protein PT-WD)	19	395
sp|P25786|PSA1_HUMAN	PSA1_HUMAN	PSMA1	Proteasome subunit alpha type-1 (EC 3.4.25.1) (30 kDa prosomal protein) (PROS-30) (Macropain subunit C2) (Multicatalytic endopeptidase complex subunit C2) (Proteasome component C2) (Proteasome nu chain)	17	395
sp|P49327|FAS_HUMAN	FAS_HUMAN	FASN	Fatty acid synthase (EC 2.3.1.85) [Includes: [Acyl-carrier-protein] S-acetyltransferase (EC 2.3.1.38); [Acyl-carrier-protein] S-malonyltransferase (EC 2.3.1.39); 3-oxoacyl-[acyl-carrier-protein] synthase (EC 2.3.1.41); 3-oxoacyl-[acyl-carrier-protein] red	40	394
sp|Q9BW91|NUDT9_HUMAN	NUDT9_HUMAN	NUDT9	ADP-ribose pyrophosphatase, mitochondrial (EC 3.6.1.13) (ADP-ribose diphosphatase) (ADP-ribose phosphohydrolase) (Adenosine diphosphoribose pyrophosphatase) (ADPR-PPase) (Nucleoside diphosphate-linked moiety X motif 9) (Nudix motif 9)	17	393
sp|P36957|ODO2_HUMAN	ODO2_HUMAN	DLST	Dihydrolipoyllysine-residue succinyltransferase component of 2-oxoglutarate dehydrogenase complex, mitochondrial (EC 2.3.1.61) (2-oxoglutarate dehydrogenase complex component E2) (OGDC-E2) (Dihydrolipoamide succinyltransferase component of 2-oxoglutarate	13	393
sp|Q13247|SRSF6_HUMAN	SRSF6_HUMAN	SRSF6	Serine/arginine-rich splicing factor 6 (Pre-mRNA-splicing factor SRP55) (Splicing factor, arginine/serine-rich 6)	11	392
sp|P63208|SKP1_HUMAN	SKP1_HUMAN	SKP1	S-phase kinase-associated protein 1 (Cyclin-A/CDK2-associated protein p19) (p19A) (Organ of Corti protein 2) (OCP-2) (Organ of Corti protein II) (OCP-II) (RNA polymerase II elongation factor-like protein) (SIII) (Transcription elongation factor B polypept	22	391
sp|Q96PK6|RBM14_HUMAN	RBM14_HUMAN	RBM14	RNA-binding protein 14 (Paraspeckle protein 2) (PSP2) (RNA-binding motif protein 14) (RRM-containing coactivator activator/modulator) (Synaptotagmin-interacting protein) (SYT-interacting protein)	17	391
sp|Q13438|OS9_HUMAN	OS9_HUMAN	OS9	Protein OS-9 (Amplified in osteosarcoma 9)	27	390
sp|O43396|TXNL1_HUMAN	TXNL1_HUMAN	TXNL1	Thioredoxin-like protein 1 (32 kDa thioredoxin-related protein)	17	390
sp|Q9NYL4|FKB11_HUMAN	FKB11_HUMAN	FKBP11	Peptidyl-prolyl cis-trans isomerase FKBP11 (PPIase FKBP11) (EC 5.2.1.8) (19 kDa FK506-binding protein) (19 kDa FKBP) (FKBP-19) (FK506-binding protein 11) (FKBP-11) (Rotamase)	19	389
sp|Q9BUJ2|HNRL1_HUMAN	HNRL1_HUMAN	HNRNPUL1	Heterogeneous nuclear ribonucleoprotein U-like protein 1 (Adenovirus early region 1B-associated protein 5) (E1B-55 kDa-associated protein 5) (E1B-AP5)	23	388
sp|P09455|RET1_HUMAN	RET1_HUMAN	RBP1	Retinol-binding protein 1 (Cellular retinol-binding protein) (CRBP) (Cellular retinol-binding protein I) (CRBP-I)	18	388
sp|P05556|ITB1_HUMAN	ITB1_HUMAN	ITGB1	Integrin beta-1 (Fibronectin receptor subunit beta) (Glycoprotein IIa) (GPIIA) (VLA-4 subunit beta) (CD antigen CD29)	15	387
sp|P11586|C1TC_HUMAN	C1TC_HUMAN	MTHFD1	C-1-tetrahydrofolate synthase, cytoplasmic (C1-THF synthase) [Cleaved into: C-1-tetrahydrofolate synthase, cytoplasmic, N-terminally processed] [Includes: Methylenetetrahydrofolate dehydrogenase (EC 1.5.1.5); Methenyltetrahydrofolate cyclohydrolase (EC 3.	34	386
sp|P23381|SYWC_HUMAN	SYWC_HUMAN	WARS	Tryptophan--tRNA ligase, cytoplasmic (EC 6.1.1.2) (Interferon-induced protein 53) (IFP53) (Tryptophanyl-tRNA synthetase) (TrpRS) (hWRS) [Cleaved into: T1-TrpRS; T2-TrpRS]	30	386
sp|Q9UNM6|PSD13_HUMAN	PSD13_HUMAN	PSMD13	26S proteasome non-ATPase regulatory subunit 13 (26S proteasome regulatory subunit RPN9) (26S proteasome regulatory subunit S11) (26S proteasome regulatory subunit p40.5)	20	386
sp|P84098|RL19_HUMAN	RL19_HUMAN	RPL19	60S ribosomal protein L19	10	386
sp|Q08378|GOGA3_HUMAN	GOGA3_HUMAN	GOLGA3	Golgin subfamily A member 3 (Golgi complex-associated protein of 170 kDa) (GCP170) (Golgin-160)	37	384
sp|Q01844|EWS_HUMAN	EWS_HUMAN	EWSR1	RNA-binding protein EWS (EWS oncogene) (Ewing sarcoma breakpoint region 1 protein)	17	384
sp|P50897|PPT1_HUMAN	PPT1_HUMAN	PPT1	Palmitoyl-protein thioesterase 1 (PPT-1) (EC 3.1.2.22) (Palmitoyl-protein hydrolase 1)	13	384
sp|O95831|AIFM1_HUMAN	AIFM1_HUMAN	AIFM1	Apoptosis-inducing factor 1, mitochondrial (EC 1.1.1.-) (Programmed cell death protein 8)	26	383
sp|Q9UMS4|PRP19_HUMAN	PRP19_HUMAN	PRPF19	Pre-mRNA-processing factor 19 (EC 6.3.2.-) (Nuclear matrix protein 200) (PRP19/PSO4 homolog) (hPso4) (Senescence evasion factor)	23	383
sp|Q9UNF0|PACN2_HUMAN	PACN2_HUMAN	PACSIN2	Protein kinase C and casein kinase substrate in neurons protein 2 (Syndapin-2) (Syndapin-II)	22	382
sp|Q9Y265|RUVB1_HUMAN	RUVB1_HUMAN	RUVBL1	RuvB-like 1 (EC 3.6.4.12) (49 kDa TATA box-binding protein-interacting protein) (49 kDa TBP-interacting protein) (54 kDa erythrocyte cytosolic protein) (ECP-54) (INO80 complex subunit H) (Nuclear matrix protein 238) (NMP 238) (Pontin 52) (TIP49a) (TIP60-a	24	381
sp|P40763|STAT3_HUMAN	STAT3_HUMAN	STAT3	Signal transducer and activator of transcription 3 (Acute-phase response factor)	19	380
sp|P51149|RAB7A_HUMAN	RAB7A_HUMAN	RAB7A	Ras-related protein Rab-7a	14	379
sp|Q0VAF6|SYCN_HUMAN	SYCN_HUMAN	SYCN	Syncollin (Insulin synthesis-associated protein 1)	23	378
sp|Q8NBJ7|SUMF2_HUMAN	SUMF2_HUMAN	SUMF2	Sulfatase-modifying factor 2 (C-alpha-formylglycine-generating enzyme 2)	21	378
sp|P13798|ACPH_HUMAN	ACPH_HUMAN	APEH	Acylamino-acid-releasing enzyme (AARE) (EC 3.4.19.1) (Acyl-peptide hydrolase) (APH) (Acylaminoacyl-peptidase) (Oxidized protein hydrolase) (OPH)	22	377
sp|Q12904|AIMP1_HUMAN	AIMP1_HUMAN	AIMP1	Aminoacyl tRNA synthase complex-interacting multifunctional protein 1 (Multisynthase complex auxiliary component p43) [Cleaved into: Endothelial monocyte-activating polypeptide 2 (EMAP-2) (Endothelial monocyte-activating polypeptide II) (EMAP-II) (Small i	18	377
sp|Q92597|NDRG1_HUMAN	NDRG1_HUMAN	NDRG1	Protein NDRG1 (Differentiation-related gene 1 protein) (DRG-1) (N-myc downstream-regulated gene 1 protein) (Nickel-specific induction protein Cap43) (Reducing agents and tunicamycin-responsive protein) (RTP) (Rit42)	12	376
sp|P52565|GDIR1_HUMAN	GDIR1_HUMAN	ARHGDIA	Rho GDP-dissociation inhibitor 1 (Rho GDI 1) (Rho-GDI alpha)	23	375
sp|Q9HCN8|SDF2L_HUMAN	SDF2L_HUMAN	SDF2L1	Stromal cell-derived factor 2-like protein 1 (SDF2-like protein 1) (PWP1-interacting protein 8)	20	375
sp|Q01995|TAGL_HUMAN	TAGL_HUMAN	TAGLN	Transgelin (22 kDa actin-binding protein) (Protein WS3-10) (Smooth muscle protein 22-alpha) (SM22-alpha)	17	375
sp|Q07960|RHG01_HUMAN	RHG01_HUMAN	ARHGAP1	Rho GTPase-activating protein 1 (CDC42 GTPase-activating protein) (GTPase-activating protein rhoOGAP) (Rho-related small GTPase protein activator) (Rho-type GTPase-activating protein 1) (p50-RhoGAP)	22	374
sp|B2RPK0|HGB1A_HUMAN	HGB1A_HUMAN	HMGB1P1	Putative high mobility group protein B1-like 1 (High mobility group protein B1 pseudogene 1) (Putative high mobility group protein 1-like 1) (HMG-1L1)	10	373
sp|P62158|CALM_HUMAN	CALM_HUMAN	CALM1	Calmodulin (CaM)	24	372
sp|O43684|BUB3_HUMAN	BUB3_HUMAN	BUB3	Mitotic checkpoint protein BUB3	18	372
sp|P12429|ANXA3_HUMAN	ANXA3_HUMAN	ANXA3	Annexin A3 (35-alpha calcimedin) (Annexin III) (Annexin-3) (Inositol 1,2-cyclic phosphate 2-phosphohydrolase) (Lipocortin III) (Placental anticoagulant protein III) (PAP-III)	16	372
sp|Q15637|SF01_HUMAN	SF01_HUMAN	SF1	Splicing factor 1 (Mammalian branch point-binding protein) (BBP) (mBBP) (Transcription factor ZFM1) (Zinc finger gene in MEN1 locus) (Zinc finger protein 162)	17	371
sp|P52907|CAZA1_HUMAN	CAZA1_HUMAN	CAPZA1	F-actin-capping protein subunit alpha-1 (CapZ alpha-1)	17	371
sp|Q9HDC9|APMAP_HUMAN	APMAP_HUMAN	APMAP	Adipocyte plasma membrane-associated protein (Protein BSCv)	16	371
sp|P04632|CPNS1_HUMAN	CPNS1_HUMAN	CAPNS1	Calpain small subunit 1 (CSS1) (Calcium-activated neutral proteinase small subunit) (CANP small subunit) (Calcium-dependent protease small subunit) (CDPS) (Calcium-dependent protease small subunit 1) (Calpain regulatory subunit)	14	371
sp|Q8N398|VW5B2_HUMAN	VW5B2_HUMAN	VWA5B2	von Willebrand factor A domain-containing protein 5B2	20	370
sp|P07951|TPM2_HUMAN	TPM2_HUMAN	TPM2	Tropomyosin beta chain (Beta-tropomyosin) (Tropomyosin-2)	25	368
sp|P62995|TRA2B_HUMAN	TRA2B_HUMAN	TRA2B	Transformer-2 protein homolog beta (TRA-2 beta) (TRA2-beta) (hTRA2-beta) (Splicing factor, arginine/serine-rich 10) (Transformer-2 protein homolog B)	18	368
sp|P62917|RL8_HUMAN	RL8_HUMAN	RPL8	60S ribosomal protein L8	19	367
sp|O75380|NDUS6_HUMAN	NDUS6_HUMAN	NDUFS6	NADH dehydrogenase [ubiquinone] iron-sulfur protein 6, mitochondrial (Complex I-13kD-A) (CI-13kD-A) (NADH-ubiquinone oxidoreductase 13 kDa-A subunit)	13	367
sp|P11137|MTAP2_HUMAN	MTAP2_HUMAN	MAP2	Microtubule-associated protein 2 (MAP-2)	30	366
sp|P52815|RM12_HUMAN	RM12_HUMAN	MRPL12	39S ribosomal protein L12, mitochondrial (L12mt) (MRP-L12) (5c5-2)	16	366
sp|P17844|DDX5_HUMAN	DDX5_HUMAN	DDX5	Probable ATP-dependent RNA helicase DDX5 (EC 3.6.4.13) (DEAD box protein 5) (RNA helicase p68)	22	365
sp|O43237|DC1L2_HUMAN	DC1L2_HUMAN	DYNC1LI2	Cytoplasmic dynein 1 light intermediate chain 2 (Dynein light intermediate chain 2, cytosolic) (LIC-2) (LIC53/55)	20	365
sp|P46108|CRK_HUMAN	CRK_HUMAN	CRK	Adapter molecule crk (Proto-oncogene c-Crk) (p38)	15	365
sp|Q9NY33|DPP3_HUMAN	DPP3_HUMAN	DPP3	Dipeptidyl peptidase 3 (EC 3.4.14.4) (Dipeptidyl aminopeptidase III) (Dipeptidyl arylamidase III) (Dipeptidyl peptidase III) (DPP III) (Enkephalinase B)	24	364
sp|Q8NE71|ABCF1_HUMAN	ABCF1_HUMAN	ABCF1	ATP-binding cassette sub-family F member 1 (ATP-binding cassette 50) (TNF-alpha-stimulated ABC protein)	19	364
sp|P07305|H10_HUMAN	H10_HUMAN	H1F0	Histone H1.0 (Histone H1') (Histone H1(0)) [Cleaved into: Histone H1.0, N-terminally processed]	16	364
sp|Q6P996|PDXD1_HUMAN	PDXD1_HUMAN	PDXDC1	Pyridoxal-dependent decarboxylase domain-containing protein 1 (EC 4.1.1.-)	27	362
sp|P53597|SUCA_HUMAN	SUCA_HUMAN	SUCLG1	Succinyl-CoA ligase [ADP/GDP-forming] subunit alpha, mitochondrial (EC 6.2.1.4) (EC 6.2.1.5) (Succinyl-CoA synthetase subunit alpha) (SCS-alpha)	23	362
sp|Q9Y3Z3|SAMH1_HUMAN	SAMH1_HUMAN	SAMHD1	Deoxynucleoside triphosphate triphosphohydrolase SAMHD1 (dNTPase) (EC 3.1.5.-) (Dendritic cell-derived IFNG-induced protein) (DCIP) (Monocyte protein 5) (MOP-5) (SAM domain and HD domain-containing protein 1)	19	362
tr|Q3BDU5|Q3BDU5_HUMAN	Q3BDU5_HUMAN	LMNA	Prelamin-A/C (Rhabdomyosarcoma antigen MU-RMS-40.12)	3	362
sp|Q9Y262|EIF3L_HUMAN	EIF3L_HUMAN	EIF3L	Eukaryotic translation initiation factor 3 subunit L (eIF3l) (Eukaryotic translation initiation factor 3 subunit 6-interacting protein) (Eukaryotic translation initiation factor 3 subunit E-interacting protein)	25	361
sp|P38117|ETFB_HUMAN	ETFB_HUMAN	ETFB	Electron transfer flavoprotein subunit beta (Beta-ETF)	16	361
sp|O95340|PAPS2_HUMAN	PAPS2_HUMAN	PAPSS2	Bifunctional 3'-phosphoadenosine 5'-phosphosulfate synthase 2 (PAPS synthase 2) (PAPSS 2) (Sulfurylase kinase 2) (SK 2) (SK2) [Includes: Sulfate adenylyltransferase (EC 2.7.7.4) (ATP-sulfurylase) (Sulfate adenylate transferase) (SAT); Adenylyl-sulfate kin	22	360
sp|Q9Y5M8|SRPRB_HUMAN	SRPRB_HUMAN	SRPRB	Signal recognition particle receptor subunit beta (SR-beta) (Protein APMCF1)	14	360
sp|Q969H8|MYDGF_HUMAN	MYDGF_HUMAN	MYDGF	Myeloid-derived growth factor (MYDGF) (Interleukin-25) (IL-25) (Stromal cell-derived growth factor SF20)	13	360
sp|Q9H223|EHD4_HUMAN	EHD4_HUMAN	EHD4	EH domain-containing protein 4 (Hepatocellular carcinoma-associated protein 10/11) (PAST homolog 4)	17	358
sp|O43795|MYO1B_HUMAN	MYO1B_HUMAN	MYO1B	Unconventional myosin-Ib (MYH-1c) (Myosin I alpha) (MMI-alpha) (MMIa)	23	357
sp|Q16698|DECR_HUMAN	DECR_HUMAN	DECR1	2,4-dienoyl-CoA reductase, mitochondrial (EC 1.3.1.34) (2,4-dienoyl-CoA reductase [NADPH]) (4-enoyl-CoA reductase [NADPH]) (Short chain dehydrogenase/reductase family 18C member 1)	19	357
sp|Q16851|UGPA_HUMAN	UGPA_HUMAN	UGP2	UTP--glucose-1-phosphate uridylyltransferase (EC 2.7.7.9) (UDP-glucose pyrophosphorylase) (UDPGP) (UGPase)	23	355
sp|Q8NE62|CHDH_HUMAN	CHDH_HUMAN	CHDH	Choline dehydrogenase, mitochondrial (CDH) (CHD) (EC 1.1.99.1)	19	355
sp|O43681|ASNA_HUMAN	ASNA_HUMAN	ASNA1	ATPase ASNA1 (EC 3.6.-.-) (Arsenical pump-driving ATPase) (Arsenite-stimulated ATPase) (Transmembrane domain recognition complex 40 kDa ATPase subunit) (hARSA-I) (hASNA-I)	18	355
sp|Q9P2R7|SUCB1_HUMAN	SUCB1_HUMAN	SUCLA2	Succinyl-CoA ligase [ADP-forming] subunit beta, mitochondrial (EC 6.2.1.5) (ATP-specific succinyl-CoA synthetase subunit beta) (Renal carcinoma antigen NY-REN-39) (Succinyl-CoA synthetase beta-A chain) (SCS-betaA)	17	352
sp|Q14157|UBP2L_HUMAN	UBP2L_HUMAN	UBAP2L	Ubiquitin-associated protein 2-like (Protein NICE-4)	23	351
sp|P60866|RS20_HUMAN	RS20_HUMAN	RPS20	40S ribosomal protein S20	6	351
sp|P20810|ICAL_HUMAN	ICAL_HUMAN	CAST	Calpastatin (Calpain inhibitor) (Sperm BS-17 component)	22	350
sp|Q14749|GNMT_HUMAN	GNMT_HUMAN	GNMT	Glycine N-methyltransferase (EC 2.1.1.20)	19	350
sp|Q71UI9|H2AV_HUMAN	H2AV_HUMAN	H2AFV	Histone H2A.V (H2A.F/Z)	18	349
sp|Q9H0E2|TOLIP_HUMAN	TOLIP_HUMAN	TOLLIP	Toll-interacting protein	11	349
sp|P62191|PRS4_HUMAN	PRS4_HUMAN	PSMC1	26S protease regulatory subunit 4 (P26s4) (26S proteasome AAA-ATPase subunit RPT2) (Proteasome 26S subunit ATPase 1)	23	348
sp|O00299|CLIC1_HUMAN	CLIC1_HUMAN	CLIC1	Chloride intracellular channel protein 1 (Chloride channel ABP) (Nuclear chloride ion channel 27) (NCC27) (Regulatory nuclear chloride ion channel protein) (hRNCC)	11	348
sp|Q9UHV9|PFD2_HUMAN	PFD2_HUMAN	PFDN2	Prefoldin subunit 2	10	348
sp|Q16864|VATF_HUMAN	VATF_HUMAN	ATP6V1F	V-type proton ATPase subunit F (V-ATPase subunit F) (V-ATPase 14 kDa subunit) (Vacuolar proton pump subunit F)	14	347
sp|Q8N163|CCAR2_HUMAN	CCAR2_HUMAN	CCAR2	Cell cycle and apoptosis regulator protein 2 (Cell division cycle and apoptosis regulator protein 2) (DBIRD complex subunit KIAA1967) (Deleted in breast cancer gene 1 protein) (DBC-1) (DBC.1) (NET35) (p30 DBC)	25	346
sp|Q9NYL9|TMOD3_HUMAN	TMOD3_HUMAN	TMOD3	Tropomodulin-3 (Ubiquitous tropomodulin) (U-Tmod)	21	346
sp|Q9ULU8|CAPS1_HUMAN	CAPS1_HUMAN	CADPS	Calcium-dependent secretion activator 1 (Calcium-dependent activator protein for secretion 1) (CAPS-1)	35	345
sp|Q13884|SNTB1_HUMAN	SNTB1_HUMAN	SNTB1	Beta-1-syntrophin (59 kDa dystrophin-associated protein A1 basic component 1) (DAPA1B) (BSYN2) (Syntrophin-2) (Tax interaction protein 43) (TIP-43)	20	345
sp|P08572|CO4A2_HUMAN	CO4A2_HUMAN	COL4A2	Collagen alpha-2(IV) chain [Cleaved into: Canstatin]	16	345
sp|P60891|PRPS1_HUMAN	PRPS1_HUMAN	PRPS1	Ribose-phosphate pyrophosphokinase 1 (EC 2.7.6.1) (PPRibP) (Phosphoribosyl pyrophosphate synthase I) (PRS-I)	15	344
sp|O15320|CTGE5_HUMAN	CTGE5_HUMAN	CTAGE5	cTAGE family member 5 (Protein cTAGE-5) (Meningioma-expressed antigen 6/11)	23	343
sp|Q13151|ROA0_HUMAN	ROA0_HUMAN	HNRNPA0	Heterogeneous nuclear ribonucleoprotein A0 (hnRNP A0)	23	342
sp|P54819|KAD2_HUMAN	KAD2_HUMAN	AK2	Adenylate kinase 2, mitochondrial (AK 2) (EC 2.7.4.3) (ATP-AMP transphosphorylase 2) (ATP:AMP phosphotransferase) (Adenylate monophosphate kinase) [Cleaved into: Adenylate kinase 2, mitochondrial, N-terminally processed]	16	342
sp|Q5JRA6|MIA3_HUMAN	MIA3_HUMAN	MIA3	Melanoma inhibitory activity protein 3 (C219-reactive peptide) (D320) (Transport and Golgi organization protein 1)	25	341
sp|Q05639|EF1A2_HUMAN	EF1A2_HUMAN	EEF1A2	Elongation factor 1-alpha 2 (EF-1-alpha-2) (Eukaryotic elongation factor 1 A-2) (eEF1A-2) (Statin-S1)	22	341
sp|P68363|TBA1B_HUMAN	TBA1B_HUMAN	TUBA1B	Tubulin alpha-1B chain (Alpha-tubulin ubiquitous) (Tubulin K-alpha-1) (Tubulin alpha-ubiquitous chain)	13	341
sp|P62888|RL30_HUMAN	RL30_HUMAN	RPL30	60S ribosomal protein L30	15	340
sp|Q9BYE2|TMPSD_HUMAN	TMPSD_HUMAN	TMPRSS13	Transmembrane protease serine 13 (EC 3.4.21.-) (Membrane-type mosaic serine protease) (Mosaic serine protease)	1	340
sp|O75822|EIF3J_HUMAN	EIF3J_HUMAN	EIF3J	Eukaryotic translation initiation factor 3 subunit J (eIF3j) (Eukaryotic translation initiation factor 3 subunit 1) (eIF-3-alpha) (eIF3 p35)	20	339
sp|Q9UHG3|PCYOX_HUMAN	PCYOX_HUMAN	PCYOX1	Prenylcysteine oxidase 1 (EC 1.8.3.5) (Prenylcysteine lyase)	19	339
sp|Q16543|CDC37_HUMAN	CDC37_HUMAN	CDC37	Hsp90 co-chaperone Cdc37 (Hsp90 chaperone protein kinase-targeting subunit) (p50Cdc37) [Cleaved into: Hsp90 co-chaperone Cdc37, N-terminally processed]	12	339
sp|P35611|ADDA_HUMAN	ADDA_HUMAN	ADD1	Alpha-adducin (Erythrocyte adducin subunit alpha)	25	338
sp|O75891|AL1L1_HUMAN	AL1L1_HUMAN	ALDH1L1	Cytosolic 10-formyltetrahydrofolate dehydrogenase (10-FTHFDH) (FDH) (EC 1.5.1.6) (Aldehyde dehydrogenase family 1 member L1)	24	338
sp|Q15493|RGN_HUMAN	RGN_HUMAN	RGN	Regucalcin (RC) (Gluconolactonase) (GNL) (EC 3.1.1.17) (Senescence marker protein 30) (SMP-30)	15	338
sp|P60903|S10AA_HUMAN	S10AA_HUMAN	S100A10	Protein S100-A10 (Calpactin I light chain) (Calpactin-1 light chain) (Cellular ligand of annexin II) (S100 calcium-binding protein A10) (p10 protein) (p11)	16	337
sp|P12830|CADH1_HUMAN	CADH1_HUMAN	CDH1	Cadherin-1 (CAM 120/80) (Epithelial cadherin) (E-cadherin) (Uvomorulin) (CD antigen CD324) [Cleaved into: E-Cad/CTF1; E-Cad/CTF2; E-Cad/CTF3]	19	336
sp|P31689|DNJA1_HUMAN	DNJA1_HUMAN	DNAJA1	DnaJ homolog subfamily A member 1 (DnaJ protein homolog 2) (HSDJ) (Heat shock 40 kDa protein 4) (Heat shock protein J2) (HSJ-2) (Human DnaJ protein 2) (hDj-2)	18	336
sp|Q9UKV3|ACINU_HUMAN	ACINU_HUMAN	ACIN1	Apoptotic chromatin condensation inducer in the nucleus (Acinus)	18	335
sp|P35241|RADI_HUMAN	RADI_HUMAN	RDX	Radixin	16	335
sp|O15020|SPTN2_HUMAN	SPTN2_HUMAN	SPTBN2	Spectrin beta chain, non-erythrocytic 2 (Beta-III spectrin) (Spinocerebellar ataxia 5 protein)	29	334
sp|Q02790|FKBP4_HUMAN	FKBP4_HUMAN	FKBP4	Peptidyl-prolyl cis-trans isomerase FKBP4 (PPIase FKBP4) (EC 5.2.1.8) (51 kDa FK506-binding protein) (FKBP51) (52 kDa FK506-binding protein) (52 kDa FKBP) (FKBP-52) (59 kDa immunophilin) (p59) (FK506-binding protein 4) (FKBP-4) (FKBP59) (HSP-binding immun	22	333
sp|P30626|SORCN_HUMAN	SORCN_HUMAN	SRI	Sorcin (22 kDa protein) (CP-22) (CP22) (V19)	15	332
sp|P60900|PSA6_HUMAN	PSA6_HUMAN	PSMA6	Proteasome subunit alpha type-6 (EC 3.4.25.1) (27 kDa prosomal protein) (PROS-27) (p27K) (Macropain iota chain) (Multicatalytic endopeptidase complex iota chain) (Proteasome iota chain)	13	332
sp|Q9Y4Y9|LSM5_HUMAN	LSM5_HUMAN	LSM5	U6 snRNA-associated Sm-like protein LSm5	12	332
sp|Q9NSE4|SYIM_HUMAN	SYIM_HUMAN	IARS2	Isoleucine--tRNA ligase, mitochondrial (EC 6.1.1.5) (Isoleucyl-tRNA synthetase) (IleRS)	27	331
sp|O75821|EIF3G_HUMAN	EIF3G_HUMAN	EIF3G	Eukaryotic translation initiation factor 3 subunit G (eIF3g) (Eukaryotic translation initiation factor 3 RNA-binding subunit) (eIF-3 RNA-binding subunit) (Eukaryotic translation initiation factor 3 subunit 4) (eIF-3-delta) (eIF3 p42) (eIF3 p44)	23	330
sp|Q16849|PTPRN_HUMAN	PTPRN_HUMAN	PTPRN	Receptor-type tyrosine-protein phosphatase-like N (R-PTP-N) (Islet cell antigen 512) (ICA 512) (Islet cell autoantigen 3) (PTP IA-2)	21	330
sp|Q8N1G4|LRC47_HUMAN	LRC47_HUMAN	LRRC47	Leucine-rich repeat-containing protein 47	20	330
sp|P18583|SON_HUMAN	SON_HUMAN	SON	Protein SON (Bax antagonist selected in saccharomyces 1) (BASS1) (Negative regulatory element-binding protein) (NRE-binding protein) (Protein DBP-5) (SON3)	19	330
sp|Q14195|DPYL3_HUMAN	DPYL3_HUMAN	DPYSL3	Dihydropyrimidinase-related protein 3 (DRP-3) (Collapsin response mediator protein 4) (CRMP-4) (Unc-33-like phosphoprotein 1) (ULIP-1)	19	329
sp|O14639|ABLM1_HUMAN	ABLM1_HUMAN	ABLIM1	Actin-binding LIM protein 1 (abLIM-1) (Actin-binding LIM protein family member 1) (Actin-binding double zinc finger protein) (LIMAB1) (Limatin)	25	327
sp|P54136|SYRC_HUMAN	SYRC_HUMAN	RARS	Arginine--tRNA ligase, cytoplasmic (EC 6.1.1.19) (Arginyl-tRNA synthetase) (ArgRS)	22	326
sp|P43034|LIS1_HUMAN	LIS1_HUMAN	PAFAH1B1	Platelet-activating factor acetylhydrolase IB subunit alpha (Lissencephaly-1 protein) (LIS-1) (PAF acetylhydrolase 45 kDa subunit) (PAF-AH 45 kDa subunit) (PAF-AH alpha) (PAFAH alpha)	16	326
sp|Q8WUD1|RAB2B_HUMAN	RAB2B_HUMAN	RAB2B	Ras-related protein Rab-2B	10	326
sp|Q92932|PTPR2_HUMAN	PTPR2_HUMAN	PTPRN2	Receptor-type tyrosine-protein phosphatase N2 (R-PTP-N2) (EC 3.1.3.48) (Islet cell autoantigen-related protein) (IAR) (ICAAR) (Phogrin)	30	325
sp|O43865|SAHH2_HUMAN	SAHH2_HUMAN	AHCYL1	Adenosylhomocysteinase 2 (AdoHcyase 2) (EC 3.3.1.1) (DC-expressed AHCY-like molecule) (IP(3)Rs binding protein released with IP(3)) (IRBIT) (S-adenosyl-L-homocysteine hydrolase 2) (S-adenosylhomocysteine hydrolase-like protein 1)	15	325
sp|P26368|U2AF2_HUMAN	U2AF2_HUMAN	U2AF2	Splicing factor U2AF 65 kDa subunit (U2 auxiliary factor 65 kDa subunit) (hU2AF(65)) (hU2AF65) (U2 snRNP auxiliary factor large subunit)	29	324
sp|P36542|ATPG_HUMAN	ATPG_HUMAN	ATP5C1	ATP synthase subunit gamma, mitochondrial (F-ATPase gamma subunit)	24	323
sp|Q8NI22|MCFD2_HUMAN	MCFD2_HUMAN	MCFD2	Multiple coagulation factor deficiency protein 2 (Neural stem cell-derived neuronal survival protein)	21	323
sp|P47755|CAZA2_HUMAN	CAZA2_HUMAN	CAPZA2	F-actin-capping protein subunit alpha-2 (CapZ alpha-2)	16	323
sp|Q16363|LAMA4_HUMAN	LAMA4_HUMAN	LAMA4	Laminin subunit alpha-4 (Laminin-14 subunit alpha) (Laminin-8 subunit alpha) (Laminin-9 subunit alpha)	22	322
sp|Q01105|SET_HUMAN	SET_HUMAN	SET	Protein SET (HLA-DR-associated protein II) (Inhibitor of granzyme A-activated DNase) (IGAAD) (PHAPII) (Phosphatase 2A inhibitor I2PP2A) (I-2PP2A) (Template-activating factor I) (TAF-I)	42	321
sp|P20042|IF2B_HUMAN	IF2B_HUMAN	EIF2S2	Eukaryotic translation initiation factor 2 subunit 2 (Eukaryotic translation initiation factor 2 subunit beta) (eIF-2-beta)	34	321
sp|Q13740|CD166_HUMAN	CD166_HUMAN	ALCAM	CD166 antigen (Activated leukocyte cell adhesion molecule) (CD antigen CD166)	24	321
sp|O00468|AGRIN_HUMAN	AGRIN_HUMAN	AGRN	Agrin [Cleaved into: Agrin N-terminal 110 kDa subunit; Agrin C-terminal 110 kDa subunit; Agrin C-terminal 90 kDa fragment (C90); Agrin C-terminal 22 kDa fragment (C22)]	22	320
sp|O75131|CPNE3_HUMAN	CPNE3_HUMAN	CPNE3	Copine-3 (Copine III)	16	320
sp|Q99996|AKAP9_HUMAN	AKAP9_HUMAN	AKAP9	A-kinase anchor protein 9 (AKAP-9) (A-kinase anchor protein 350 kDa) (AKAP 350) (hgAKAP 350) (A-kinase anchor protein 450 kDa) (AKAP 450) (AKAP 120-like protein) (Centrosome- and Golgi-localized PKN-associated protein) (CG-NAP) (Protein hyperion) (Protein	32	319
sp|P27635|RL10_HUMAN	RL10_HUMAN	RPL10	60S ribosomal protein L10 (Laminin receptor homolog) (Protein QM) (Tumor suppressor QM)	15	319
sp|P12532|KCRU_HUMAN	KCRU_HUMAN	CKMT1A	Creatine kinase U-type, mitochondrial (EC 2.7.3.2) (Acidic-type mitochondrial creatine kinase) (Mia-CK) (Ubiquitous mitochondrial creatine kinase) (U-MtCK)	25	318
sp|Q9Y285|SYFA_HUMAN	SYFA_HUMAN	FARSA	Phenylalanine--tRNA ligase alpha subunit (EC 6.1.1.20) (CML33) (Phenylalanyl-tRNA synthetase alpha subunit) (PheRS)	20	318
sp|Q96HN2|SAHH3_HUMAN	SAHH3_HUMAN	AHCYL2	Adenosylhomocysteinase 3 (AdoHcyase 3) (EC 3.3.1.1) (IP(3)Rs binding protein released with IP(3) 2) (IRBIT2) (Long-IRBIT) (S-adenosyl-L-homocysteine hydrolase 3) (S-adenosylhomocysteine hydrolase-like protein 2)	15	318
sp|Q9H0U4|RAB1B_HUMAN	RAB1B_HUMAN	RAB1B	Ras-related protein Rab-1B	10	318
sp|Q16799|RTN1_HUMAN	RTN1_HUMAN	RTN1	Reticulon-1 (Neuroendocrine-specific protein)	13	317
sp|P30443|1A01_HUMAN	1A01_HUMAN	HLA-A	HLA class I histocompatibility antigen, A-1 alpha chain (MHC class I antigen A*1)	12	317
sp|O43143|DHX15_HUMAN	DHX15_HUMAN	DHX15	Pre-mRNA-splicing factor ATP-dependent RNA helicase DHX15 (EC 3.6.4.13) (ATP-dependent RNA helicase #46) (DEAH box protein 15)	26	316
sp|Q12931|TRAP1_HUMAN	TRAP1_HUMAN	TRAP1	Heat shock protein 75 kDa, mitochondrial (HSP 75) (TNFR-associated protein 1) (Tumor necrosis factor type 1 receptor-associated protein) (TRAP-1)	16	316
sp|P09467|F16P1_HUMAN	F16P1_HUMAN	FBP1	Fructose-1,6-bisphosphatase 1 (FBPase 1) (EC 3.1.3.11) (D-fructose-1,6-bisphosphate 1-phosphohydrolase 1) (Liver FBPase)	15	316
sp|Q9Y5P6|GMPPB_HUMAN	GMPPB_HUMAN	GMPPB	Mannose-1-phosphate guanyltransferase beta (EC 2.7.7.13) (GDP-mannose pyrophosphorylase B) (GTP-mannose-1-phosphate guanylyltransferase beta)	19	315
sp|Q13148|TADBP_HUMAN	TADBP_HUMAN	TARDBP	TAR DNA-binding protein 43 (TDP-43)	17	315
sp|Q16401|PSMD5_HUMAN	PSMD5_HUMAN	PSMD5	26S proteasome non-ATPase regulatory subunit 5 (26S protease subunit S5 basic) (26S proteasome subunit S5B)	20	314
sp|P05165|PCCA_HUMAN	PCCA_HUMAN	PCCA	Propionyl-CoA carboxylase alpha chain, mitochondrial (PCCase subunit alpha) (EC 6.4.1.3) (Propanoyl-CoA:carbon dioxide ligase subunit alpha)	20	314
sp|P53999|TCP4_HUMAN	TCP4_HUMAN	SUB1	Activated RNA polymerase II transcriptional coactivator p15 (Positive cofactor 4) (PC4) (SUB1 homolog) (p14)	19	314
sp|P08574|CY1_HUMAN	CY1_HUMAN	CYC1	Cytochrome c1, heme protein, mitochondrial (Complex III subunit 4) (Complex III subunit IV) (Cytochrome b-c1 complex subunit 4) (Ubiquinol-cytochrome-c reductase complex cytochrome c1 subunit) (Cytochrome c-1)	10	314
sp|A6NEC2|PSAL_HUMAN	PSAL_HUMAN	NPEPPSL1	Puromycin-sensitive aminopeptidase-like protein (EC 3.4.11.-)	21	313
sp|O00487|PSDE_HUMAN	PSDE_HUMAN	PSMD14	26S proteasome non-ATPase regulatory subunit 14 (EC 3.4.19.-) (26S proteasome regulatory subunit RPN11) (26S proteasome-associated PAD1 homolog 1)	13	313
sp|O00193|SMAP_HUMAN	SMAP_HUMAN	SMAP	Small acidic protein	12	313
sp|Q14126|DSG2_HUMAN	DSG2_HUMAN	DSG2	Desmoglein-2 (Cadherin family member 5) (HDGC)	23	311
sp|P55010|IF5_HUMAN	IF5_HUMAN	EIF5	Eukaryotic translation initiation factor 5 (eIF-5)	17	311
sp|Q8NHW5|RLA0L_HUMAN	RLA0L_HUMAN	RPLP0P6	60S acidic ribosomal protein P0-like	11	311
sp|P28066|PSA5_HUMAN	PSA5_HUMAN	PSMA5	Proteasome subunit alpha type-5 (EC 3.4.25.1) (Macropain zeta chain) (Multicatalytic endopeptidase complex zeta chain) (Proteasome zeta chain)	8	311
sp|O60841|IF2P_HUMAN	IF2P_HUMAN	EIF5B	Eukaryotic translation initiation factor 5B (eIF-5B) (Translation initiation factor IF-2)	24	310
sp|Q92688|AN32B_HUMAN	AN32B_HUMAN	ANP32B	Acidic leucine-rich nuclear phosphoprotein 32 family member B (Acidic protein rich in leucines) (Putative HLA-DR-associated protein I-2) (PHAPI2) (Silver-stainable protein SSP29)	18	310
sp|Q9Y383|LC7L2_HUMAN	LC7L2_HUMAN	LUC7L2	Putative RNA-binding protein Luc7-like 2	15	309
sp|Q9GZM7|TINAL_HUMAN	TINAL_HUMAN	TINAGL1	Tubulointerstitial nephritis antigen-like (Glucocorticoid-inducible protein 5) (Oxidized LDL-responsive gene 2 protein) (OLRG-2) (Tubulointerstitial nephritis antigen-related protein) (TIN Ag-related protein) (TIN-Ag-RP)	11	309
sp|P62826|RAN_HUMAN	RAN_HUMAN	RAN	GTP-binding nuclear protein Ran (Androgen receptor-associated protein 24) (GTPase Ran) (Ras-like protein TC4) (Ras-related nuclear protein)	10	309
sp|O15144|ARPC2_HUMAN	ARPC2_HUMAN	ARPC2	Actin-related protein 2/3 complex subunit 2 (Arp2/3 complex 34 kDa subunit) (p34-ARC)	27	308
sp|P00441|SODC_HUMAN	SODC_HUMAN	SOD1	Superoxide dismutase [Cu-Zn] (EC 1.15.1.1) (Superoxide dismutase 1) (hSod1)	11	308
sp|Q6ZVM7|TM1L2_HUMAN	TM1L2_HUMAN	TOM1L2	TOM1-like protein 2 (Target of Myb-like protein 2)	24	307
sp|P08559|ODPA_HUMAN	ODPA_HUMAN	PDHA1	Pyruvate dehydrogenase E1 component subunit alpha, somatic form, mitochondrial (EC 1.2.4.1) (PDHE1-A type I)	24	307
sp|P17858|PFKAL_HUMAN	PFKAL_HUMAN	PFKL	ATP-dependent 6-phosphofructokinase, liver type (ATP-PFK) (PFK-L) (EC 2.7.1.11) (6-phosphofructokinase type B) (Phosphofructo-1-kinase isozyme B) (PFK-B) (Phosphohexokinase)	23	307
sp|P55036|PSMD4_HUMAN	PSMD4_HUMAN	PSMD4	26S proteasome non-ATPase regulatory subunit 4 (26S proteasome regulatory subunit RPN10) (26S proteasome regulatory subunit S5A) (Antisecretory factor 1) (AF) (ASF) (Multiubiquitin chain-binding protein)	12	307
sp|P56537|IF6_HUMAN	IF6_HUMAN	EIF6	Eukaryotic translation initiation factor 6 (eIF-6) (B(2)GCN homolog) (B4 integrin interactor) (CAB) (p27(BBP))	15	306
sp|P83916|CBX1_HUMAN	CBX1_HUMAN	CBX1	Chromobox protein homolog 1 (HP1Hsbeta) (Heterochromatin protein 1 homolog beta) (HP1 beta) (Heterochromatin protein p25) (M31) (Modifier 1 protein) (p25beta)	13	306
sp|F5H284|PAL4D_HUMAN	PAL4D_HUMAN	PPIAL4D	Peptidyl-prolyl cis-trans isomerase A-like 4D (PPIase A-like 4D) (EC 5.2.1.8)	5	305
sp|Q92804|RBP56_HUMAN	RBP56_HUMAN	TAF15	TATA-binding protein-associated factor 2N (68 kDa TATA-binding protein-associated factor) (TAF(II)68) (TAFII68) (RNA-binding protein 56)	16	304
sp|Q9UBV2|SE1L1_HUMAN	SE1L1_HUMAN	SEL1L	Protein sel-1 homolog 1 (Suppressor of lin-12-like protein 1) (Sel-1L)	22	303
sp|Q96QV6|H2A1A_HUMAN	H2A1A_HUMAN	HIST1H2AA	Histone H2A type 1-A (Histone H2A/r)	13	303
sp|P82979|SARNP_HUMAN	SARNP_HUMAN	SARNP	SAP domain-containing ribonucleoprotein (Cytokine-induced protein of 29 kDa) (Nuclear protein Hcc-1) (Proliferation-associated cytokine-inducible protein CIP29)	10	302
sp|P41567|EIF1_HUMAN	EIF1_HUMAN	EIF1	Eukaryotic translation initiation factor 1 (eIF1) (A121) (Protein translation factor SUI1 homolog) (Sui1iso1)	10	302
sp|P15144|AMPN_HUMAN	AMPN_HUMAN	ANPEP	Aminopeptidase N (AP-N) (hAPN) (EC 3.4.11.2) (Alanyl aminopeptidase) (Aminopeptidase M) (AP-M) (Microsomal aminopeptidase) (Myeloid plasma membrane glycoprotein CD13) (gp150) (CD antigen CD13)	29	301
sp|P48047|ATPO_HUMAN	ATPO_HUMAN	ATP5O	ATP synthase subunit O, mitochondrial (Oligomycin sensitivity conferral protein) (OSCP)	14	301
sp|P31937|3HIDH_HUMAN	3HIDH_HUMAN	HIBADH	3-hydroxyisobutyrate dehydrogenase, mitochondrial (HIBADH) (EC 1.1.1.31)	11	301
sp|Q92823|NRCAM_HUMAN	NRCAM_HUMAN	NRCAM	Neuronal cell adhesion molecule (Nr-CAM) (Neuronal surface protein Bravo) (hBravo) (NgCAM-related cell adhesion molecule) (Ng-CAM-related)	24	300
sp|P42126|ECI1_HUMAN	ECI1_HUMAN	ECI1	Enoyl-CoA delta isomerase 1, mitochondrial (EC 5.3.3.8) (3,2-trans-enoyl-CoA isomerase) (Delta(3),Delta(2)-enoyl-CoA isomerase) (D3,D2-enoyl-CoA isomerase) (Dodecenoyl-CoA isomerase)	22	300
sp|O00534|VMA5A_HUMAN	VMA5A_HUMAN	VWA5A	von Willebrand factor A domain-containing protein 5A (Breast cancer suppressor candidate 1) (BCSC-1) (Loss of heterozygosity 11 chromosomal region 2 gene A protein)	15	300
sp|Q9NYF8|BCLF1_HUMAN	BCLF1_HUMAN	BCLAF1	Bcl-2-associated transcription factor 1 (Btf)	12	300
sp|P63151|2ABA_HUMAN	2ABA_HUMAN	PPP2R2A	Serine/threonine-protein phosphatase 2A 55 kDa regulatory subunit B alpha isoform (PP2A subunit B isoform B55-alpha) (PP2A subunit B isoform PR55-alpha) (PP2A subunit B isoform R2-alpha) (PP2A subunit B isoform alpha)	14	299
sp|P62269|RS18_HUMAN	RS18_HUMAN	RPS18	40S ribosomal protein S18 (Ke-3) (Ke3)	12	299
sp|P60228|EIF3E_HUMAN	EIF3E_HUMAN	EIF3E	Eukaryotic translation initiation factor 3 subunit E (eIF3e) (Eukaryotic translation initiation factor 3 subunit 6) (Viral integration site protein INT-6 homolog) (eIF-3 p48)	17	297
sp|P12004|PCNA_HUMAN	PCNA_HUMAN	PCNA	Proliferating cell nuclear antigen (PCNA) (Cyclin)	14	297
sp|P50454|SERPH_HUMAN	SERPH_HUMAN	SERPINH1	Serpin H1 (47 kDa heat shock protein) (Arsenic-transactivated protein 3) (AsTP3) (Cell proliferation-inducing gene 14 protein) (Collagen-binding protein) (Colligin) (Rheumatoid arthritis-related antigen RA-A47)	12	297
sp|P61586|RHOA_HUMAN	RHOA_HUMAN	RHOA	Transforming protein RhoA (Rho cDNA clone 12) (h12)	21	296
sp|Q15369|ELOC_HUMAN	ELOC_HUMAN	TCEB1	Transcription elongation factor B polypeptide 1 (Elongin 15 kDa subunit) (Elongin-C) (EloC) (RNA polymerase II transcription factor SIII subunit C) (SIII p15)	9	295
sp|P43155|CACP_HUMAN	CACP_HUMAN	CRAT	Carnitine O-acetyltransferase (Carnitine acetylase) (EC 2.3.1.7) (Carnitine acetyltransferase) (CAT) (CrAT)	14	294
sp|Q5JTV8|TOIP1_HUMAN	TOIP1_HUMAN	TOR1AIP1	Torsin-1A-interacting protein 1 (Lamin-associated protein 1B) (LAP1B)	19	293
sp|O94905|ERLN2_HUMAN	ERLN2_HUMAN	ERLIN2	Erlin-2 (Endoplasmic reticulum lipid raft-associated protein 2) (Stomatin-prohibitin-flotillin-HflC/K domain-containing protein 2) (SPFH domain-containing protein 2)	15	293
sp|Q7Z7H5|TMED4_HUMAN	TMED4_HUMAN	TMED4	Transmembrane emp24 domain-containing protein 4 (Endoplasmic reticulum stress-response protein 25) (ERS25) (GMP25iso) (Putative NF-kappa-B-activating protein 156) (p24 family protein alpha-3) (p24alpha3)	18	292
sp|Q92598|HS105_HUMAN	HS105_HUMAN	HSPH1	Heat shock protein 105 kDa (Antigen NY-CO-25) (Heat shock 110 kDa protein)	22	291
sp|P38919|IF4A3_HUMAN	IF4A3_HUMAN	EIF4A3	Eukaryotic initiation factor 4A-III (eIF-4A-III) (eIF4A-III) (EC 3.6.4.13) (ATP-dependent RNA helicase DDX48) (ATP-dependent RNA helicase eIF4A-3) (DEAD box protein 48) (Eukaryotic initiation factor 4A-like NUK-34) (Eukaryotic translation initiation facto	22	291
sp|P62195|PRS8_HUMAN	PRS8_HUMAN	PSMC5	26S protease regulatory subunit 8 (26S proteasome AAA-ATPase subunit RPT6) (Proteasome 26S subunit ATPase 5) (Proteasome subunit p45) (Thyroid hormone receptor-interacting protein 1) (TRIP1) (p45/SUG)	21	291
sp|Q13838|DX39B_HUMAN	DX39B_HUMAN	DDX39B	Spliceosome RNA helicase DDX39B (EC 3.6.4.13) (56 kDa U2AF65-associated protein) (ATP-dependent RNA helicase p47) (DEAD box protein UAP56) (HLA-B-associated transcript 1 protein)	20	291
sp|Q9Y2Z0|SUGT1_HUMAN	SUGT1_HUMAN			13	291
sp|Q32MZ4|LRRF1_HUMAN	LRRF1_HUMAN	LRRFIP1	Leucine-rich repeat flightless-interacting protein 1 (LRR FLII-interacting protein 1) (GC-binding factor 2) (TAR RNA-interacting protein)	24	290
sp|Q9H8Y8|GORS2_HUMAN	GORS2_HUMAN	GORASP2	Golgi reassembly-stacking protein 2 (GRS2) (Golgi phosphoprotein 6) (GOLPH6) (Golgi reassembly-stacking protein of 55 kDa) (GRASP55) (p59)	13	290
sp|Q5JWF2|GNAS1_HUMAN	GNAS1_HUMAN	GNAS	Guanine nucleotide-binding protein G(s) subunit alpha isoforms XLas (Adenylate cyclase-stimulating G alpha protein) (Extra large alphas protein) (XLalphas)	10	290
sp|Q13442|HAP28_HUMAN	HAP28_HUMAN	PDAP1	28 kDa heat- and acid-stable phosphoprotein (PDGF-associated protein) (PAP) (PDGFA-associated protein 1) (PAP1)	8	290
sp|P98179|RBM3_HUMAN	RBM3_HUMAN	RBM3	RNA-binding protein 3 (RNA-binding motif protein 3) (RNPL)	21	289
sp|P55265|DSRAD_HUMAN	DSRAD_HUMAN	ADAR	Double-stranded RNA-specific adenosine deaminase (DRADA) (EC 3.5.4.37) (136 kDa double-stranded RNA-binding protein) (p136) (Interferon-inducible protein 4) (IFI-4) (K88DSRBP)	21	289
sp|P28838|AMPL_HUMAN	AMPL_HUMAN	LAP3	Cytosol aminopeptidase (EC 3.4.11.1) (Leucine aminopeptidase 3) (LAP-3) (Leucyl aminopeptidase) (Peptidase S) (Proline aminopeptidase) (EC 3.4.11.5) (Prolyl aminopeptidase)	16	289
sp|P41219|PERI_HUMAN	PERI_HUMAN	PRPH	Peripherin (Neurofilament 4)	15	289
sp|P28072|PSB6_HUMAN	PSB6_HUMAN	PSMB6	Proteasome subunit beta type-6 (EC 3.4.25.1) (Macropain delta chain) (Multicatalytic endopeptidase complex delta chain) (Proteasome delta chain) (Proteasome subunit Y)	15	289
sp|Q06124|PTN11_HUMAN	PTN11_HUMAN	PTPN11	Tyrosine-protein phosphatase non-receptor type 11 (EC 3.1.3.48) (Protein-tyrosine phosphatase 1D) (PTP-1D) (Protein-tyrosine phosphatase 2C) (PTP-2C) (SH-PTP2) (SHP-2) (Shp2) (SH-PTP3)	14	289
sp|Q13439|GOGA4_HUMAN	GOGA4_HUMAN	GOLGA4	Golgin subfamily A member 4 (256 kDa golgin) (Golgin-245) (Protein 72.1) (Trans-Golgi p230)	36	288
sp|Q99459|CDC5L_HUMAN	CDC5L_HUMAN	CDC5L	Cell division cycle 5-like protein (Cdc5-like protein) (Pombe cdc5-related protein)	23	288
sp|P50895|BCAM_HUMAN	BCAM_HUMAN	BCAM	Basal cell adhesion molecule (Auberger B antigen) (B-CAM cell surface glycoprotein) (F8/G253 antigen) (Lutheran antigen) (Lutheran blood group glycoprotein) (CD antigen CD239)	18	288
sp|P05204|HMGN2_HUMAN	HMGN2_HUMAN	HMGN2	Non-histone chromosomal protein HMG-17 (High mobility group nucleosome-binding domain-containing protein 2)	11	288
sp|Q9C005|DPY30_HUMAN	DPY30_HUMAN	DPY30	Protein dpy-30 homolog (Dpy-30-like protein) (Dpy-30L)	7	288
sp|O15173|PGRC2_HUMAN	PGRC2_HUMAN	PGRMC2	Membrane-associated progesterone receptor component 2 (Progesterone membrane-binding protein) (Steroid receptor protein DG6)	12	287
sp|P25788|PSA3_HUMAN	PSA3_HUMAN	PSMA3	Proteasome subunit alpha type-3 (EC 3.4.25.1) (Macropain subunit C8) (Multicatalytic endopeptidase complex subunit C8) (Proteasome component C8)	9	287
sp|Q16204|CCDC6_HUMAN	CCDC6_HUMAN	CCDC6	Coiled-coil domain-containing protein 6 (Papillary thyroid carcinoma-encoded protein) (Protein H4)	19	286
sp|O15355|PPM1G_HUMAN	PPM1G_HUMAN	PPM1G	Protein phosphatase 1G (EC 3.1.3.16) (Protein phosphatase 1C) (Protein phosphatase 2C isoform gamma) (PP2C-gamma) (Protein phosphatase magnesium-dependent 1 gamma)	15	286
sp|Q9NX63|MIC19_HUMAN	MIC19_HUMAN	CHCHD3	MICOS complex subunit MIC19 (Coiled-coil-helix-coiled-coil-helix domain-containing protein 3)	9	286
sp|P11498|PYC_HUMAN	PYC_HUMAN	PC	Pyruvate carboxylase, mitochondrial (EC 6.4.1.1) (Pyruvic carboxylase) (PCB)	24	285
sp|Q9Y6Y8|S23IP_HUMAN	S23IP_HUMAN	SEC23IP	SEC23-interacting protein (p125)	21	285
sp|Q5SNT6|FA21B_HUMAN	FA21B_HUMAN			26	284
sp|Q9NR46|SHLB2_HUMAN	SHLB2_HUMAN	SH3GLB2	Endophilin-B2 (SH3 domain-containing GRB2-like protein B2)	18	284
sp|P26440|IVD_HUMAN	IVD_HUMAN	IVD	Isovaleryl-CoA dehydrogenase, mitochondrial (IVD) (EC 1.3.8.4)	20	283
sp|P21291|CSRP1_HUMAN	CSRP1_HUMAN	CSRP1	Cysteine and glycine-rich protein 1 (Cysteine-rich protein 1) (CRP) (CRP1) (Epididymis luminal protein 141) (HEL-141)	14	283
sp|P49821|NDUV1_HUMAN	NDUV1_HUMAN	NDUFV1	NADH dehydrogenase [ubiquinone] flavoprotein 1, mitochondrial (EC 1.6.5.3) (EC 1.6.99.3) (Complex I-51kD) (CI-51kD) (NADH dehydrogenase flavoprotein 1) (NADH-ubiquinone oxidoreductase 51 kDa subunit)	13	283
sp|Q92878|RAD50_HUMAN	RAD50_HUMAN	RAD50	DNA repair protein RAD50 (hRAD50) (EC 3.6.-.-)	22	282
sp|P16219|ACADS_HUMAN	ACADS_HUMAN	ACADS	Short-chain specific acyl-CoA dehydrogenase, mitochondrial (SCAD) (EC 1.3.8.1) (Butyryl-CoA dehydrogenase)	20	282
sp|P30837|AL1B1_HUMAN	AL1B1_HUMAN	ALDH1B1	Aldehyde dehydrogenase X, mitochondrial (EC 1.2.1.3) (Aldehyde dehydrogenase 5) (Aldehyde dehydrogenase family 1 member B1)	18	280
sp|O95336|6PGL_HUMAN	6PGL_HUMAN	PGLS	6-phosphogluconolactonase (6PGL) (EC 3.1.1.31)	12	280
sp|O75390|CISY_HUMAN	CISY_HUMAN	CS	Citrate synthase, mitochondrial (EC 2.3.3.1) (Citrate (Si)-synthase)	23	279
sp|Q9Y5K6|CD2AP_HUMAN	CD2AP_HUMAN	CD2AP	CD2-associated protein (Adapter protein CMS) (Cas ligand with multiple SH3 domains)	18	279
sp|Q96CX2|KCD12_HUMAN	KCD12_HUMAN	KCTD12	BTB/POZ domain-containing protein KCTD12 (Pfetin) (Predominantly fetal expressed T1 domain)	17	279
sp|P78417|GSTO1_HUMAN	GSTO1_HUMAN	GSTO1	Glutathione S-transferase omega-1 (GSTO-1) (EC 2.5.1.18) (Glutathione S-transferase omega 1-1) (GSTO 1-1) (Glutathione-dependent dehydroascorbate reductase) (EC 1.8.5.1) (Monomethylarsonic acid reductase) (MMA(V) reductase) (EC 1.20.4.2) (S-(Phenacyl)glut	12	279
sp|P68371|TBB4B_HUMAN	TBB4B_HUMAN	TUBB4B	Tubulin beta-4B chain (Tubulin beta-2 chain) (Tubulin beta-2C chain)	8	279
sp|P09382|LEG1_HUMAN	LEG1_HUMAN	LGALS1	Galectin-1 (Gal-1) (14 kDa laminin-binding protein) (HLBP14) (14 kDa lectin) (Beta-galactoside-binding lectin L-14-I) (Galaptin) (HBL) (HPL) (Lactose-binding lectin 1) (Lectin galactoside-binding soluble 1) (Putative MAPK-activating protein PM12) (S-Lac l	13	278
sp|Q96K17|BT3L4_HUMAN	BT3L4_HUMAN	BTF3L4	Transcription factor BTF3 homolog 4 (Basic transcription factor 3-like 4)	18	277
sp|Q5BKZ1|ZN326_HUMAN	ZN326_HUMAN	ZNF326	DBIRD complex subunit ZNF326 (Zinc finger protein 326) (Zinc finger protein interacting with mRNPs and DBC1)	10	276
sp|P62987|RL40_HUMAN	RL40_HUMAN	UBA52	Ubiquitin-60S ribosomal protein L40 (CEP52) (Ubiquitin A-52 residue ribosomal protein fusion product 1) [Cleaved into: Ubiquitin; 60S ribosomal protein L40]	11	275
sp|Q13283|G3BP1_HUMAN	G3BP1_HUMAN	G3BP1	Ras GTPase-activating protein-binding protein 1 (G3BP-1) (EC 3.6.4.12) (EC 3.6.4.13) (ATP-dependent DNA helicase VIII) (hDH VIII) (GAP SH3 domain-binding protein 1)	20	274
sp|P02792|FRIL_HUMAN	FRIL_HUMAN	FTL	Ferritin light chain (Ferritin L subunit)	18	274
sp|O00231|PSD11_HUMAN	PSD11_HUMAN	PSMD11	26S proteasome non-ATPase regulatory subunit 11 (26S proteasome regulatory subunit RPN6) (26S proteasome regulatory subunit S9) (26S proteasome regulatory subunit p44.5)	17	272
sp|P61353|RL27_HUMAN	RL27_HUMAN	RPL27	60S ribosomal protein L27	19	271
sp|Q12907|LMAN2_HUMAN	LMAN2_HUMAN	LMAN2	Vesicular integral-membrane protein VIP36 (Glycoprotein GP36b) (Lectin mannose-binding 2) (Vesicular integral-membrane protein 36) (VIP36)	15	271
sp|P68402|PA1B2_HUMAN	PA1B2_HUMAN	PAFAH1B2	Platelet-activating factor acetylhydrolase IB subunit beta (EC 3.1.1.47) (PAF acetylhydrolase 30 kDa subunit) (PAF-AH 30 kDa subunit) (PAF-AH subunit beta) (PAFAH subunit beta)	14	271
sp|Q13242|SRSF9_HUMAN	SRSF9_HUMAN	SRSF9	Serine/arginine-rich splicing factor 9 (Pre-mRNA-splicing factor SRp30C) (Splicing factor, arginine/serine-rich 9)	13	271
sp|Q16775|GLO2_HUMAN	GLO2_HUMAN	HAGH	Hydroxyacylglutathione hydrolase, mitochondrial (EC 3.1.2.6) (Glyoxalase II) (Glx II)	12	271
sp|Q9Y6N6|LAMC3_HUMAN	LAMC3_HUMAN	LAMC3	Laminin subunit gamma-3 (Laminin-12 subunit gamma) (Laminin-14 subunit gamma) (Laminin-15 subunit gamma)	11	271
sp|P62834|RAP1A_HUMAN	RAP1A_HUMAN	RAP1A	Ras-related protein Rap-1A (C21KG) (G-22K) (GTP-binding protein smg p21A) (Ras-related protein Krev-1)	18	270
sp|Q12765|SCRN1_HUMAN	SCRN1_HUMAN	SCRN1	Secernin-1	19	269
sp|P12235|ADT1_HUMAN	ADT1_HUMAN	SLC25A4	ADP/ATP translocase 1 (ADP,ATP carrier protein 1) (ADP,ATP carrier protein, heart/skeletal muscle isoform T1) (Adenine nucleotide translocator 1) (ANT 1) (Solute carrier family 25 member 4)	13	269
sp|P14923|PLAK_HUMAN	PLAK_HUMAN	JUP	Junction plakoglobin (Catenin gamma) (Desmoplakin III) (Desmoplakin-3)	12	269
sp|P00738|HPT_HUMAN	HPT_HUMAN	HP	Haptoglobin (Zonulin) [Cleaved into: Haptoglobin alpha chain; Haptoglobin beta chain]	30	268
sp|Q9BRK5|CAB45_HUMAN	CAB45_HUMAN	SDF4	45 kDa calcium-binding protein (Cab45) (Stromal cell-derived factor 4) (SDF-4)	24	268
tr|B1AK87|B1AK87_HUMAN	B1AK87_HUMAN	CAPZB	Capping protein (Actin filament) muscle Z-line, beta, isoform CRA_a (F-actin-capping protein subunit beta)	9	268
sp|P35080|PROF2_HUMAN	PROF2_HUMAN	PFN2	Profilin-2 (Profilin II)	9	268
sp|Q9Y2W1|TR150_HUMAN	TR150_HUMAN	THRAP3	Thyroid hormone receptor-associated protein 3 (Thyroid hormone receptor-associated protein complex 150 kDa component) (Trap150)	17	267
sp|P10768|ESTD_HUMAN	ESTD_HUMAN	ESD	S-formylglutathione hydrolase (FGH) (EC 3.1.2.12) (Esterase D) (Methylumbelliferyl-acetate deacetylase) (EC 3.1.1.56)	16	267
sp|Q9UN86|G3BP2_HUMAN	G3BP2_HUMAN	G3BP2	Ras GTPase-activating protein-binding protein 2 (G3BP-2) (GAP SH3 domain-binding protein 2)	19	266
sp|P19623|SPEE_HUMAN	SPEE_HUMAN	SRM	Spermidine synthase (SPDSY) (EC 2.5.1.16) (Putrescine aminopropyltransferase)	14	266
sp|Q86YB8|ERO1B_HUMAN	ERO1B_HUMAN	ERO1LB	ERO1-like protein beta (ERO1-L-beta) (EC 1.8.4.-) (Endoplasmic reticulum oxidoreductin-1-like protein B) (Oxidoreductin-1-L-beta)	13	266
sp|P04899|GNAI2_HUMAN	GNAI2_HUMAN	GNAI2	Guanine nucleotide-binding protein G(i) subunit alpha-2 (Adenylate cyclase-inhibiting G alpha protein)	8	266
sp|Q15008|PSMD6_HUMAN	PSMD6_HUMAN	PSMD6	26S proteasome non-ATPase regulatory subunit 6 (26S proteasome regulatory subunit RPN7) (26S proteasome regulatory subunit S10) (Breast cancer-associated protein SGA-113M) (Phosphonoformate immuno-associated protein 4) (Proteasome regulatory particle subu	17	265
sp|O15382|BCAT2_HUMAN	BCAT2_HUMAN	BCAT2	Branched-chain-amino-acid aminotransferase, mitochondrial (BCAT(m)) (EC 2.6.1.42) (Placental protein 18) (PP18)	16	265
sp|P55145|MANF_HUMAN	MANF_HUMAN	MANF	Mesencephalic astrocyte-derived neurotrophic factor (Arginine-rich protein) (Protein ARMET)	15	265
sp|P10412|H14_HUMAN	H14_HUMAN	HIST1H1E	Histone H1.4 (Histone H1b) (Histone H1s-4)	12	265
sp|P30050|RL12_HUMAN	RL12_HUMAN	RPL12	60S ribosomal protein L12	6	265
sp|P49773|HINT1_HUMAN	HINT1_HUMAN	HINT1	Histidine triad nucleotide-binding protein 1 (EC 3.-.-.-) (Adenosine 5'-monophosphoramidase) (Protein kinase C inhibitor 1) (Protein kinase C-interacting protein 1) (PKCI-1)	10	264
sp|P07602|SAP_HUMAN	SAP_HUMAN	PSAP	Prosaposin (Proactivator polypeptide) [Cleaved into: Saposin-A (Protein A); Saposin-B-Val; Saposin-B (Cerebroside sulfate activator) (CSAct) (Dispersin) (Sphingolipid activator protein 1) (SAP-1) (Sulfatide/GM1 activator); Saposin-C (A1 activator) (Co-bet	30	263
sp|P20073|ANXA7_HUMAN	ANXA7_HUMAN	ANXA7	Annexin A7 (Annexin VII) (Annexin-7) (Synexin)	17	263
sp|P01034|CYTC_HUMAN	CYTC_HUMAN	CST3	Cystatin-C (Cystatin-3) (Gamma-trace) (Neuroendocrine basic polypeptide) (Post-gamma-globulin)	15	263
sp|Q05519|SRS11_HUMAN	SRS11_HUMAN	SRSF11	Serine/arginine-rich splicing factor 11 (Arginine-rich 54 kDa nuclear protein) (p54) (Splicing factor, arginine/serine-rich 11)	6	263
sp|P14406|CX7A2_HUMAN	CX7A2_HUMAN	COX7A2	Cytochrome c oxidase subunit 7A2, mitochondrial (Cytochrome c oxidase subunit VIIa-liver/heart) (Cytochrome c oxidase subunit VIIa-L) (Cytochrome c oxidase subunit VIIaL)	10	262
sp|Q92900|RENT1_HUMAN	RENT1_HUMAN	UPF1	Regulator of nonsense transcripts 1 (EC 3.6.4.-) (ATP-dependent helicase RENT1) (Nonsense mRNA reducing factor 1) (NORF1) (Up-frameshift suppressor 1 homolog) (hUpf1)	24	261
sp|P47972|NPTX2_HUMAN	NPTX2_HUMAN	NPTX2	Neuronal pentraxin-2 (NP2) (Neuronal pentraxin II) (NP-II)	15	261
sp|P20618|PSB1_HUMAN	PSB1_HUMAN	PSMB1	Proteasome subunit beta type-1 (EC 3.4.25.1) (Macropain subunit C5) (Multicatalytic endopeptidase complex subunit C5) (Proteasome component C5) (Proteasome gamma chain)	14	261
sp|Q96FW1|OTUB1_HUMAN	OTUB1_HUMAN	OTUB1	Ubiquitin thioesterase OTUB1 (EC 3.4.19.12) (Deubiquitinating enzyme OTUB1) (OTU domain-containing ubiquitin aldehyde-binding protein 1) (Otubain-1) (hOTU1) (Ubiquitin-specific-processing protease OTUB1)	13	261
sp|Q96I24|FUBP3_HUMAN	FUBP3_HUMAN	FUBP3	Far upstream element-binding protein 3 (FUSE-binding protein 3)	15	260
sp|O96000|NDUBA_HUMAN	NDUBA_HUMAN	NDUFB10	NADH dehydrogenase [ubiquinone] 1 beta subcomplex subunit 10 (Complex I-PDSW) (CI-PDSW) (NADH-ubiquinone oxidoreductase PDSW subunit)	11	260
sp|P17661|DESM_HUMAN	DESM_HUMAN	DES	Desmin	4	260
sp|P20774|MIME_HUMAN	MIME_HUMAN	OGN	Mimecan (Osteoglycin) (Osteoinductive factor) (OIF)	13	259
sp|Q12849|GRSF1_HUMAN	GRSF1_HUMAN	GRSF1	G-rich sequence factor 1 (GRSF-1)	16	258
sp|P51888|PRELP_HUMAN	PRELP_HUMAN	PRELP	Prolargin (Proline-arginine-rich end leucine-rich repeat protein)	11	258
sp|Q9H444|CHM4B_HUMAN	CHM4B_HUMAN	CHMP4B	Charged multivesicular body protein 4b (Chromatin-modifying protein 4b) (CHMP4b) (SNF7 homolog associated with Alix 1) (SNF7-2) (hSnf7-2) (Vacuolar protein sorting-associated protein 32-2) (Vps32-2) (hVps32-2)	5	258
sp|P07108|ACBP_HUMAN	ACBP_HUMAN	DBI	Acyl-CoA-binding protein (ACBP) (Diazepam-binding inhibitor) (DBI) (Endozepine) (EP)	10	257
sp|P08621|RU17_HUMAN	RU17_HUMAN	SNRNP70	U1 small nuclear ribonucleoprotein 70 kDa (U1 snRNP 70 kDa) (U1-70K) (snRNP70)	13	256
sp|Q12959|DLG1_HUMAN	DLG1_HUMAN	DLG1	Disks large homolog 1 (Synapse-associated protein 97) (SAP-97) (SAP97) (hDlg)	12	256
sp|Q04446|GLGB_HUMAN	GLGB_HUMAN	GBE1	1,4-alpha-glucan-branching enzyme (EC 2.4.1.18) (Brancher enzyme) (Glycogen-branching enzyme)	19	255
sp|P49915|GUAA_HUMAN	GUAA_HUMAN	GMPS	GMP synthase [glutamine-hydrolyzing] (EC 6.3.5.2) (GMP synthetase) (Glutamine amidotransferase)	17	255
sp|Q14568|HS902_HUMAN	HS902_HUMAN	HSP90AA2P	Heat shock protein HSP 90-alpha A2 (Heat shock 90 kDa protein 1 alpha-like 3) (Heat shock protein HSP 90-alpha A2 pseudogene)	32	254
sp|Q9Y5K5|UCHL5_HUMAN	UCHL5_HUMAN	UCHL5	Ubiquitin carboxyl-terminal hydrolase isozyme L5 (UCH-L5) (EC 3.4.19.12) (Ubiquitin C-terminal hydrolase UCH37) (Ubiquitin thioesterase L5)	11	254
sp|O60256|KPRB_HUMAN	KPRB_HUMAN	PRPSAP2	Phosphoribosyl pyrophosphate synthase-associated protein 2 (PRPP synthase-associated protein 2) (41 kDa phosphoribosypyrophosphate synthetase-associated protein) (PAP41)	11	254
sp|P43304|GPDM_HUMAN	GPDM_HUMAN	GPD2	Glycerol-3-phosphate dehydrogenase, mitochondrial (GPD-M) (GPDH-M) (EC 1.1.5.3) (mtGPD)	22	253
sp|P09417|DHPR_HUMAN	DHPR_HUMAN	QDPR	Dihydropteridine reductase (EC 1.5.1.34) (HDHPR) (Quinoid dihydropteridine reductase) (Short chain dehydrogenase/reductase family 33C member 1)	14	253
sp|Q9BRP8|WIBG_HUMAN	WIBG_HUMAN	WIBG	Partner of Y14 and mago (Protein wibg homolog)	12	253
sp|P62899|RL31_HUMAN	RL31_HUMAN	RPL31	60S ribosomal protein L31	12	253
sp|Q15631|TSN_HUMAN	TSN_HUMAN	TSN	Translin (EC 3.1.-.-) (Component 3 of promoter of RISC) (C3PO)	10	253
sp|Q9UKM9|RALY_HUMAN	RALY_HUMAN	RALY	RNA-binding protein Raly (Autoantigen p542) (Heterogeneous nuclear ribonucleoprotein C-like 2) (hnRNP core protein C-like 2) (hnRNP associated with lethal yellow protein homolog)	14	252
sp|P30042|ES1_HUMAN	ES1_HUMAN	C21orf33	ES1 protein homolog, mitochondrial (Protein GT335) (Protein KNP-I)	12	252
sp|Q9NQG5|RPR1B_HUMAN	RPR1B_HUMAN	RPRD1B	Regulation of nuclear pre-mRNA domain-containing protein 1B (Cell cycle-related and expression-elevated protein in tumor)	8	252
sp|Q2VIR3|IF2GL_HUMAN	IF2GL_HUMAN	EIF2S3L	Putative eukaryotic translation initiation factor 2 subunit 3-like protein (Eukaryotic translation initiation factor 2 subunit gamma A) (eIF-2-gamma A) (eIF-2gA)	15	251
sp|O95881|TXD12_HUMAN	TXD12_HUMAN	TXNDC12	Thioredoxin domain-containing protein 12 (EC 1.8.4.2) (Endoplasmic reticulum resident protein 18) (ER protein 18) (ERp18) (Endoplasmic reticulum resident protein 19) (ER protein 19) (ERp19) (Thioredoxin-like protein p19) (hTLP19)	11	251
sp|Q9H3P7|GCP60_HUMAN	GCP60_HUMAN	ACBD3	Golgi resident protein GCP60 (Acyl-CoA-binding domain-containing protein 3) (Golgi complex-associated protein 1) (GOCAP1) (Golgi phosphoprotein 1) (GOLPH1) (PBR- and PKA-associated protein 7) (Peripheral benzodiazepine receptor-associated protein PAP7)	12	250
sp|P24666|PPAC_HUMAN	PPAC_HUMAN	ACP1	Low molecular weight phosphotyrosine protein phosphatase (LMW-PTP) (LMW-PTPase) (EC 3.1.3.48) (Adipocyte acid phosphatase) (Low molecular weight cytosolic acid phosphatase) (EC 3.1.3.2) (Red cell acid phosphatase 1)	11	250
sp|P99999|CYC_HUMAN	CYC_HUMAN	CYCS	Cytochrome c	10	249
sp|O60361|NDK8_HUMAN	NDK8_HUMAN	NME2P1	Putative nucleoside diphosphate kinase (NDK) (NDP kinase) (EC 2.7.4.6)	7	249
sp|Q8N6H7|ARFG2_HUMAN	ARFG2_HUMAN	ARFGAP2	ADP-ribosylation factor GTPase-activating protein 2 (ARF GAP 2) (GTPase-activating protein ZNF289) (Zinc finger protein 289)	14	248
sp|P11532|DMD_HUMAN	DMD_HUMAN	DMD	Dystrophin	14	248
sp|P47914|RL29_HUMAN	RL29_HUMAN	RPL29	60S ribosomal protein L29 (Cell surface heparin-binding protein HIP)	7	248
sp|Q9GZZ9|UBA5_HUMAN	UBA5_HUMAN	UBA5	Ubiquitin-like modifier-activating enzyme 5 (Ubiquitin-activating enzyme 5) (ThiFP1) (UFM1-activating enzyme) (Ubiquitin-activating enzyme E1 domain-containing protein 1)	15	246
sp|P69891|HBG1_HUMAN	HBG1_HUMAN	HBG1	Hemoglobin subunit gamma-1 (Gamma-1-globin) (Hb F Agamma) (Hemoglobin gamma-1 chain) (Hemoglobin gamma-A chain)	15	246
sp|P13489|RINI_HUMAN	RINI_HUMAN	RNH1	Ribonuclease inhibitor (Placental ribonuclease inhibitor) (Placental RNase inhibitor) (Ribonuclease/angiogenin inhibitor 1) (RAI)	14	246
sp|P62942|FKB1A_HUMAN	FKB1A_HUMAN	FKBP1A	Peptidyl-prolyl cis-trans isomerase FKBP1A (PPIase FKBP1A) (EC 5.2.1.8) (12 kDa FK506-binding protein) (12 kDa FKBP) (FKBP-12) (Calstabin-1) (FK506-binding protein 1A) (FKBP-1A) (Immunophilin FKBP12) (Rotamase)	5	246
sp|Q9H0W9|CK054_HUMAN	CK054_HUMAN	C11orf54	Ester hydrolase C11orf54 (EC 3.1.-.-)	16	245
sp|P62701|RS4X_HUMAN	RS4X_HUMAN	RPS4X	40S ribosomal protein S4, X isoform (SCR10) (Single copy abundant mRNA protein)	17	244
sp|Q8IWE2|NXP20_HUMAN	NXP20_HUMAN	FAM114A1	Protein NOXP20 (Nervous system overexpressed protein 20) (Protein FAM114A1)	12	244
sp|P84243|H33_HUMAN	H33_HUMAN	H3F3A	Histone H3.3	16	243
sp|P24539|AT5F1_HUMAN	AT5F1_HUMAN	ATP5F1	ATP synthase F(0) complex subunit B1, mitochondrial (ATP synthase proton-transporting mitochondrial F(0) complex subunit B1) (ATP synthase subunit b) (ATPase subunit b)	11	243
sp|P08240|SRPR_HUMAN	SRPR_HUMAN	SRPR	Signal recognition particle receptor subunit alpha (SR-alpha) (Docking protein alpha) (DP-alpha)	22	242
sp|O43491|E41L2_HUMAN	E41L2_HUMAN	EPB41L2	Band 4.1-like protein 2 (Generally expressed protein 4.1) (4.1G)	19	242
sp|Q13363|CTBP1_HUMAN	CTBP1_HUMAN	CTBP1	C-terminal-binding protein 1 (CtBP1) (EC 1.1.1.-)	14	242
sp|P28074|PSB5_HUMAN	PSB5_HUMAN	PSMB5	Proteasome subunit beta type-5 (EC 3.4.25.1) (Macropain epsilon chain) (Multicatalytic endopeptidase complex epsilon chain) (Proteasome chain 6) (Proteasome epsilon chain) (Proteasome subunit MB1) (Proteasome subunit X)	9	242
sp|Q9BSJ8|ESYT1_HUMAN	ESYT1_HUMAN	ESYT1	Extended synaptotagmin-1 (E-Syt1) (Membrane-bound C2 domain-containing protein)	27	241
sp|P29144|TPP2_HUMAN	TPP2_HUMAN	TPP2	Tripeptidyl-peptidase 2 (TPP-2) (EC 3.4.14.10) (Tripeptidyl aminopeptidase) (Tripeptidyl-peptidase II) (TPP-II)	20	240
sp|P62280|RS11_HUMAN	RS11_HUMAN	RPS11	40S ribosomal protein S11	15	240
sp|Q9Y6G9|DC1L1_HUMAN	DC1L1_HUMAN	DYNC1LI1	Cytoplasmic dynein 1 light intermediate chain 1 (LIC1) (Dynein light chain A) (DLC-A) (Dynein light intermediate chain 1, cytosolic)	14	240
sp|P11216|PYGB_HUMAN	PYGB_HUMAN	PYGB	Glycogen phosphorylase, brain form (EC 2.4.1.1)	18	239
sp|P02671|FIBA_HUMAN	FIBA_HUMAN	FGA	Fibrinogen alpha chain [Cleaved into: Fibrinopeptide A; Fibrinogen alpha chain]	18	239
sp|P84157|MXRA7_HUMAN	MXRA7_HUMAN	MXRA7	Matrix-remodeling-associated protein 7 (Transmembrane anchor protein 1)	11	239
sp|O43488|ARK72_HUMAN	ARK72_HUMAN	AKR7A2	Aflatoxin B1 aldehyde reductase member 2 (EC 1.1.1.n11) (AFB1 aldehyde reductase 1) (AFB1-AR 1) (Aldoketoreductase 7) (Succinic semialdehyde reductase) (SSA reductase)	14	238
sp|Q99829|CPNE1_HUMAN	CPNE1_HUMAN	CPNE1	Copine-1 (Copine I)	16	237
sp|P22061|PIMT_HUMAN	PIMT_HUMAN	PCMT1	Protein-L-isoaspartate(D-aspartate) O-methyltransferase (PIMT) (EC 2.1.1.77) (L-isoaspartyl protein carboxyl methyltransferase) (Protein L-isoaspartyl/D-aspartyl methyltransferase) (Protein-beta-aspartate methyltransferase)	15	237
sp|P00488|F13A_HUMAN	F13A_HUMAN	F13A1	Coagulation factor XIII A chain (Coagulation factor XIIIa) (EC 2.3.2.13) (Protein-glutamine gamma-glutamyltransferase A chain) (Transglutaminase A chain)	17	236
sp|P02679|FIBG_HUMAN	FIBG_HUMAN	FGG	Fibrinogen gamma chain	16	236
sp|P13716|HEM2_HUMAN	HEM2_HUMAN	ALAD	Delta-aminolevulinic acid dehydratase (ALADH) (EC 4.2.1.24) (Porphobilinogen synthase)	14	236
sp|P02533|K1C14_HUMAN	K1C14_HUMAN	KRT14	Keratin, type I cytoskeletal 14 (Cytokeratin-14) (CK-14) (Keratin-14) (K14)	24	235
sp|Q9BWS9|CHID1_HUMAN	CHID1_HUMAN	CHID1	Chitinase domain-containing protein 1 (Stabilin-1-interacting chitinase-like protein) (SI-CLP)	16	235
sp|P21397|AOFA_HUMAN	AOFA_HUMAN	MAOA	Amine oxidase [flavin-containing] A (EC 1.4.3.4) (Monoamine oxidase type A) (MAO-A)	14	235
sp|Q8IZ83|A16A1_HUMAN	A16A1_HUMAN	ALDH16A1	Aldehyde dehydrogenase family 16 member A1	13	235
sp|Q6UXH1|CREL2_HUMAN	CREL2_HUMAN	CRELD2	Cysteine-rich with EGF-like domain protein 2	13	235
sp|Q9Y3B3|TMED7_HUMAN	TMED7_HUMAN	TMED7	Transmembrane emp24 domain-containing protein 7 (p24 family protein gamma-3) (p24gamma3) (p27)	12	235
sp|Q9H8L6|MMRN2_HUMAN	MMRN2_HUMAN	MMRN2	Multimerin-2 (EMILIN-3) (Elastin microfibril interface located protein 3) (Elastin microfibril interfacer 3) (EndoGlyx-1 p125/p140 subunit)	22	234
sp|P08195|4F2_HUMAN	4F2_HUMAN	SLC3A2	4F2 cell-surface antigen heavy chain (4F2hc) (4F2 heavy chain antigen) (Lymphocyte activation antigen 4F2 large subunit) (Solute carrier family 3 member 2) (CD antigen CD98)	15	234
sp|Q16629|SRSF7_HUMAN	SRSF7_HUMAN	SRSF7	Serine/arginine-rich splicing factor 7 (Splicing factor 9G8) (Splicing factor, arginine/serine-rich 7)	9	234
sp|P00325|ADH1B_HUMAN	ADH1B_HUMAN	ADH1B	Alcohol dehydrogenase 1B (EC 1.1.1.1) (Alcohol dehydrogenase subunit beta)	9	234
sp|Q9Y277|VDAC3_HUMAN	VDAC3_HUMAN	VDAC3	Voltage-dependent anion-selective channel protein 3 (VDAC-3) (hVDAC3) (Outer mitochondrial membrane protein porin 3)	8	234
sp|P39059|COFA1_HUMAN	COFA1_HUMAN	COL15A1	Collagen alpha-1(XV) chain [Cleaved into: Restin (Endostatin-XV) (Related to endostatin) (Restin-I); Restin-2 (Restin-II); Restin-3 (Restin-III); Restin-4 (Restin-IV)]	16	233
sp|Q9BXP5|SRRT_HUMAN	SRRT_HUMAN	SRRT	Serrate RNA effector molecule homolog (Arsenite-resistance protein 2)	14	233
sp|P05162|LEG2_HUMAN	LEG2_HUMAN	LGALS2	Galectin-2 (Gal-2) (Beta-galactoside-binding lectin L-14-II) (HL14) (Lactose-binding lectin 2) (S-Lac lectin 2)	11	233
sp|Q15020|SART3_HUMAN	SART3_HUMAN	SART3	Squamous cell carcinoma antigen recognized by T-cells 3 (SART-3) (Tat-interacting protein of 110 kDa) (Tip110) (p110 nuclear RNA-binding protein)	22	232
sp|P01298|PAHO_HUMAN	PAHO_HUMAN	PPY	Pancreatic prohormone (Pancreatic polypeptide) (PP) (Obinepitide) [Cleaved into: Pancreatic hormone (PH); Pancreatic icosapeptide (PI)]	15	232
sp|Q01130|SRSF2_HUMAN	SRSF2_HUMAN	SRSF2	Serine/arginine-rich splicing factor 2 (Protein PR264) (Splicing component, 35 kDa) (Splicing factor SC35) (SC-35) (Splicing factor, arginine/serine-rich 2)	8	232
sp|P35813|PPM1A_HUMAN	PPM1A_HUMAN	PPM1A	Protein phosphatase 1A (EC 3.1.3.16) (Protein phosphatase 2C isoform alpha) (PP2C-alpha) (Protein phosphatase IA)	7	232
sp|O75347|TBCA_HUMAN	TBCA_HUMAN	TBCA	Tubulin-specific chaperone A (TCP1-chaperonin cofactor A) (Tubulin-folding cofactor A) (CFA)	5	232
sp|Q06278|AOXA_HUMAN	AOXA_HUMAN	AOX1	Aldehyde oxidase (EC 1.2.3.1) (Aldehyde oxidase 1) (Azaheterocycle hydroxylase) (EC 1.17.3.-)	30	230
sp|P12268|IMDH2_HUMAN	IMDH2_HUMAN	IMPDH2	Inosine-5'-monophosphate dehydrogenase 2 (IMP dehydrogenase 2) (IMPD 2) (IMPDH 2) (EC 1.1.1.205) (IMPDH-II)	15	230
sp|P41208|CETN2_HUMAN	CETN2_HUMAN	CETN2	Centrin-2 (Caltractin isoform 1)	11	230
sp|Q96A33|CCD47_HUMAN	CCD47_HUMAN	CCDC47	Coiled-coil domain-containing protein 47	17	229
sp|Q16134|ETFD_HUMAN	ETFD_HUMAN	ETFDH	Electron transfer flavoprotein-ubiquinone oxidoreductase, mitochondrial (ETF-QO) (ETF-ubiquinone oxidoreductase) (EC 1.5.5.1) (Electron-transferring-flavoprotein dehydrogenase) (ETF dehydrogenase)	15	229
sp|Q13510|ASAH1_HUMAN	ASAH1_HUMAN	ASAH1	Acid ceramidase (AC) (ACDase) (Acid CDase) (EC 3.5.1.23) (Acylsphingosine deacylase) (N-acylsphingosine amidohydrolase) (Putative 32 kDa heart protein) (PHP32) [Cleaved into: Acid ceramidase subunit alpha; Acid ceramidase subunit beta]	10	229
sp|P49792|RBP2_HUMAN	RBP2_HUMAN	RANBP2	E3 SUMO-protein ligase RanBP2 (EC 6.3.2.-) (358 kDa nucleoporin) (Nuclear pore complex protein Nup358) (Nucleoporin Nup358) (Ran-binding protein 2) (RanBP2) (p270)	26	228
sp|O75146|HIP1R_HUMAN	HIP1R_HUMAN	HIP1R	Huntingtin-interacting protein 1-related protein (HIP1-related protein) (Huntingtin-interacting protein 12) (HIP-12)	16	228
sp|Q9NUJ1|ABHDA_HUMAN	ABHDA_HUMAN	ABHD10	Mycophenolic acid acyl-glucuronide esterase, mitochondrial (EC 3.1.1.93) (Alpha/beta hydrolase domain-containing protein 10) (Abhydrolase domain-containing protein 10)	15	228
sp|P10515|ODP2_HUMAN	ODP2_HUMAN	DLAT	Dihydrolipoyllysine-residue acetyltransferase component of pyruvate dehydrogenase complex, mitochondrial (EC 2.3.1.12) (70 kDa mitochondrial autoantigen of primary biliary cirrhosis) (PBC) (Dihydrolipoamide acetyltransferase component of pyruvate dehydrog	12	228
sp|Q9P0L0|VAPA_HUMAN	VAPA_HUMAN	VAPA	Vesicle-associated membrane protein-associated protein A (VAMP-A) (VAMP-associated protein A) (VAP-A) (33 kDa VAMP-associated protein) (VAP-33)	15	227
sp|P01860|IGHG3_HUMAN	IGHG3_HUMAN	IGHG3	Ig gamma-3 chain C region (HDC) (Heavy chain disease protein)	11	227
sp|O00567|NOP56_HUMAN	NOP56_HUMAN	NOP56	Nucleolar protein 56 (Nucleolar protein 5A)	22	226
sp|P47813|IF1AX_HUMAN	IF1AX_HUMAN	EIF1AX	Eukaryotic translation initiation factor 1A, X-chromosomal (eIF-1A X isoform) (Eukaryotic translation initiation factor 4C) (eIF-4C)	8	226
sp|Q7Z6Z7|HUWE1_HUMAN	HUWE1_HUMAN	HUWE1	E3 ubiquitin-protein ligase HUWE1 (EC 6.3.2.-) (ARF-binding protein 1) (ARF-BP1) (HECT, UBA and WWE domain-containing protein 1) (Homologous to E6AP carboxyl terminus homologous protein 9) (HectH9) (Large structure of UREB1) (LASU1) (Mcl-1 ubiquitin ligas	29	225
sp|Q9BZZ5|API5_HUMAN	API5_HUMAN	API5	Apoptosis inhibitor 5 (API-5) (Antiapoptosis clone 11 protein) (AAC-11) (Cell migration-inducing gene 8 protein) (Fibroblast growth factor 2-interacting factor) (FIF) (Protein XAGL)	18	225
sp|Q92947|GCDH_HUMAN	GCDH_HUMAN	GCDH	Glutaryl-CoA dehydrogenase, mitochondrial (GCD) (EC 1.3.8.6)	16	225
sp|P23786|CPT2_HUMAN	CPT2_HUMAN	CPT2	Carnitine O-palmitoyltransferase 2, mitochondrial (EC 2.3.1.21) (Carnitine palmitoyltransferase II) (CPT II)	16	225
sp|P62491|RB11A_HUMAN	RB11A_HUMAN	RAB11A	Ras-related protein Rab-11A (Rab-11) (YL8)	12	225
sp|P46781|RS9_HUMAN	RS9_HUMAN	RPS9	40S ribosomal protein S9	11	225
sp|P52943|CRIP2_HUMAN	CRIP2_HUMAN	CRIP2	Cysteine-rich protein 2 (CRP-2) (Protein ESP1)	8	225
sp|Q9UEY8|ADDG_HUMAN	ADDG_HUMAN	ADD3	Gamma-adducin (Adducin-like protein 70)	20	224
sp|Q07666|KHDR1_HUMAN	KHDR1_HUMAN	KHDRBS1	KH domain-containing, RNA-binding, signal transduction-associated protein 1 (GAP-associated tyrosine phosphoprotein p62) (Src-associated in mitosis 68 kDa protein) (Sam68) (p21 Ras GTPase-activating protein-associated p62) (p68)	15	223
sp|Q9UI12|VATH_HUMAN	VATH_HUMAN	ATP6V1H	V-type proton ATPase subunit H (V-ATPase subunit H) (Nef-binding protein 1) (NBP1) (Protein VMA13 homolog) (V-ATPase 50/57 kDa subunits) (Vacuolar proton pump subunit H) (Vacuolar proton pump subunit SFD)	14	223
sp|Q7L2H7|EIF3M_HUMAN	EIF3M_HUMAN	EIF3M	Eukaryotic translation initiation factor 3 subunit M (eIF3m) (Fetal lung protein B5) (hFL-B5) (PCI domain-containing protein 1)	13	223
sp|O14818|PSA7_HUMAN	PSA7_HUMAN	PSMA7	Proteasome subunit alpha type-7 (EC 3.4.25.1) (Proteasome subunit RC6-1) (Proteasome subunit XAPC7)	12	223
sp|Q9UJ70|NAGK_HUMAN	NAGK_HUMAN	NAGK	N-acetyl-D-glucosamine kinase (N-acetylglucosamine kinase) (EC 2.7.1.59) (GlcNAc kinase)	11	223
sp|Q9UMX5|NENF_HUMAN	NENF_HUMAN	NENF	Neudesin (Cell immortalization-related protein 2) (Neuron-derived neurotrophic factor) (Protein GIG47) (Secreted protein of unknown function) (SPUF protein)	10	223
sp|O14737|PDCD5_HUMAN	PDCD5_HUMAN	PDCD5	Programmed cell death protein 5 (TF-1 cell apoptosis-related protein 19) (Protein TFAR19)	6	223
sp|Q8TAA3|PSA7L_HUMAN	PSA7L_HUMAN	PSMA8	Proteasome subunit alpha type-7-like (EC 3.4.25.1)	5	223
sp|P51114|FXR1_HUMAN	FXR1_HUMAN	FXR1	Fragile X mental retardation syndrome-related protein 1 (hFXR1p)	19	222
sp|Q13554|KCC2B_HUMAN	KCC2B_HUMAN	CAMK2B	Calcium/calmodulin-dependent protein kinase type II subunit beta (CaM kinase II subunit beta) (CaMK-II subunit beta) (EC 2.7.11.17)	11	222
sp|P12081|SYHC_HUMAN	SYHC_HUMAN	HARS	Histidine--tRNA ligase, cytoplasmic (EC 6.1.1.21) (Histidyl-tRNA synthetase) (HisRS)	17	221
sp|P35268|RL22_HUMAN	RL22_HUMAN	RPL22	60S ribosomal protein L22 (EBER-associated protein) (EAP) (Epstein-Barr virus small RNA-associated protein) (Heparin-binding protein HBp15)	15	221
sp|O94826|TOM70_HUMAN	TOM70_HUMAN	TOMM70A	Mitochondrial import receptor subunit TOM70 (Mitochondrial precursor proteins import receptor) (Translocase of outer membrane 70 kDa subunit)	16	220
sp|Q93009|UBP7_HUMAN	UBP7_HUMAN	USP7	Ubiquitin carboxyl-terminal hydrolase 7 (EC 3.4.19.12) (Deubiquitinating enzyme 7) (Herpesvirus-associated ubiquitin-specific protease) (Ubiquitin thioesterase 7) (Ubiquitin-specific-processing protease 7)	18	219
sp|Q9NQX3|GEPH_HUMAN	GEPH_HUMAN	GPHN	Gephyrin [Includes: Molybdopterin adenylyltransferase (MPT adenylyltransferase) (EC 2.7.7.75) (Domain G); Molybdopterin molybdenumtransferase (MPT Mo-transferase) (EC 2.10.1.1) (Domain E)]	16	219
sp|P46109|CRKL_HUMAN	CRKL_HUMAN	CRKL	Crk-like protein	14	219
sp|Q96I15|SCLY_HUMAN	SCLY_HUMAN	SCLY	Selenocysteine lyase (hSCL) (EC 4.4.1.16)	17	218
sp|Q07866|KLC1_HUMAN	KLC1_HUMAN	KLC1	Kinesin light chain 1 (KLC 1)	16	218
sp|P61163|ACTZ_HUMAN	ACTZ_HUMAN	ACTR1A	Alpha-centractin (Centractin) (ARP1) (Actin-RPV) (Centrosome-associated actin homolog)	16	218
sp|P53367|ARFP1_HUMAN	ARFP1_HUMAN	ARFIP1	Arfaptin-1 (ADP-ribosylation factor-interacting protein 1)	9	218
sp|P08237|PFKAM_HUMAN	PFKAM_HUMAN	PFKM	ATP-dependent 6-phosphofructokinase, muscle type (ATP-PFK) (PFK-M) (EC 2.7.1.11) (6-phosphofructokinase type A) (Phosphofructo-1-kinase isozyme A) (PFK-A) (Phosphohexokinase)	20	217
sp|Q92616|GCN1L_HUMAN	GCN1L_HUMAN	GCN1L1	Translational activator GCN1 (HsGCN1) (GCN1-like protein 1)	27	216
sp|O95817|BAG3_HUMAN	BAG3_HUMAN	BAG3	BAG family molecular chaperone regulator 3 (BAG-3) (Bcl-2-associated athanogene 3) (Bcl-2-binding protein Bis) (Docking protein CAIR-1)	18	216
sp|Q07020|RL18_HUMAN	RL18_HUMAN	RPL18	60S ribosomal protein L18	13	216
sp|Q9H299|SH3L3_HUMAN	SH3L3_HUMAN	SH3BGRL3	SH3 domain-binding glutamic acid-rich-like protein 3 (SH3 domain-binding protein 1) (SH3BP-1)	8	215
sp|Q99873|ANM1_HUMAN	ANM1_HUMAN	PRMT1	Protein arginine N-methyltransferase 1 (EC 2.1.1.-) (Histone-arginine N-methyltransferase PRMT1) (EC 2.1.1.125) (Interferon receptor 1-bound protein 4)	12	214
sp|P24844|MYL9_HUMAN	MYL9_HUMAN	MYL9	Myosin regulatory light polypeptide 9 (20 kDa myosin light chain) (LC20) (MLC-2C) (Myosin RLC) (Myosin regulatory light chain 2, smooth muscle isoform) (Myosin regulatory light chain 9) (Myosin regulatory light chain MRLC1)	6	214
sp|Q9Y6H1|CHCH2_HUMAN	CHCH2_HUMAN	CHCHD2	Coiled-coil-helix-coiled-coil-helix domain-containing protein 2 (Aging-associated gene 10 protein) (HCV NS2 trans-regulated protein) (NS2TP)	5	214
sp|P30622|CLIP1_HUMAN	CLIP1_HUMAN	CLIP1	CAP-Gly domain-containing linker protein 1 (Cytoplasmic linker protein 1) (Cytoplasmic linker protein 170 alpha-2) (CLIP-170) (Reed-Sternberg intermediate filament-associated protein) (Restin)	18	213
sp|P22033|MUTA_HUMAN	MUTA_HUMAN	MUT	Methylmalonyl-CoA mutase, mitochondrial (MCM) (EC 5.4.99.2) (Methylmalonyl-CoA isomerase)	18	213
sp|Q9NTK5|OLA1_HUMAN	OLA1_HUMAN	OLA1	Obg-like ATPase 1 (DNA damage-regulated overexpressed in cancer 45) (DOC45) (GTP-binding protein 9)	16	213
sp|P04080|CYTB_HUMAN	CYTB_HUMAN	CSTB	Cystatin-B (CPI-B) (Liver thiol proteinase inhibitor) (Stefin-B)	7	213
sp|Q9BQS8|FYCO1_HUMAN	FYCO1_HUMAN	FYCO1	FYVE and coiled-coil domain-containing protein 1 (Zinc finger FYVE domain-containing protein 7)	21	212
sp|P52209|6PGD_HUMAN	6PGD_HUMAN	PGD	6-phosphogluconate dehydrogenase, decarboxylating (EC 1.1.1.44)	16	212
sp|P31153|METK2_HUMAN	METK2_HUMAN	MAT2A	S-adenosylmethionine synthase isoform type-2 (AdoMet synthase 2) (EC 2.5.1.6) (Methionine adenosyltransferase 2) (MAT 2) (Methionine adenosyltransferase II) (MAT-II)	13	212
sp|P22059|OSBP1_HUMAN	OSBP1_HUMAN	OSBP	Oxysterol-binding protein 1	13	212
sp|P20671|H2A1D_HUMAN	H2A1D_HUMAN	HIST1H2AD	Histone H2A type 1-D (Histone H2A.3) (Histone H2A/g)	10	212
sp|P01024|CO3_HUMAN	CO3_HUMAN	C3	Complement C3 (C3 and PZP-like alpha-2-macroglobulin domain-containing protein 1) [Cleaved into: Complement C3 beta chain; C3-beta-c (C3bc); Complement C3 alpha chain; C3a anaphylatoxin; Acylation stimulating protein (ASP) (C3adesArg); Complement C3b alph	28	211
sp|P00387|NB5R3_HUMAN	NB5R3_HUMAN	CYB5R3	NADH-cytochrome b5 reductase 3 (B5R) (Cytochrome b5 reductase) (EC 1.6.2.2) (Diaphorase-1) [Cleaved into: NADH-cytochrome b5 reductase 3 membrane-bound form; NADH-cytochrome b5 reductase 3 soluble form]	15	211
sp|P01876|IGHA1_HUMAN	IGHA1_HUMAN	IGHA1	Ig alpha-1 chain C region	11	211
sp|O43252|PAPS1_HUMAN	PAPS1_HUMAN	PAPSS1	Bifunctional 3'-phosphoadenosine 5'-phosphosulfate synthase 1 (PAPS synthase 1) (PAPSS 1) (Sulfurylase kinase 1) (SK 1) (SK1) [Includes: Sulfate adenylyltransferase (EC 2.7.7.4) (ATP-sulfurylase) (Sulfate adenylate transferase) (SAT); Adenylyl-sulfate kin	17	210
sp|Q15005|SPCS2_HUMAN	SPCS2_HUMAN	SPCS2	Signal peptidase complex subunit 2 (EC 3.4.-.-) (Microsomal signal peptidase 25 kDa subunit) (SPase 25 kDa subunit)	15	210
sp|P49903|SPS1_HUMAN	SPS1_HUMAN	SEPHS1	Selenide, water dikinase 1 (EC 2.7.9.3) (Selenium donor protein 1) (Selenophosphate synthase 1)	13	210
sp|P49589|SYCC_HUMAN	SYCC_HUMAN	CARS	Cysteine--tRNA ligase, cytoplasmic (EC 6.1.1.16) (Cysteinyl-tRNA synthetase) (CysRS)	11	210
sp|P20290|BTF3_HUMAN	BTF3_HUMAN	BTF3	Transcription factor BTF3 (Nascent polypeptide-associated complex subunit beta) (NAC-beta) (RNA polymerase B transcription factor 3)	11	210
sp|P50402|EMD_HUMAN	EMD_HUMAN	EMD	Emerin	8	210
sp|Q15582|BGH3_HUMAN	BGH3_HUMAN	TGFBI	Transforming growth factor-beta-induced protein ig-h3 (Beta ig-h3) (Kerato-epithelin) (RGD-containing collagen-associated protein) (RGD-CAP)	27	209
sp|O60313|OPA1_HUMAN	OPA1_HUMAN	OPA1	Dynamin-like 120 kDa protein, mitochondrial (EC 3.6.5.5) (Optic atrophy protein 1) [Cleaved into: Dynamin-like 120 kDa protein, form S1]	20	209
sp|P55196|AFAD_HUMAN	AFAD_HUMAN	MLLT4	Afadin (ALL1-fused gene from chromosome 6 protein) (Protein AF-6)	24	208
sp|O43290|SNUT1_HUMAN	SNUT1_HUMAN	SART1	U4/U6.U5 tri-snRNP-associated protein 1 (SNU66 homolog) (hSnu66) (Squamous cell carcinoma antigen recognized by T-cells 1) (SART-1) (hSART-1) (U4/U6.U5 tri-snRNP-associated 110 kDa protein) (allergen Hom s 1)	18	208
sp|P23193|TCEA1_HUMAN	TCEA1_HUMAN	TCEA1	Transcription elongation factor A protein 1 (Transcription elongation factor S-II protein 1) (Transcription elongation factor TFIIS.o)	14	208
sp|P51148|RAB5C_HUMAN	RAB5C_HUMAN	RAB5C	Ras-related protein Rab-5C (L1880) (RAB5L)	8	208
sp|Q9Y5S9|RBM8A_HUMAN	RBM8A_HUMAN	RBM8A	RNA-binding protein 8A (Binder of OVCA1-1) (BOV-1) (RNA-binding motif protein 8A) (RNA-binding protein Y14) (Ribonucleoprotein RBM8A)	6	208
sp|Q6GPI1|CTRB2_HUMAN	CTRB2_HUMAN	CTRB2	Chymotrypsinogen B2 (EC 3.4.21.1) [Cleaved into: Chymotrypsin B2 chain A; Chymotrypsin B2 chain B; Chymotrypsin B2 chain C]	5	208
sp|O00410|IPO5_HUMAN	IPO5_HUMAN	IPO5	Importin-5 (Imp5) (Importin subunit beta-3) (Karyopherin beta-3) (Ran-binding protein 5) (RanBP5)	23	206
sp|Q99623|PHB2_HUMAN	PHB2_HUMAN	PHB2	Prohibitin-2 (B-cell receptor-associated protein BAP37) (D-prohibitin) (Repressor of estrogen receptor activity)	14	206
sp|P62993|GRB2_HUMAN	GRB2_HUMAN	GRB2	Growth factor receptor-bound protein 2 (Adapter protein GRB2) (Protein Ash) (SH2/SH3 adapter GRB2)	12	206
sp|O95716|RAB3D_HUMAN	RAB3D_HUMAN	RAB3D	Ras-related protein Rab-3D	12	206
sp|Q86U42|PABP2_HUMAN	PABP2_HUMAN	PABPN1	Polyadenylate-binding protein 2 (PABP-2) (Poly(A)-binding protein 2) (Nuclear poly(A)-binding protein 1) (Poly(A)-binding protein II) (PABII) (Polyadenylate-binding nuclear protein 1)	11	205
sp|Q96IU4|ABHEB_HUMAN	ABHEB_HUMAN	ABHD14B	Alpha/beta hydrolase domain-containing protein 14B (Abhydrolase domain-containing protein 14B) (EC 3.-.-.-) (CCG1-interacting factor B)	8	205
sp|Q9UDY2|ZO2_HUMAN	ZO2_HUMAN	TJP2	Tight junction protein ZO-2 (Tight junction protein 2) (Zona occludens protein 2) (Zonula occludens protein 2)	19	204
sp|Q16576|RBBP7_HUMAN	RBBP7_HUMAN	RBBP7	Histone-binding protein RBBP7 (Histone acetyltransferase type B subunit 2) (Nucleosome-remodeling factor subunit RBAP46) (Retinoblastoma-binding protein 7) (RBBP-7) (Retinoblastoma-binding protein p46)	12	204
sp|P84090|ERH_HUMAN	ERH_HUMAN	ERH	Enhancer of rudimentary homolog	11	204
sp|P15374|UCHL3_HUMAN	UCHL3_HUMAN	UCHL3	Ubiquitin carboxyl-terminal hydrolase isozyme L3 (UCH-L3) (EC 3.4.19.12) (Ubiquitin thioesterase L3)	8	204
sp|P36543|VATE1_HUMAN	VATE1_HUMAN	ATP6V1E1	V-type proton ATPase subunit E 1 (V-ATPase subunit E 1) (V-ATPase 31 kDa subunit) (p31) (Vacuolar proton pump subunit E 1)	16	203
sp|Q9NSK0|KLC4_HUMAN	KLC4_HUMAN	KLC4	Kinesin light chain 4 (KLC 4) (Kinesin-like protein 8)	13	203
sp|O14558|HSPB6_HUMAN	HSPB6_HUMAN	HSPB6	Heat shock protein beta-6 (HspB6) (Heat shock 20 kDa-like protein p20)	10	203
sp|P61960|UFM1_HUMAN	UFM1_HUMAN	UFM1	Ubiquitin-fold modifier 1	6	203
sp|Q8TAQ2|SMRC2_HUMAN	SMRC2_HUMAN	SMARCC2	SWI/SNF complex subunit SMARCC2 (BRG1-associated factor 170) (BAF170) (SWI/SNF complex 170 kDa subunit) (SWI/SNF-related matrix-associated actin-dependent regulator of chromatin subfamily C member 2)	20	202
sp|Q8TF65|GIPC2_HUMAN	GIPC2_HUMAN	GIPC2	PDZ domain-containing protein GIPC2	17	202
sp|Q9NQ48|LZTL1_HUMAN	LZTL1_HUMAN	LZTFL1	Leucine zipper transcription factor-like protein 1	16	202
sp|O75489|NDUS3_HUMAN	NDUS3_HUMAN	NDUFS3	NADH dehydrogenase [ubiquinone] iron-sulfur protein 3, mitochondrial (EC 1.6.5.3) (EC 1.6.99.3) (Complex I-30kD) (CI-30kD) (NADH-ubiquinone oxidoreductase 30 kDa subunit)	14	202
sp|Q9H910|HN1L_HUMAN	HN1L_HUMAN	HN1L	Hematological and neurological expressed 1-like protein (HN1-like protein)	7	202
sp|P28289|TMOD1_HUMAN	TMOD1_HUMAN	TMOD1	Tropomodulin-1 (Erythrocyte tropomodulin) (E-Tmod)	16	201
sp|P62244|RS15A_HUMAN	RS15A_HUMAN	RPS15A	40S ribosomal protein S15a	8	201
sp|P21912|SDHB_HUMAN	SDHB_HUMAN	SDHB	Succinate dehydrogenase [ubiquinone] iron-sulfur subunit, mitochondrial (EC 1.3.5.1) (Iron-sulfur subunit of complex II) (Ip)	8	201
sp|Q9UQE7|SMC3_HUMAN	SMC3_HUMAN	SMC3	Structural maintenance of chromosomes protein 3 (SMC protein 3) (SMC-3) (Basement membrane-associated chondroitin proteoglycan) (Bamacan) (Chondroitin sulfate proteoglycan 6) (Chromosome-associated polypeptide) (hCAP)	25	200
sp|Q13423|NNTM_HUMAN	NNTM_HUMAN	NNT	NAD(P) transhydrogenase, mitochondrial (EC 1.6.1.2) (Nicotinamide nucleotide transhydrogenase) (Pyridine nucleotide transhydrogenase)	16	200
sp|O75937|DNJC8_HUMAN	DNJC8_HUMAN	DNAJC8	DnaJ homolog subfamily C member 8 (Splicing protein spf31)	15	200
sp|P48723|HSP13_HUMAN	HSP13_HUMAN	HSPA13	Heat shock 70 kDa protein 13 (Microsomal stress-70 protein ATPase core) (Stress-70 protein chaperone microsome-associated 60 kDa protein)	12	200
sp|Q16630|CPSF6_HUMAN	CPSF6_HUMAN	CPSF6	Cleavage and polyadenylation specificity factor subunit 6 (Cleavage and polyadenylation specificity factor 68 kDa subunit) (CFIm68) (CPSF 68 kDa subunit) (Pre-mRNA cleavage factor Im 68 kDa subunit) (Protein HPBRII-4/7)	11	200
sp|Q9NRX4|PHP14_HUMAN	PHP14_HUMAN	PHPT1	14 kDa phosphohistidine phosphatase (EC 3.1.3.-) (Phosphohistidine phosphatase 1) (Protein janus-A homolog)	7	200
sp|O95777|LSM8_HUMAN	LSM8_HUMAN	LSM8	U6 snRNA-associated Sm-like protein LSm8	5	200
sp|O95810|SDPR_HUMAN	SDPR_HUMAN	SDPR	Serum deprivation-response protein (Cavin-2) (PS-p68) (Phosphatidylserine-binding protein)	16	199
sp|Q96DX5|ASB9_HUMAN	ASB9_HUMAN	ASB9	Ankyrin repeat and SOCS box protein 9 (ASB-9)	15	199
sp|Q96M27|PRRC1_HUMAN	PRRC1_HUMAN	PRRC1	Protein PRRC1 (Proline-rich and coiled-coil-containing protein 1)	13	199
sp|Q99961|SH3G1_HUMAN	SH3G1_HUMAN	SH3GL1	Endophilin-A2 (EEN fusion partner of MLL) (Endophilin-2) (Extra eleven-nineteen leukemia fusion gene protein) (EEN) (SH3 domain protein 2B) (SH3 domain-containing GRB2-like protein 1)	10	199
sp|Q9Y4P3|TBL2_HUMAN	TBL2_HUMAN	TBL2	Transducin beta-like protein 2 (WS beta-transducin repeats protein) (WS-betaTRP) (Williams-Beuren syndrome chromosomal region 13 protein)	13	198
sp|P21695|GPDA_HUMAN	GPDA_HUMAN	GPD1	Glycerol-3-phosphate dehydrogenase [NAD(+)], cytoplasmic (GPD-C) (GPDH-C) (EC 1.1.1.8)	12	198
sp|P37198|NUP62_HUMAN	NUP62_HUMAN	NUP62	Nuclear pore glycoprotein p62 (62 kDa nucleoporin) (Nucleoporin Nup62)	12	197
sp|Q9NYB0|TE2IP_HUMAN	TE2IP_HUMAN	TERF2IP	Telomeric repeat-binding factor 2-interacting protein 1 (TERF2-interacting telomeric protein 1) (TRF2-interacting telomeric protein 1) (Dopamine receptor-interacting protein 5) (Repressor/activator protein 1 homolog) (RAP1 homolog) (hRap1)	9	197
sp|Q13526|PIN1_HUMAN	PIN1_HUMAN	PIN1	Peptidyl-prolyl cis-trans isomerase NIMA-interacting 1 (EC 5.2.1.8) (Peptidyl-prolyl cis-trans isomerase Pin1) (PPIase Pin1) (Rotamase Pin1)	6	197
sp|P21266|GSTM3_HUMAN	GSTM3_HUMAN	GSTM3	Glutathione S-transferase Mu 3 (EC 2.5.1.18) (GST class-mu 3) (GSTM3-3) (hGSTM3-3)	13	196
sp|Q96JB6|LOXL4_HUMAN	LOXL4_HUMAN	LOXL4	Lysyl oxidase homolog 4 (EC 1.4.3.-) (Lysyl oxidase-like protein 4) (Lysyl oxidase-related protein C)	12	196
sp|P43487|RANG_HUMAN	RANG_HUMAN	RANBP1	Ran-specific GTPase-activating protein (Ran-binding protein 1) (RanBP1)	12	196
sp|Q14498|RBM39_HUMAN	RBM39_HUMAN	RBM39	RNA-binding protein 39 (CAPER alpha) (Hepatocellular carcinoma protein 1) (RNA-binding motif protein 39) (RNA-binding region-containing protein 2) (Splicing factor HCC1)	10	196
sp|P61011|SRP54_HUMAN	SRP54_HUMAN	SRP54	Signal recognition particle 54 kDa protein (SRP54)	19	195
sp|Q13557|KCC2D_HUMAN	KCC2D_HUMAN	CAMK2D	Calcium/calmodulin-dependent protein kinase type II subunit delta (CaM kinase II subunit delta) (CaMK-II subunit delta) (EC 2.7.11.17)	15	195
sp|O75400|PR40A_HUMAN	PR40A_HUMAN	PRPF40A	Pre-mRNA-processing factor 40 homolog A (Fas ligand-associated factor 1) (Formin-binding protein 11) (Formin-binding protein 3) (Huntingtin yeast partner A) (Huntingtin-interacting protein 10) (HIP-10) (Huntingtin-interacting protein A) (Renal carcinoma a	14	195
sp|Q96DZ1|ERLEC_HUMAN	ERLEC_HUMAN	ERLEC1	Endoplasmic reticulum lectin 1 (ER lectin) (Erlectin) (XTP3-transactivated gene B protein)	12	195
sp|P33908|MA1A1_HUMAN	MA1A1_HUMAN	MAN1A1	Mannosyl-oligosaccharide 1,2-alpha-mannosidase IA (EC 3.2.1.113) (Man(9)-alpha-mannosidase) (Man9-mannosidase) (Mannosidase alpha class 1A member 1) (Processing alpha-1,2-mannosidase IA) (Alpha-1,2-mannosidase IA)	25	194
sp|P51659|DHB4_HUMAN	DHB4_HUMAN	HSD17B4	Peroxisomal multifunctional enzyme type 2 (MFE-2) (17-beta-hydroxysteroid dehydrogenase 4) (17-beta-HSD 4) (D-bifunctional protein) (DBP) (Multifunctional protein 2) (MPF-2) (Short chain dehydrogenase/reductase family 8C member 1) [Cleaved into: (3R)-hydr	19	194
sp|P62333|PRS10_HUMAN	PRS10_HUMAN	PSMC6	26S protease regulatory subunit 10B (26S proteasome AAA-ATPase subunit RPT4) (Proteasome 26S subunit ATPase 6) (Proteasome subunit p42)	17	194
sp|P42224|STAT1_HUMAN	STAT1_HUMAN	STAT1	Signal transducer and activator of transcription 1-alpha/beta (Transcription factor ISGF-3 components p91/p84)	15	194
sp|P11182|ODB2_HUMAN	ODB2_HUMAN	DBT	Lipoamide acyltransferase component of branched-chain alpha-keto acid dehydrogenase complex, mitochondrial (EC 2.3.1.168) (52 kDa mitochondrial autoantigen of primary biliary cirrhosis) (Branched chain 2-oxo-acid dehydrogenase complex component E2) (BCOAD	14	194
sp|Q14165|MLEC_HUMAN	MLEC_HUMAN	MLEC	Malectin	13	193
sp|O00203|AP3B1_HUMAN	AP3B1_HUMAN	AP3B1	AP-3 complex subunit beta-1 (Adaptor protein complex AP-3 subunit beta-1) (Adaptor-related protein complex 3 subunit beta-1) (Beta-3A-adaptin) (Clathrin assembly protein complex 3 beta-1 large chain)	9	193
tr|B4DY08|B4DY08_HUMAN	B4DY08_HUMAN	HNRNPC	Heterogeneous nuclear ribonucleoproteins C1/C2 (cDNA FLJ53542, highly similar to Heterogeneous nuclear ribonucleoproteins C)	6	193
sp|Q9Y266|NUDC_HUMAN	NUDC_HUMAN	NUDC	Nuclear migration protein nudC (Nuclear distribution protein C homolog)	22	192
sp|Q15276|RABE1_HUMAN	RABE1_HUMAN	RABEP1	Rab GTPase-binding effector protein 1 (Rabaptin-4) (Rabaptin-5) (Rabaptin-5alpha) (Renal carcinoma antigen NY-REN-17)	13	192
sp|Q96C19|EFHD2_HUMAN	EFHD2_HUMAN	EFHD2	EF-hand domain-containing protein D2 (Swiprosin-1)	12	192
sp|Q7Z2W4|ZCCHV_HUMAN	ZCCHV_HUMAN	ZC3HAV1	Zinc finger CCCH-type antiviral protein 1 (ADP-ribosyltransferase diphtheria toxin-like 13) (ARTD13) (Zinc finger CCCH domain-containing protein 2) (Zinc finger antiviral protein) (ZAP)	10	192
sp|Q6P2Q9|PRP8_HUMAN	PRP8_HUMAN	PRPF8	Pre-mRNA-processing-splicing factor 8 (220 kDa U5 snRNP-specific protein) (PRP8 homolog) (Splicing factor Prp8) (p220)	31	191
sp|Q96HE7|ERO1A_HUMAN	ERO1A_HUMAN	ERO1L	ERO1-like protein alpha (ERO1-L) (ERO1-L-alpha) (EC 1.8.4.-) (Endoplasmic oxidoreductin-1-like protein) (Oxidoreductin-1-L-alpha)	12	191
tr|F1T0I1|F1T0I1_HUMAN	F1T0I1_HUMAN	SEC16A	Protein transport protein Sec16A	9	191
sp|O75787|RENR_HUMAN	RENR_HUMAN	ATP6AP2	Renin receptor (ATPase H(+)-transporting lysosomal accessory protein 2) (ATPase H(+)-transporting lysosomal-interacting protein 2) (ER-localized type I transmembrane adaptor) (Embryonic liver differentiation factor 10) (N14F) (Renin/prorenin receptor) (Va	9	191
sp|Q15555|MARE2_HUMAN	MARE2_HUMAN	MAPRE2	Microtubule-associated protein RP/EB family member 2 (APC-binding protein EB2) (End-binding protein 2) (EB2)	7	191
sp|Q15843|NEDD8_HUMAN	NEDD8_HUMAN	NEDD8	NEDD8 (Neddylin) (Neural precursor cell expressed developmentally down-regulated protein 8) (NEDD-8) (Ubiquitin-like protein Nedd8)	3	191
sp|Q14683|SMC1A_HUMAN	SMC1A_HUMAN	SMC1A	Structural maintenance of chromosomes protein 1A (SMC protein 1A) (SMC-1-alpha) (SMC-1A) (Sb1.8)	25	189
sp|Q9Y371|SHLB1_HUMAN	SHLB1_HUMAN	SH3GLB1	Endophilin-B1 (Bax-interacting factor 1) (Bif-1) (SH3 domain-containing GRB2-like protein B1)	12	189
sp|P01857|IGHG1_HUMAN	IGHG1_HUMAN	IGHG1	Ig gamma-1 chain C region	6	189
sp|Q8WWI1|LMO7_HUMAN	LMO7_HUMAN	LMO7	LIM domain only protein 7 (LMO-7) (F-box only protein 20) (LOMP)	13	188
sp|Q92599|SEPT8_HUMAN	SEPT8_HUMAN	8-Sep	Septin-8	11	188
sp|P62310|LSM3_HUMAN	LSM3_HUMAN	LSM3	U6 snRNA-associated Sm-like protein LSm3	10	188
sp|P00568|KAD1_HUMAN	KAD1_HUMAN	AK1	Adenylate kinase isoenzyme 1 (AK 1) (EC 2.7.4.3) (EC 2.7.4.6) (ATP-AMP transphosphorylase 1) (ATP:AMP phosphotransferase) (Adenylate monophosphate kinase) (Myokinase)	10	188
sp|Q9BWJ5|SF3B5_HUMAN	SF3B5_HUMAN	SF3B5	Splicing factor 3B subunit 5 (SF3b5) (Pre-mRNA-splicing factor SF3b 10 kDa subunit)	6	188
sp|Q13595|TRA2A_HUMAN	TRA2A_HUMAN	TRA2A	Transformer-2 protein homolog alpha (TRA-2 alpha) (TRA2-alpha) (Transformer-2 protein homolog A)	8	187
sp|P63010|AP2B1_HUMAN	AP2B1_HUMAN	AP2B1	AP-2 complex subunit beta (AP105B) (Adaptor protein complex AP-2 subunit beta) (Adaptor-related protein complex 2 subunit beta) (Beta-2-adaptin) (Beta-adaptin) (Clathrin assembly protein complex 2 beta large chain) (Plasma membrane adaptor HA2/AP2 adaptin	15	186
sp|P16444|DPEP1_HUMAN	DPEP1_HUMAN	DPEP1	Dipeptidase 1 (EC 3.4.13.19) (Dehydropeptidase-I) (Microsomal dipeptidase) (Renal dipeptidase) (hRDP)	12	186
sp|Q9UI15|TAGL3_HUMAN	TAGL3_HUMAN	TAGLN3	Transgelin-3 (Neuronal protein 22) (NP22) (Neuronal protein NP25)	11	186
sp|Q00059|TFAM_HUMAN	TFAM_HUMAN	TFAM	Transcription factor A, mitochondrial (mtTFA) (Mitochondrial transcription factor 1) (MtTF1) (Transcription factor 6) (TCF-6) (Transcription factor 6-like 2)	9	186
sp|P61457|PHS_HUMAN	PHS_HUMAN	PCBD1	Pterin-4-alpha-carbinolamine dehydratase (PHS) (EC 4.2.1.96) (4-alpha-hydroxy-tetrahydropterin dehydratase) (Dimerization cofactor of hepatocyte nuclear factor 1-alpha) (DCoH) (Dimerization cofactor of HNF1) (Phenylalanine hydroxylase-stimulating protein)	7	186
sp|P14174|MIF_HUMAN	MIF_HUMAN	MIF	Macrophage migration inhibitory factor (MIF) (EC 5.3.2.1) (Glycosylation-inhibiting factor) (GIF) (L-dopachrome isomerase) (L-dopachrome tautomerase) (EC 5.3.3.12) (Phenylpyruvate tautomerase)	5	186
sp|P32929|CGL_HUMAN	CGL_HUMAN	CTH	Cystathionine gamma-lyase (EC 4.4.1.1) (Cysteine-protein sulfhydrase) (Gamma-cystathionase)	15	185
sp|O94903|PROSC_HUMAN	PROSC_HUMAN	PROSC	Proline synthase co-transcribed bacterial homolog protein	12	185
sp|P60981|DEST_HUMAN	DEST_HUMAN	DSTN	Destrin (Actin-depolymerizing factor) (ADF)	11	185
sp|Q14118|DAG1_HUMAN	DAG1_HUMAN	DAG1	Dystroglycan (Dystrophin-associated glycoprotein 1) [Cleaved into: Alpha-dystroglycan (Alpha-DG); Beta-dystroglycan (Beta-DG)]	16	184
sp|P55060|XPO2_HUMAN	XPO2_HUMAN	CSE1L	Exportin-2 (Exp2) (Cellular apoptosis susceptibility protein) (Chromosome segregation 1-like protein) (Importin-alpha re-exporter)	14	184
sp|Q14258|TRI25_HUMAN	TRI25_HUMAN	TRIM25	E3 ubiquitin/ISG15 ligase TRIM25 (EC 6.3.2.19) (EC 6.3.2.n3) (Estrogen-responsive finger protein) (RING finger protein 147) (Tripartite motif-containing protein 25) (Ubiquitin/ISG15-conjugating enzyme TRIM25) (Zinc finger protein 147)	10	184
sp|Q9UM54|MYO6_HUMAN	MYO6_HUMAN	MYO6	Unconventional myosin-VI (Unconventional myosin-6)	18	183
sp|O43242|PSMD3_HUMAN	PSMD3_HUMAN	PSMD3	26S proteasome non-ATPase regulatory subunit 3 (26S proteasome regulatory subunit RPN3) (26S proteasome regulatory subunit S3) (Proteasome subunit p58)	18	183
sp|Q9H0B6|KLC2_HUMAN	KLC2_HUMAN	KLC2	Kinesin light chain 2 (KLC 2)	15	183
sp|Q9UBU3|GHRL_HUMAN	GHRL_HUMAN	GHRL	Appetite-regulating hormone (Growth hormone secretagogue) (Growth hormone-releasing peptide) (Motilin-related peptide) (Protein M46) [Cleaved into: Ghrelin-27; Ghrelin-28 (Ghrelin); Obestatin]	7	183
sp|Q9NRV9|HEBP1_HUMAN	HEBP1_HUMAN	HEBP1	Heme-binding protein 1 (p22HBP)	5	183
sp|P28070|PSB4_HUMAN	PSB4_HUMAN	PSMB4	Proteasome subunit beta type-4 (EC 3.4.25.1) (26 kDa prosomal protein) (HsBPROS26) (PROS-26) (Macropain beta chain) (Multicatalytic endopeptidase complex beta chain) (Proteasome beta chain) (Proteasome chain 3) (HsN3)	12	182
sp|Q12840|KIF5A_HUMAN	KIF5A_HUMAN	KIF5A	Kinesin heavy chain isoform 5A (Kinesin heavy chain neuron-specific 1) (Neuronal kinesin heavy chain) (NKHC)	11	182
sp|Q16762|THTR_HUMAN	THTR_HUMAN	TST	Thiosulfate sulfurtransferase (EC 2.8.1.1) (Rhodanese)	9	182
sp|Q10713|MPPA_HUMAN	MPPA_HUMAN	PMPCA	Mitochondrial-processing peptidase subunit alpha (EC 3.4.24.64) (Alpha-MPP) (P-55)	9	182
sp|O60749|SNX2_HUMAN	SNX2_HUMAN	SNX2	Sorting nexin-2 (Transformation-related gene 9 protein) (TRG-9)	17	181
sp|Q14554|PDIA5_HUMAN	PDIA5_HUMAN	PDIA5	Protein disulfide-isomerase A5 (EC 5.3.4.1) (Protein disulfide isomerase-related protein)	14	181
sp|Q15102|PA1B3_HUMAN	PA1B3_HUMAN	PAFAH1B3	Platelet-activating factor acetylhydrolase IB subunit gamma (EC 3.1.1.47) (PAF acetylhydrolase 29 kDa subunit) (PAF-AH 29 kDa subunit) (PAF-AH subunit gamma) (PAFAH subunit gamma)	6	181
sp|P40222|TXLNA_HUMAN	TXLNA_HUMAN	TXLNA	Alpha-taxilin	21	180
sp|P61221|ABCE1_HUMAN	ABCE1_HUMAN	ABCE1	ATP-binding cassette sub-family E member 1 (2'-5'-oligoadenylate-binding protein) (HuHP68) (RNase L inhibitor) (Ribonuclease 4 inhibitor) (RNS4I)	16	180
sp|Q96A49|SYAP1_HUMAN	SYAP1_HUMAN	SYAP1	Synapse-associated protein 1	13	180
sp|P63096|GNAI1_HUMAN	GNAI1_HUMAN	GNAI1	Guanine nucleotide-binding protein G(i) subunit alpha-1 (Adenylate cyclase-inhibiting G alpha protein)	11	180
sp|O95373|IPO7_HUMAN	IPO7_HUMAN	IPO7	Importin-7 (Imp7) (Ran-binding protein 7) (RanBP7)	9	180
sp|O60888|CUTA_HUMAN	CUTA_HUMAN	CUTA	Protein CutA (Acetylcholinesterase-associated protein) (Brain acetylcholinesterase putative membrane anchor)	8	180
sp|P02675|FIBB_HUMAN	FIBB_HUMAN	FGB	Fibrinogen beta chain [Cleaved into: Fibrinopeptide B; Fibrinogen beta chain]	26	179
sp|O43598|DNPH1_HUMAN	DNPH1_HUMAN	DNPH1	2'-deoxynucleoside 5'-phosphate N-hydrolase 1 (EC 3.2.2.-) (c-Myc-responsive protein RCL)	16	179
sp|P26583|HMGB2_HUMAN	HMGB2_HUMAN	HMGB2	High mobility group protein B2 (High mobility group protein 2) (HMG-2)	12	179
sp|O15143|ARC1B_HUMAN	ARC1B_HUMAN	ARPC1B	Actin-related protein 2/3 complex subunit 1B (Arp2/3 complex 41 kDa subunit) (p41-ARC)	11	179
sp|Q16718|NDUA5_HUMAN	NDUA5_HUMAN	NDUFA5	NADH dehydrogenase [ubiquinone] 1 alpha subcomplex subunit 5 (Complex I subunit B13) (Complex I-13kD-B) (CI-13kD-B) (NADH-ubiquinone oxidoreductase 13 kDa-B subunit)	10	179
sp|P59998|ARPC4_HUMAN	ARPC4_HUMAN	ARPC4	Actin-related protein 2/3 complex subunit 4 (Arp2/3 complex 20 kDa subunit) (p20-ARC)	6	179
sp|P20336|RAB3A_HUMAN	RAB3A_HUMAN	RAB3A	Ras-related protein Rab-3A	10	178
sp|Q15599|NHRF2_HUMAN	NHRF2_HUMAN	SLC9A3R2	Na(+)/H(+) exchange regulatory cofactor NHE-RF2 (NHERF-2) (NHE3 kinase A regulatory protein E3KARP) (SRY-interacting protein 1) (SIP-1) (Sodium-hydrogen exchanger regulatory factor 2) (Solute carrier family 9 isoform A3 regulatory factor 2) (Tyrosine kina	7	178
sp|P0DJI8|SAA1_HUMAN	SAA1_HUMAN	SAA1	Serum amyloid A-1 protein (SAA) [Cleaved into: Amyloid protein A (Amyloid fibril protein AA); Serum amyloid protein A(2-104); Serum amyloid protein A(3-104); Serum amyloid protein A(2-103); Serum amyloid protein A(2-102); Serum amyloid protein A(4-101)]	6	178
sp|Q9NR28|DBLOH_HUMAN	DBLOH_HUMAN	DIABLO	Diablo homolog, mitochondrial (Direct IAP-binding protein with low pI) (Second mitochondria-derived activator of caspase) (Smac)	11	177
sp|P09471|GNAO_HUMAN	GNAO_HUMAN	GNAO1	Guanine nucleotide-binding protein G(o) subunit alpha	11	177
sp|Q9UNX3|RL26L_HUMAN	RL26L_HUMAN	RPL26L1	60S ribosomal protein L26-like 1	10	177
sp|P25787|PSA2_HUMAN	PSA2_HUMAN	PSMA2	Proteasome subunit alpha type-2 (EC 3.4.25.1) (Macropain subunit C3) (Multicatalytic endopeptidase complex subunit C3) (Proteasome component C3)	9	177
sp|Q53SF7|COBL1_HUMAN	COBL1_HUMAN	COBLL1	Cordon-bleu protein-like 1	16	176
sp|Q14353|GAMT_HUMAN	GAMT_HUMAN	GAMT	Guanidinoacetate N-methyltransferase (EC 2.1.1.2)	11	176
sp|P05026|AT1B1_HUMAN	AT1B1_HUMAN	ATP1B1	Sodium/potassium-transporting ATPase subunit beta-1 (Sodium/potassium-dependent ATPase subunit beta-1)	6	176
sp|P58546|MTPN_HUMAN	MTPN_HUMAN	MTPN	Myotrophin (Protein V-1)	5	176
sp|P09327|VILI_HUMAN	VILI_HUMAN	VIL1	Villin-1	19	175
sp|Q96RP9|EFGM_HUMAN	EFGM_HUMAN	GFM1	Elongation factor G, mitochondrial (EF-Gmt) (Elongation factor G 1, mitochondrial) (mEF-G 1) (Elongation factor G1) (hEFG1)	18	175
sp|Q6ZSR9|YJ005_HUMAN	YJ005_HUMAN		Uncharacterized protein FLJ45252	15	175
sp|Q14696|MESD_HUMAN	MESD_HUMAN	MESDC2	LDLR chaperone MESD (Mesoderm development candidate 2) (Mesoderm development protein) (Renal carcinoma antigen NY-REN-61)	12	175
sp|P50851|LRBA_HUMAN	LRBA_HUMAN	LRBA	Lipopolysaccharide-responsive and beige-like anchor protein (Beige-like protein) (CDC4-like protein)	19	174
sp|Q92522|H1X_HUMAN	H1X_HUMAN	H1FX	Histone H1x	11	174
sp|P46977|STT3A_HUMAN	STT3A_HUMAN	STT3A	Dolichyl-diphosphooligosaccharide--protein glycosyltransferase subunit STT3A (Oligosaccharyl transferase subunit STT3A) (STT3-A) (EC 2.4.99.18) (B5) (Integral membrane protein 1) (Transmembrane protein TMC)	10	174
sp|Q9Y2D5|AKAP2_HUMAN	AKAP2_HUMAN	AKAP2	A-kinase anchor protein 2 (AKAP-2) (AKAP-KL) (Protein kinase A-anchoring protein 2) (PRKA2)	16	173
sp|O95865|DDAH2_HUMAN	DDAH2_HUMAN	DDAH2	N(G),N(G)-dimethylarginine dimethylaminohydrolase 2 (DDAH-2) (Dimethylarginine dimethylaminohydrolase 2) (EC 3.5.3.18) (DDAHII) (Dimethylargininase-2) (Protein G6a) (S-phase protein)	15	173
sp|P68431|H31_HUMAN	H31_HUMAN	HIST1H3A	Histone H3.1 (Histone H3/a) (Histone H3/b) (Histone H3/c) (Histone H3/d) (Histone H3/f) (Histone H3/h) (Histone H3/i) (Histone H3/j) (Histone H3/k) (Histone H3/l)	14	173
sp|Q8NBF2|NHLC2_HUMAN	NHLC2_HUMAN	NHLRC2	NHL repeat-containing protein 2	13	173
sp|P62495|ERF1_HUMAN	ERF1_HUMAN	ETF1	Eukaryotic peptide chain release factor subunit 1 (Eukaryotic release factor 1) (eRF1) (Protein Cl1) (TB3-1)	9	173
sp|P50552|VASP_HUMAN	VASP_HUMAN	VASP	Vasodilator-stimulated phosphoprotein (VASP)	8	173
sp|Q5JRX3|PREP_HUMAN	PREP_HUMAN	PITRM1	Presequence protease, mitochondrial (hPreP) (EC 3.4.24.-) (Pitrilysin metalloproteinase 1) (Metalloprotease 1) (hMP1)	25	172
sp|P49750|YLPM1_HUMAN	YLPM1_HUMAN	YLPM1	YLP motif-containing protein 1 (Nuclear protein ZAP3) (ZAP113)	17	172
sp|P21810|PGS1_HUMAN	PGS1_HUMAN	BGN	Biglycan (Bone/cartilage proteoglycan I) (PG-S1)	14	172
sp|P62072|TIM10_HUMAN	TIM10_HUMAN	TIMM10	Mitochondrial import inner membrane translocase subunit Tim10	8	172
sp|Q13418|ILK_HUMAN	ILK_HUMAN	ILK	Integrin-linked protein kinase (EC 2.7.11.1) (59 kDa serine/threonine-protein kinase) (ILK-1) (ILK-2) (p59ILK)	7	172
sp|P18085|ARF4_HUMAN	ARF4_HUMAN	ARF4	ADP-ribosylation factor 4	15	171
sp|P50914|RL14_HUMAN	RL14_HUMAN	RPL14	60S ribosomal protein L14 (CAG-ISL 7)	12	171
sp|Q13522|PPR1A_HUMAN	PPR1A_HUMAN	PPP1R1A	Protein phosphatase 1 regulatory subunit 1A (Protein phosphatase inhibitor 1) (I-1) (IPP-1)	8	171
sp|O60547|GMDS_HUMAN	GMDS_HUMAN	GMDS	GDP-mannose 4,6 dehydratase (EC 4.2.1.47) (GDP-D-mannose dehydratase) (GMD)	14	170
sp|P45954|ACDSB_HUMAN	ACDSB_HUMAN	ACADSB	Short/branched chain specific acyl-CoA dehydrogenase, mitochondrial (SBCAD) (EC 1.3.8.5) (2-methyl branched chain acyl-CoA dehydrogenase) (2-MEBCAD) (2-methylbutyryl-coenzyme A dehydrogenase) (2-methylbutyryl-CoA dehydrogenase)	11	170
sp|O75340|PDCD6_HUMAN	PDCD6_HUMAN	PDCD6	Programmed cell death protein 6 (Apoptosis-linked gene 2 protein) (Probable calcium-binding protein ALG-2)	9	170
sp|P62913|RL11_HUMAN	RL11_HUMAN	RPL11	60S ribosomal protein L11 (CLL-associated antigen KW-12)	8	170
sp|P11279|LAMP1_HUMAN	LAMP1_HUMAN	LAMP1	Lysosome-associated membrane glycoprotein 1 (LAMP-1) (Lysosome-associated membrane protein 1) (CD107 antigen-like family member A) (CD antigen CD107a)	8	170
sp|B9A064|IGLL5_HUMAN	IGLL5_HUMAN	IGLL5	Immunoglobulin lambda-like polypeptide 5 (G lambda-1) (Germline immunoglobulin lambda 1)	3	170
sp|Q9P2K5|MYEF2_HUMAN	MYEF2_HUMAN	MYEF2	Myelin expression factor 2 (MEF-2) (MyEF-2) (MST156)	14	169
sp|P67775|PP2AA_HUMAN	PP2AA_HUMAN	PPP2CA	Serine/threonine-protein phosphatase 2A catalytic subunit alpha isoform (PP2A-alpha) (EC 3.1.3.16) (Replication protein C) (RP-C)	14	169
sp|Q9NUB1|ACS2L_HUMAN	ACS2L_HUMAN	ACSS1	Acetyl-coenzyme A synthetase 2-like, mitochondrial (EC 6.2.1.1) (Acetate--CoA ligase 2) (Acetyl-CoA synthetase 2) (AceCS2) (Acyl-CoA synthetase short-chain family member 1)	12	169
sp|Q9H4G0|E41L1_HUMAN	E41L1_HUMAN	EPB41L1	Band 4.1-like protein 1 (Neuronal protein 4.1) (4.1N)	12	169
sp|Q5TDH0|DDI2_HUMAN	DDI2_HUMAN	DDI2	Protein DDI1 homolog 2	9	169
sp|Q04828|AK1C1_HUMAN	AK1C1_HUMAN	AKR1C1	Aldo-keto reductase family 1 member C1 (EC 1.1.1.-) (20-alpha-hydroxysteroid dehydrogenase) (20-alpha-HSD) (EC 1.1.1.149) (Chlordecone reductase homolog HAKRC) (Dihydrodiol dehydrogenase 1/2) (DD1/DD2) (High-affinity hepatic bile acid-binding protein) (HB	6	169
sp|Q15435|PP1R7_HUMAN	PP1R7_HUMAN	PPP1R7	Protein phosphatase 1 regulatory subunit 7 (Protein phosphatase 1 regulatory subunit 22)	17	168
sp|Q15417|CNN3_HUMAN	CNN3_HUMAN	CNN3	Calponin-3 (Calponin, acidic isoform)	12	168
sp|P15531|NDKA_HUMAN	NDKA_HUMAN	NME1	Nucleoside diphosphate kinase A (NDK A) (NDP kinase A) (EC 2.7.4.6) (Granzyme A-activated DNase) (GAAD) (Metastasis inhibition factor nm23) (NM23-H1) (Tumor metastatic process-associated protein)	10	168
sp|P60983|GMFB_HUMAN	GMFB_HUMAN	GMFB	Glia maturation factor beta (GMF-beta)	9	168
sp|P25789|PSA4_HUMAN	PSA4_HUMAN	PSMA4	Proteasome subunit alpha type-4 (EC 3.4.25.1) (Macropain subunit C9) (Multicatalytic endopeptidase complex subunit C9) (Proteasome component C9) (Proteasome subunit L)	9	168
sp|Q7L014|DDX46_HUMAN	DDX46_HUMAN	DDX46	Probable ATP-dependent RNA helicase DDX46 (EC 3.6.4.13) (DEAD box protein 46) (PRP5 homolog)	14	167
sp|P62249|RS16_HUMAN	RS16_HUMAN	RPS16	40S ribosomal protein S16	11	167
sp|O95169|NDUB8_HUMAN	NDUB8_HUMAN	NDUFB8	NADH dehydrogenase [ubiquinone] 1 beta subcomplex subunit 8, mitochondrial (Complex I-ASHI) (CI-ASHI) (NADH-ubiquinone oxidoreductase ASHI subunit)	7	167
sp|Q9Y4G6|TLN2_HUMAN	TLN2_HUMAN	TLN2	Talin-2	19	166
sp|Q9BUF5|TBB6_HUMAN	TBB6_HUMAN	TUBB6	Tubulin beta-6 chain (Tubulin beta class V)	14	166
sp|O75976|CBPD_HUMAN	CBPD_HUMAN	CPD	Carboxypeptidase D (EC 3.4.17.22) (Metallocarboxypeptidase D) (gp180)	14	166
sp|Q9Y2X3|NOP58_HUMAN	NOP58_HUMAN	NOP58	Nucleolar protein 58 (Nucleolar protein 5)	12	166
tr|H7BZJ3|H7BZJ3_HUMAN	H7BZJ3_HUMAN	PDIA3	Protein disulfide-isomerase A3 (Fragment)	2	166
sp|P49959|MRE11_HUMAN	MRE11_HUMAN	MRE11A	Double-strand break repair protein MRE11A (Meiotic recombination 11 homolog 1) (MRE11 homolog 1) (Meiotic recombination 11 homolog A) (MRE11 homolog A)	20	165
sp|Q9UBC2|EP15R_HUMAN	EP15R_HUMAN	EPS15L1	Epidermal growth factor receptor substrate 15-like 1 (Eps15-related protein) (Eps15R)	14	165
sp|Q04760|LGUL_HUMAN	LGUL_HUMAN	GLO1	Lactoylglutathione lyase (EC 4.4.1.5) (Aldoketomutase) (Glyoxalase I) (Glx I) (Ketone-aldehyde mutase) (Methylglyoxalase) (S-D-lactoylglutathione methylglyoxal lyase)	13	165
sp|P51572|BAP31_HUMAN	BAP31_HUMAN	BCAP31	B-cell receptor-associated protein 31 (BCR-associated protein 31) (Bap31) (6C6-AG tumor-associated antigen) (Protein CDM) (p28)	9	165
sp|P20962|PTMS_HUMAN	PTMS_HUMAN	PTMS	Parathymosin	1	165
sp|P15170|ERF3A_HUMAN	ERF3A_HUMAN	GSPT1	Eukaryotic peptide chain release factor GTP-binding subunit ERF3A (Eukaryotic peptide chain release factor subunit 3a) (eRF3a) (G1 to S phase transition protein 1 homolog)	18	164
sp|P68400|CSK21_HUMAN	CSK21_HUMAN	CSNK2A1	Casein kinase II subunit alpha (CK II alpha) (EC 2.7.11.1)	15	164
sp|Q9H008|LHPP_HUMAN	LHPP_HUMAN	LHPP	Phospholysine phosphohistidine inorganic pyrophosphate phosphatase (hLHPP) (EC 3.1.3.-) (EC 3.6.1.1)	12	164
sp|P49770|EI2BB_HUMAN	EI2BB_HUMAN	EIF2B2	Translation initiation factor eIF-2B subunit beta (S20I15) (S20III15) (eIF-2B GDP-GTP exchange factor subunit beta)	6	164
sp|P68036|UB2L3_HUMAN	UB2L3_HUMAN	UBE2L3	Ubiquitin-conjugating enzyme E2 L3 (EC 6.3.2.19) (L-UBC) (UbcH7) (Ubiquitin carrier protein L3) (Ubiquitin-conjugating enzyme E2-F1) (Ubiquitin-protein ligase L3)	13	163
sp|P15121|ALDR_HUMAN	ALDR_HUMAN	AKR1B1	Aldose reductase (AR) (EC 1.1.1.21) (Aldehyde reductase) (Aldo-keto reductase family 1 member B1)	9	163
sp|Q9BWF3|RBM4_HUMAN	RBM4_HUMAN	RBM4	RNA-binding protein 4 (Lark homolog) (hLark) (RNA-binding motif protein 4) (RNA-binding motif protein 4a)	8	163
sp|Q96KR1|ZFR_HUMAN	ZFR_HUMAN	ZFR	Zinc finger RNA-binding protein (hZFR) (M-phase phosphoprotein homolog)	8	163
sp|Q96EP5|DAZP1_HUMAN	DAZP1_HUMAN	DAZAP1	DAZ-associated protein 1 (Deleted in azoospermia-associated protein 1)	8	163
sp|Q9UBR2|CATZ_HUMAN	CATZ_HUMAN	CTSZ	Cathepsin Z (EC 3.4.18.1) (Cathepsin P) (Cathepsin X)	6	163
sp|P62328|TYB4_HUMAN	TYB4_HUMAN	TMSB4X	Thymosin beta-4 (T beta-4) (Fx) [Cleaved into: Hematopoietic system regulatory peptide (Seraspenide)]	4	163
sp|P78347|GTF2I_HUMAN	GTF2I_HUMAN	GTF2I	General transcription factor II-I (GTFII-I) (TFII-I) (Bruton tyrosine kinase-associated protein 135) (BAP-135) (BTK-associated protein 135) (SRF-Phox1-interacting protein) (SPIN) (Williams-Beuren syndrome chromosomal region 6 protein)	19	162
sp|P51570|GALK1_HUMAN	GALK1_HUMAN	GALK1	Galactokinase (EC 2.7.1.6) (Galactose kinase)	19	162
sp|P62266|RS23_HUMAN	RS23_HUMAN	RPS23	40S ribosomal protein S23	14	162
sp|P43490|NAMPT_HUMAN	NAMPT_HUMAN	NAMPT	Nicotinamide phosphoribosyltransferase (NAmPRTase) (Nampt) (EC 2.4.2.12) (Pre-B-cell colony-enhancing factor 1) (Pre-B cell-enhancing factor) (Visfatin)	14	162
sp|Q8IYJ3|SYTL1_HUMAN	SYTL1_HUMAN	SYTL1	Synaptotagmin-like protein 1 (Exophilin-7) (Protein JFC1)	12	162
sp|P30405|PPIF_HUMAN	PPIF_HUMAN	PPIF	Peptidyl-prolyl cis-trans isomerase F, mitochondrial (PPIase F) (EC 5.2.1.8) (Cyclophilin D) (CyP-D) (CypD) (Cyclophilin F) (Mitochondrial cyclophilin) (CyP-M) (Rotamase F)	11	162
sp|P62277|RS13_HUMAN	RS13_HUMAN	RPS13	40S ribosomal protein S13	8	162
sp|Q9NP97|DLRB1_HUMAN	DLRB1_HUMAN	DYNLRB1	Dynein light chain roadblock-type 1 (Bithoraxoid-like protein) (BLP) (Dynein light chain 2A, cytoplasmic) (Dynein-associated protein Km23) (Roadblock domain-containing protein 1)	5	162
sp|P61201|CSN2_HUMAN	CSN2_HUMAN	COPS2	COP9 signalosome complex subunit 2 (SGN2) (Signalosome subunit 2) (Alien homolog) (JAB1-containing signalosome subunit 2) (Thyroid receptor-interacting protein 15) (TR-interacting protein 15) (TRIP-15)	13	161
sp|O60884|DNJA2_HUMAN	DNJA2_HUMAN	DNAJA2	DnaJ homolog subfamily A member 2 (Cell cycle progression restoration gene 3 protein) (Dnj3) (Dj3) (HIRA-interacting protein 4) (Renal carcinoma antigen NY-REN-14)	11	161
sp|Q6IAA8|LTOR1_HUMAN	LTOR1_HUMAN	LAMTOR1	Ragulator complex protein LAMTOR1 (Late endosomal/lysosomal adaptor and MAPK and MTOR activator 1) (Lipid raft adaptor protein p18) (Protein associated with DRMs and endosomes) (p27Kip1-releasing factor from RhoA) (p27RF-Rho)	10	161
sp|P09972|ALDOC_HUMAN	ALDOC_HUMAN	ALDOC	Fructose-bisphosphate aldolase C (EC 4.1.2.13) (Brain-type aldolase)	10	161
sp|O43765|SGTA_HUMAN	SGTA_HUMAN	SGTA	Small glutamine-rich tetratricopeptide repeat-containing protein alpha (Alpha-SGT) (Vpu-binding protein) (UBP)	10	161
sp|Q9H6Z4|RANB3_HUMAN	RANB3_HUMAN	RANBP3	Ran-binding protein 3 (RanBP3)	8	161
sp|Q9Y646|CBPQ_HUMAN	CBPQ_HUMAN	CPQ	Carboxypeptidase Q (EC 3.4.17.-) (Lysosomal dipeptidase) (Plasma glutamate carboxypeptidase)	5	161
sp|Q13185|CBX3_HUMAN	CBX3_HUMAN	CBX3	Chromobox protein homolog 3 (HECH) (Heterochromatin protein 1 homolog gamma) (HP1 gamma) (Modifier 2 protein)	5	161
sp|P26196|DDX6_HUMAN	DDX6_HUMAN	DDX6	Probable ATP-dependent RNA helicase DDX6 (EC 3.6.4.13) (ATP-dependent RNA helicase p54) (DEAD box protein 6) (Oncogene RCK)	14	160
sp|P60880|SNP25_HUMAN	SNP25_HUMAN	SNAP25	Synaptosomal-associated protein 25 (SNAP-25) (Super protein) (SUP) (Synaptosomal-associated 25 kDa protein)	9	160
sp|O60271|JIP4_HUMAN	JIP4_HUMAN	SPAG9	C-Jun-amino-terminal kinase-interacting protein 4 (JIP-4) (JNK-interacting protein 4) (Cancer/testis antigen 89) (CT89) (Human lung cancer oncogene 6 protein) (HLC-6) (JNK-associated leucine-zipper protein) (JLP) (Mitogen-activated protein kinase 8-intera	22	159
sp|P60468|SC61B_HUMAN	SC61B_HUMAN	SEC61B	Protein transport protein Sec61 subunit beta	12	159
sp|Q9Y2H6|FND3A_HUMAN	FND3A_HUMAN	FNDC3A	Fibronectin type-III domain-containing protein 3A (Human gene expressed in odontoblasts)	10	159
sp|P61769|B2MG_HUMAN	B2MG_HUMAN	B2M	Beta-2-microglobulin [Cleaved into: Beta-2-microglobulin form pI 5.3]	9	159
sp|O60504|VINEX_HUMAN	VINEX_HUMAN	SORBS3	Vinexin (SH3-containing adapter molecule 1) (SCAM-1) (Sorbin and SH3 domain-containing protein 3)	9	159
sp|P30533|AMRP_HUMAN	AMRP_HUMAN	LRPAP1	Alpha-2-macroglobulin receptor-associated protein (Alpha-2-MRAP) (Low density lipoprotein receptor-related protein-associated protein 1) (RAP)	7	159
sp|Q58FG0|HS905_HUMAN	HS905_HUMAN	HSP90AA5P	Putative heat shock protein HSP 90-alpha A5 (Heat shock protein 90-alpha E) (Heat shock protein 90Ae)	2	159
sp|Q15424|SAFB1_HUMAN	SAFB1_HUMAN	SAFB	Scaffold attachment factor B1 (SAF-B) (SAF-B1) (HSP27 estrogen response element-TATA box-binding protein) (HSP27 ERE-TATA-binding protein)	9	158
sp|P46778|RL21_HUMAN	RL21_HUMAN	RPL21	60S ribosomal protein L21	6	158
sp|Q9Y6M9|NDUB9_HUMAN	NDUB9_HUMAN	NDUFB9	NADH dehydrogenase [ubiquinone] 1 beta subcomplex subunit 9 (Complex I-B22) (CI-B22) (LYR motif-containing protein 3) (NADH-ubiquinone oxidoreductase B22 subunit)	5	158
sp|P07919|QCR6_HUMAN	QCR6_HUMAN	UQCRH	Cytochrome b-c1 complex subunit 6, mitochondrial (Complex III subunit 6) (Complex III subunit VIII) (Cytochrome c1 non-heme 11 kDa protein) (Mitochondrial hinge protein) (Ubiquinol-cytochrome c reductase complex 11 kDa protein)	4	158
sp|P57737|CORO7_HUMAN	CORO7_HUMAN	CORO7	Coronin-7 (Crn7) (70 kDa WD repeat tumor rejection antigen homolog)	22	157
sp|O95299|NDUAA_HUMAN	NDUAA_HUMAN	NDUFA10	NADH dehydrogenase [ubiquinone] 1 alpha subcomplex subunit 10, mitochondrial (Complex I-42kD) (CI-42kD) (NADH-ubiquinone oxidoreductase 42 kDa subunit)	10	157
sp|P52594|AGFG1_HUMAN	AGFG1_HUMAN	AGFG1	Arf-GAP domain and FG repeat-containing protein 1 (HIV-1 Rev-binding protein) (Nucleoporin-like protein RIP) (Rev-interacting protein) (Rev/Rex activation domain-binding protein)	6	157
sp|P51159|RB27A_HUMAN	RB27A_HUMAN	RAB27A	Ras-related protein Rab-27A (Rab-27) (GTP-binding protein Ram)	13	156
sp|Q6YN16|HSDL2_HUMAN	HSDL2_HUMAN	HSDL2	Hydroxysteroid dehydrogenase-like protein 2 (EC 1.-.-.-) (Short chain dehydrogenase/reductase family 13C member 1)	9	156
sp|Q92614|MY18A_HUMAN	MY18A_HUMAN	MYO18A	Unconventional myosin-XVIIIa (Molecule associated with JAK3 N-terminus) (MAJN) (Myosin containing a PDZ domain)	14	155
sp|Q3LXA3|DHAK_HUMAN	DHAK_HUMAN	DAK	Bifunctional ATP-dependent dihydroxyacetone kinase/FAD-AMP lyase (cyclizing) [Includes: ATP-dependent dihydroxyacetone kinase (DHA kinase) (EC 2.7.1.28) (EC 2.7.1.29) (Glycerone kinase) (Triokinase) (Triose kinase); FAD-AMP lyase (cyclizing) (EC 4.6.1.15)	14	155
sp|Q96T51|RUFY1_HUMAN	RUFY1_HUMAN	RUFY1	RUN and FYVE domain-containing protein 1 (FYVE-finger protein EIP1) (La-binding protein 1) (Rab4-interacting protein) (Zinc finger FYVE domain-containing protein 12)	12	155
sp|P98175|RBM10_HUMAN	RBM10_HUMAN	RBM10	RNA-binding protein 10 (G patch domain-containing protein 9) (RNA-binding motif protein 10) (RNA-binding protein S1-1) (S1-1)	12	155
sp|P22087|FBRL_HUMAN	FBRL_HUMAN	FBL	rRNA 2'-O-methyltransferase fibrillarin (EC 2.1.1.-) (34 kDa nucleolar scleroderma antigen) (Histone-glutamine methyltransferase)	11	155
sp|P51970|NDUA8_HUMAN	NDUA8_HUMAN	NDUFA8	NADH dehydrogenase [ubiquinone] 1 alpha subcomplex subunit 8 (Complex I-19kD) (CI-19kD) (Complex I-PGIV) (CI-PGIV) (NADH-ubiquinone oxidoreductase 19 kDa subunit)	8	155
sp|Q9BW30|TPPP3_HUMAN	TPPP3_HUMAN	TPPP3	Tubulin polymerization-promoting protein family member 3 (TPPP/p20)	7	155
sp|P54105|ICLN_HUMAN	ICLN_HUMAN	CLNS1A	Methylosome subunit pICln (Chloride channel, nucleotide sensitive 1A) (Chloride conductance regulatory protein ICln) (I(Cln)) (Chloride ion current inducer protein) (ClCI) (Reticulocyte pICln)	6	155
sp|O60936|NOL3_HUMAN	NOL3_HUMAN	NOL3	Nucleolar protein 3 (Apoptosis repressor with CARD) (Muscle-enriched cytoplasmic protein) (Myp) (Nucleolar protein of 30 kDa) (Nop30)	6	155
sp|Q99747|SNAG_HUMAN	SNAG_HUMAN	NAPG	Gamma-soluble NSF attachment protein (SNAP-gamma) (N-ethylmaleimide-sensitive factor attachment protein gamma)	13	154
sp|Q9Y4J8|DTNA_HUMAN	DTNA_HUMAN	DTNA	Dystrobrevin alpha (DTN-A) (Alpha-dystrobrevin) (Dystrophin-related protein 3)	11	154
sp|Q96CV9|OPTN_HUMAN	OPTN_HUMAN	OPTN	Optineurin (E3-14.7K-interacting protein) (FIP-2) (Huntingtin yeast partner L) (Huntingtin-interacting protein 7) (HIP-7) (Huntingtin-interacting protein L) (NEMO-related protein) (Optic neuropathy-inducing protein) (Transcription factor IIIA-interacting	11	154
sp|Q86Y82|STX12_HUMAN	STX12_HUMAN	STX12	Syntaxin-12	9	154
sp|P02538|K2C6A_HUMAN	K2C6A_HUMAN	KRT6A	Keratin, type II cytoskeletal 6A (Cytokeratin-6A) (CK-6A) (Cytokeratin-6D) (CK-6D) (Keratin-6A) (K6A) (Type-II keratin Kb6) (allergen Hom s 5)	9	154
sp|O15305|PMM2_HUMAN	PMM2_HUMAN	PMM2	Phosphomannomutase 2 (PMM 2) (EC 5.4.2.8)	9	154
sp|Q5T5C0|STXB5_HUMAN	STXB5_HUMAN	STXBP5	Syntaxin-binding protein 5 (Lethal(2) giant larvae protein homolog 3) (Tomosyn-1)	7	154
sp|P14649|MYL6B_HUMAN	MYL6B_HUMAN	MYL6B	Myosin light chain 6B (Myosin light chain 1 slow-twitch muscle A isoform) (MLC1sa) (Smooth muscle and nonmuscle myosin light chain alkali 6B)	7	154
sp|P49458|SRP09_HUMAN	SRP09_HUMAN	SRP9	Signal recognition particle 9 kDa protein (SRP9)	5	154
tr|V9HW75|V9HW75_HUMAN	V9HW75_HUMAN	HEL-S-109	Epididymis secretory protein Li 109 (Nucleobindin-2)	3	154
sp|P02462|CO4A1_HUMAN	CO4A1_HUMAN	COL4A1	Collagen alpha-1(IV) chain [Cleaved into: Arresten]	6	153
sp|P08218|CEL2B_HUMAN	CEL2B_HUMAN	CELA2B	Chymotrypsin-like elastase family member 2B (EC 3.4.21.71) (Elastase-2B)	5	153
sp|Q96IJ6|GMPPA_HUMAN	GMPPA_HUMAN	GMPPA	Mannose-1-phosphate guanyltransferase alpha (GDP-mannose pyrophosphorylase A) (GMPP-alpha) (GTP-mannose-1-phosphate guanylyltransferase alpha)	12	152
sp|Q8N4P3|MESH1_HUMAN	MESH1_HUMAN	HDDC3	Guanosine-3',5'-bis(diphosphate) 3'-pyrophosphohydrolase MESH1 (EC 3.1.7.2) (HD domain-containing protein 3) (Metazoan SpoT homolog 1) (MESH1) (Penta-phosphate guanosine-3'-pyrophosphohydrolase) ((ppGpp)ase)	11	152
sp|Q16352|AINX_HUMAN	AINX_HUMAN	INA	Alpha-internexin (Alpha-Inx) (66 kDa neurofilament protein) (NF-66) (Neurofilament-66) (Neurofilament 5)	11	152
sp|P09661|RU2A_HUMAN	RU2A_HUMAN	SNRPA1	U2 small nuclear ribonucleoprotein A' (U2 snRNP A')	10	152
sp|Q13596|SNX1_HUMAN	SNX1_HUMAN	SNX1	Sorting nexin-1	15	151
sp|P51610|HCFC1_HUMAN	HCFC1_HUMAN	HCFC1	Host cell factor 1 (HCF) (HCF-1) (C1 factor) (CFF) (VCAF) (VP16 accessory protein) [Cleaved into: HCF N-terminal chain 1; HCF N-terminal chain 2; HCF N-terminal chain 3; HCF N-terminal chain 4; HCF N-terminal chain 5; HCF N-terminal chain 6; HCF C-termina	14	151
sp|Q8WW12|PCNP_HUMAN	PCNP_HUMAN	PCNP	PEST proteolytic signal-containing nuclear protein (PCNP) (PEST-containing nuclear protein)	3	151
sp|Q14966|ZN638_HUMAN	ZN638_HUMAN	ZNF638	Zinc finger protein 638 (Cutaneous T-cell lymphoma-associated antigen se33-1) (CTCL-associated antigen se33-1) (Nuclear protein 220) (Zinc finger matrin-like protein)	17	150
sp|Q92520|FAM3C_HUMAN	FAM3C_HUMAN	FAM3C	Protein FAM3C (Interleukin-like EMT inducer)	10	150
sp|O00273|DFFA_HUMAN	DFFA_HUMAN	DFFA	DNA fragmentation factor subunit alpha (DNA fragmentation factor 45 kDa subunit) (DFF-45) (Inhibitor of CAD) (ICAD)	10	150
sp|P46379|BAG6_HUMAN	BAG6_HUMAN	BAG6	Large proline-rich protein BAG6 (BAG family molecular chaperone regulator 6) (BCL2-associated athanogene 6) (BAG-6) (BAG6) (HLA-B-associated transcript 3) (Protein G3) (Protein Scythe)	9	150
sp|P10644|KAP0_HUMAN	KAP0_HUMAN	PRKAR1A	cAMP-dependent protein kinase type I-alpha regulatory subunit (Tissue-specific extinguisher 1) (TSE1) [Cleaved into: cAMP-dependent protein kinase type I-alpha regulatory subunit, N-terminally processed]	9	150
sp|Q9C040|TRIM2_HUMAN	TRIM2_HUMAN	TRIM2	Tripartite motif-containing protein 2 (EC 6.3.2.-) (E3 ubiquitin-protein ligase TRIM2) (RING finger protein 86)	7	150
sp|O96019|ACL6A_HUMAN	ACL6A_HUMAN	ACTL6A	Actin-like protein 6A (53 kDa BRG1-associated factor A) (Actin-related protein Baf53a) (ArpNbeta) (BRG1-associated factor 53A) (BAF53A) (INO80 complex subunit K)	6	150
sp|P83731|RL24_HUMAN	RL24_HUMAN	RPL24	60S ribosomal protein L24 (60S ribosomal protein L30)	5	150
sp|Q05193|DYN1_HUMAN	DYN1_HUMAN	DNM1	Dynamin-1 (EC 3.6.5.5)	17	149
sp|P42025|ACTY_HUMAN	ACTY_HUMAN	ACTR1B	Beta-centractin (Actin-related protein 1B) (ARP1B)	17	149
sp|Q9Y2I8|WDR37_HUMAN	WDR37_HUMAN	WDR37	WD repeat-containing protein 37	10	149
sp|P62861|RS30_HUMAN	RS30_HUMAN	FAU	40S ribosomal protein S30	7	149
sp|P62136|PP1A_HUMAN	PP1A_HUMAN	PPP1CA	Serine/threonine-protein phosphatase PP1-alpha catalytic subunit (PP-1A) (EC 3.1.3.16)	7	149
sp|P06870|KLK1_HUMAN	KLK1_HUMAN	KLK1	Kallikrein-1 (EC 3.4.21.35) (Kidney/pancreas/salivary gland kallikrein) (Tissue kallikrein)	15	148
sp|Q9UK22|FBX2_HUMAN	FBX2_HUMAN	FBXO2	F-box only protein 2	13	148
sp|P54578|UBP14_HUMAN	UBP14_HUMAN	USP14	Ubiquitin carboxyl-terminal hydrolase 14 (EC 3.4.19.12) (Deubiquitinating enzyme 14) (Ubiquitin thioesterase 14) (Ubiquitin-specific-processing protease 14)	12	148
sp|P33240|CSTF2_HUMAN	CSTF2_HUMAN	CSTF2	Cleavage stimulation factor subunit 2 (CF-1 64 kDa subunit) (Cleavage stimulation factor 64 kDa subunit) (CSTF 64 kDa subunit) (CstF-64)	12	148
sp|Q13144|EI2BE_HUMAN	EI2BE_HUMAN	EIF2B5	Translation initiation factor eIF-2B subunit epsilon (eIF-2B GDP-GTP exchange factor subunit epsilon)	7	148
sp|Q5R3I4|TTC38_HUMAN	TTC38_HUMAN	TTC38	Tetratricopeptide repeat protein 38 (TPR repeat protein 38)	12	147
sp|Q9NX40|OCAD1_HUMAN	OCAD1_HUMAN	OCIAD1	OCIA domain-containing protein 1 (Ovarian carcinoma immunoreactive antigen)	8	147
sp|O60925|PFD1_HUMAN	PFD1_HUMAN	PFDN1	Prefoldin subunit 1	8	147
sp|Q6WCQ1|MPRIP_HUMAN	MPRIP_HUMAN	MPRIP	Myosin phosphatase Rho-interacting protein (M-RIP) (Rho-interacting protein 3) (RIP3) (p116Rip)	15	146
sp|Q9UBQ5|EIF3K_HUMAN	EIF3K_HUMAN	EIF3K	Eukaryotic translation initiation factor 3 subunit K (eIF3k) (Eukaryotic translation initiation factor 3 subunit 12) (Muscle-specific gene M9 protein) (PLAC-24) (eIF-3 p25) (eIF-3 p28)	11	146
sp|Q96BW5|PTER_HUMAN	PTER_HUMAN	PTER	Phosphotriesterase-related protein (EC 3.1.-.-) (Parathion hydrolase-related protein) (hPHRP)	11	146
sp|P62306|RUXF_HUMAN	RUXF_HUMAN	SNRPF	Small nuclear ribonucleoprotein F (snRNP-F) (Sm protein F) (Sm-F) (SmF)	10	146
sp|Q9Y365|PCTL_HUMAN	PCTL_HUMAN	STARD10	PCTP-like protein (PCTP-L) (Antigen NY-CO-28) (START domain-containing protein 10) (StARD10) (Serologically defined colon cancer antigen 28) (StAR-related lipid transfer protein 10)	8	146
sp|Q9ULR5|PAI2B_HUMAN	PAI2B_HUMAN	PAIP2B	Polyadenylate-binding protein-interacting protein 2B (PABP-interacting protein 2B) (PAIP-2B) (Poly(A)-binding protein-interacting protein 2B)	28	145
sp|P22102|PUR2_HUMAN	PUR2_HUMAN	GART	Trifunctional purine biosynthetic protein adenosine-3 [Includes: Phosphoribosylamine--glycine ligase (EC 6.3.4.13) (Glycinamide ribonucleotide synthetase) (GARS) (Phosphoribosylglycinamide synthetase); Phosphoribosylformylglycinamidine cyclo-ligase (EC 6.	16	145
sp|O95433|AHSA1_HUMAN	AHSA1_HUMAN	AHSA1	Activator of 90 kDa heat shock protein ATPase homolog 1 (AHA1) (p38)	11	145
sp|P49721|PSB2_HUMAN	PSB2_HUMAN	PSMB2	Proteasome subunit beta type-2 (EC 3.4.25.1) (Macropain subunit C7-I) (Multicatalytic endopeptidase complex subunit C7-I) (Proteasome component C7-I)	8	145
sp|Q9UQN3|CHM2B_HUMAN	CHM2B_HUMAN	CHMP2B	Charged multivesicular body protein 2b (CHMP2.5) (Chromatin-modifying protein 2b) (CHMP2b) (Vacuolar protein sorting-associated protein 2-2) (Vps2-2) (hVps2-2)	7	145
sp|P62847|RS24_HUMAN	RS24_HUMAN	RPS24	40S ribosomal protein S24	11	144
sp|Q9ULA0|DNPEP_HUMAN	DNPEP_HUMAN	DNPEP	Aspartyl aminopeptidase (EC 3.4.11.21)	13	143
sp|Q6UN15|FIP1_HUMAN	FIP1_HUMAN	FIP1L1	Pre-mRNA 3'-end-processing factor FIP1 (hFip1) (FIP1-like 1 protein) (Factor interacting with PAP) (Rearranged in hypereosinophilia)	10	143
sp|Q92783|STAM1_HUMAN	STAM1_HUMAN	STAM	Signal transducing adapter molecule 1 (STAM-1)	9	143
sp|P20340|RAB6A_HUMAN	RAB6A_HUMAN	RAB6A	Ras-related protein Rab-6A (Rab-6)	9	143
sp|P51649|SSDH_HUMAN	SSDH_HUMAN	ALDH5A1	Succinate-semialdehyde dehydrogenase, mitochondrial (EC 1.2.1.24) (Aldehyde dehydrogenase family 5 member A1) (NAD(+)-dependent succinic semialdehyde dehydrogenase)	8	143
sp|Q9UKK9|NUDT5_HUMAN	NUDT5_HUMAN	NUDT5	ADP-sugar pyrophosphatase (EC 3.6.1.13) (8-oxo-dGDP phosphatase) (EC 3.6.1.58) (Nucleoside diphosphate-linked moiety X motif 5) (Nudix motif 5) (YSA1H)	7	143
sp|P35659|DEK_HUMAN	DEK_HUMAN	DEK	Protein DEK	7	143
sp|P30154|2AAB_HUMAN	2AAB_HUMAN	PPP2R1B	Serine/threonine-protein phosphatase 2A 65 kDa regulatory subunit A beta isoform (PP2A subunit A isoform PR65-beta) (PP2A subunit A isoform R1-beta)	5	143
sp|O75116|ROCK2_HUMAN	ROCK2_HUMAN	ROCK2	Rho-associated protein kinase 2 (EC 2.7.11.1) (Rho kinase 2) (Rho-associated, coiled-coil-containing protein kinase 2) (Rho-associated, coiled-coil-containing protein kinase II) (ROCK-II) (p164 ROCK-2)	17	142
sp|Q5T4S7|UBR4_HUMAN	UBR4_HUMAN	UBR4	E3 ubiquitin-protein ligase UBR4 (EC 6.3.2.-) (600 kDa retinoblastoma protein-associated factor) (N-recognin-4) (Retinoblastoma-associated factor of 600 kDa) (RBAF600) (p600) (Zinc finger UBR1-type protein 1)	13	142
sp|Q99962|SH3G2_HUMAN	SH3G2_HUMAN	SH3GL2	Endophilin-A1 (EEN-B1) (Endophilin-1) (SH3 domain protein 2A) (SH3 domain-containing GRB2-like protein 2)	11	142
sp|Q15257|PTPA_HUMAN	PTPA_HUMAN	PPP2R4	Serine/threonine-protein phosphatase 2A activator (EC 5.2.1.8) (PP2A, subunit B', PR53 isoform) (Phosphotyrosyl phosphatase activator) (PTPA) (Serine/threonine-protein phosphatase 2A regulatory subunit 4) (Serine/threonine-protein phosphatase 2A regulator	10	142
sp|Q13630|FCL_HUMAN	FCL_HUMAN	TSTA3	GDP-L-fucose synthase (EC 1.1.1.271) (GDP-4-keto-6-deoxy-D-mannose-3,5-epimerase-4-reductase) (Protein FX) (Red cell NADP(H)-binding protein) (Short-chain dehydrogenase/reductase family 4E member 1)	10	142
sp|P06850|CRF_HUMAN	CRF_HUMAN	CRH	Corticoliberin (Corticotropin-releasing factor) (CRF) (Corticotropin-releasing hormone)	7	142
sp|Q99757|THIOM_HUMAN	THIOM_HUMAN	TXN2	Thioredoxin, mitochondrial (MTRX) (Mt-Trx) (Thioredoxin-2)	4	142
sp|P22392|NDKB_HUMAN	NDKB_HUMAN	NME2	Nucleoside diphosphate kinase B (NDK B) (NDP kinase B) (EC 2.7.4.6) (C-myc purine-binding transcription factor PUF) (Histidine protein kinase NDKB) (EC 2.7.13.3) (nm23-H2)	4	142
sp|Q8WU90|ZC3HF_HUMAN	ZC3HF_HUMAN	ZC3H15	Zinc finger CCCH domain-containing protein 15 (DRG family-regulatory protein 1) (Likely ortholog of mouse immediate early response erythropoietin 4)	16	141
sp|Q15006|EMC2_HUMAN	EMC2_HUMAN	EMC2	ER membrane protein complex subunit 2 (Tetratricopeptide repeat protein 35) (TPR repeat protein 35)	12	141
sp|Q93050|VPP1_HUMAN	VPP1_HUMAN	ATP6V0A1	V-type proton ATPase 116 kDa subunit a isoform 1 (V-ATPase 116 kDa isoform a1) (Clathrin-coated vesicle/synaptic vesicle proton pump 116 kDa subunit) (Vacuolar adenosine triphosphatase subunit Ac116) (Vacuolar proton pump subunit 1) (Vacuolar proton trans	11	141
sp|Q9BQ04|RBM4B_HUMAN	RBM4B_HUMAN	RBM4B	RNA-binding protein 4B (RNA-binding motif protein 30) (RNA-binding motif protein 4B) (RNA-binding protein 30)	9	141
sp|Q969G3|SMCE1_HUMAN	SMCE1_HUMAN	SMARCE1	SWI/SNF-related matrix-associated actin-dependent regulator of chromatin subfamily E member 1 (BRG1-associated factor 57) (BAF57)	8	141
sp|Q86YR5|GPSM1_HUMAN	GPSM1_HUMAN	GPSM1	G-protein-signaling modulator 1 (Activator of G-protein signaling 3)	6	141
sp|P61421|VA0D1_HUMAN	VA0D1_HUMAN	ATP6V0D1	V-type proton ATPase subunit d 1 (V-ATPase subunit d 1) (32 kDa accessory protein) (V-ATPase 40 kDa accessory protein) (V-ATPase AC39 subunit) (p39) (Vacuolar proton pump subunit d 1)	10	140
sp|Q9UBQ7|GRHPR_HUMAN	GRHPR_HUMAN	GRHPR	Glyoxylate reductase/hydroxypyruvate reductase (EC 1.1.1.79) (EC 1.1.1.81)	6	140
sp|P30038|AL4A1_HUMAN	AL4A1_HUMAN	ALDH4A1	Delta-1-pyrroline-5-carboxylate dehydrogenase, mitochondrial (P5C dehydrogenase) (EC 1.2.1.88) (Aldehyde dehydrogenase family 4 member A1) (L-glutamate gamma-semialdehyde dehydrogenase)	8	139
sp|O95400|CD2B2_HUMAN	CD2B2_HUMAN	CD2BP2	CD2 antigen cytoplasmic tail-binding protein 2 (CD2 cytoplasmic domain-binding protein 2) (CD2 tail-binding protein 2) (U5 snRNP 52K protein) (U5-52K)	8	139
sp|P00492|HPRT_HUMAN	HPRT_HUMAN	HPRT1	Hypoxanthine-guanine phosphoribosyltransferase (HGPRT) (HGPRTase) (EC 2.4.2.8)	10	138
sp|P07686|HEXB_HUMAN	HEXB_HUMAN	HEXB	Beta-hexosaminidase subunit beta (EC 3.2.1.52) (Beta-N-acetylhexosaminidase subunit beta) (Hexosaminidase subunit B) (Cervical cancer proto-oncogene 7 protein) (HCC-7) (N-acetyl-beta-glucosaminidase subunit beta) [Cleaved into: Beta-hexosaminidase subunit	11	137
sp|P52294|IMA5_HUMAN	IMA5_HUMAN	KPNA1	Importin subunit alpha-5 (Karyopherin subunit alpha-1) (Nucleoprotein interactor 1) (NPI-1) (RAG cohort protein 2) (SRP1-beta) [Cleaved into: Importin subunit alpha-5, N-terminally processed]	6	137
sp|P82094|TMF1_HUMAN	TMF1_HUMAN	TMF1	TATA element modulatory factor (TMF) (Androgen receptor coactivator 160 kDa protein) (Androgen receptor-associated protein of 160 kDa)	12	136
sp|P20337|RAB3B_HUMAN	RAB3B_HUMAN	RAB3B	Ras-related protein Rab-3B	10	136
sp|P42566|EPS15_HUMAN	EPS15_HUMAN	EPS15	Epidermal growth factor receptor substrate 15 (Protein Eps15) (Protein AF-1p)	8	136
sp|Q9Y2S2|CRYL1_HUMAN	CRYL1_HUMAN	CRYL1	Lambda-crystallin homolog (EC 1.1.1.45) (L-gulonate 3-dehydrogenase) (Gul3DH)	6	136
sp|P62318|SMD3_HUMAN	SMD3_HUMAN	SNRPD3	Small nuclear ribonucleoprotein Sm D3 (Sm-D3) (snRNP core protein D3)	5	136
sp|P54710|ATNG_HUMAN	ATNG_HUMAN	FXYD2	Sodium/potassium-transporting ATPase subunit gamma (Na(+)/K(+) ATPase subunit gamma) (FXYD domain-containing ion transport regulator 2) (Sodium pump gamma chain)	3	136
sp|Q684P5|RPGP2_HUMAN	RPGP2_HUMAN	RAP1GAP2	Rap1 GTPase-activating protein 2 (Rap1GAP2) (GTPase-activating Rap/Ran-GAP domain-like protein 4)	15	135
sp|Q7L5N1|CSN6_HUMAN	CSN6_HUMAN	COPS6	COP9 signalosome complex subunit 6 (SGN6) (Signalosome subunit 6) (JAB1-containing signalosome subunit 6) (MOV34 homolog) (Vpr-interacting protein) (hVIP)	11	135
sp|P05062|ALDOB_HUMAN	ALDOB_HUMAN	ALDOB	Fructose-bisphosphate aldolase B (EC 4.1.2.13) (Liver-type aldolase)	11	135
sp|Q8WWY3|PRP31_HUMAN	PRP31_HUMAN	PRPF31	U4/U6 small nuclear ribonucleoprotein Prp31 (Pre-mRNA-processing factor 31) (Serologically defined breast cancer antigen NY-BR-99) (U4/U6 snRNP 61 kDa protein) (Protein 61K) (hPrp31)	10	135
sp|Q9Y3U8|RL36_HUMAN	RL36_HUMAN	RPL36	60S ribosomal protein L36	6	135
sp|Q16658|FSCN1_HUMAN	FSCN1_HUMAN	FSCN1	Fascin (55 kDa actin-bundling protein) (Singed-like protein) (p55)	6	135
sp|P42766|RL35_HUMAN	RL35_HUMAN	RPL35	60S ribosomal protein L35	5	135
sp|P22413|ENPP1_HUMAN	ENPP1_HUMAN	ENPP1	Ectonucleotide pyrophosphatase/phosphodiesterase family member 1 (E-NPP 1) (Membrane component chromosome 6 surface marker 1) (Phosphodiesterase I/nucleotide pyrophosphatase 1) (Plasma-cell membrane glycoprotein PC-1) [Includes: Alkaline phosphodiesterase	13	134
sp|Q13428|TCOF_HUMAN	TCOF_HUMAN	TCOF1	Treacle protein (Treacher Collins syndrome protein)	12	134
sp|Q9NR50|EI2BG_HUMAN	EI2BG_HUMAN	EIF2B3	Translation initiation factor eIF-2B subunit gamma (eIF-2B GDP-GTP exchange factor subunit gamma)	9	134
sp|Q8IYB3|SRRM1_HUMAN	SRRM1_HUMAN	SRRM1	Serine/arginine repetitive matrix protein 1 (SR-related nuclear matrix protein of 160 kDa) (SRm160) (Ser/Arg-related nuclear matrix protein)	9	134
sp|Q9Y3E1|HDGR3_HUMAN	HDGR3_HUMAN	HDGFRP3	Hepatoma-derived growth factor-related protein 3 (HRP-3) (Hepatoma-derived growth factor 2) (HDGF-2)	6	134
sp|P46060|RAGP1_HUMAN	RAGP1_HUMAN	RANGAP1	Ran GTPase-activating protein 1 (RanGAP1)	18	133
sp|Q13045|FLII_HUMAN	FLII_HUMAN	FLII	Protein flightless-1 homolog	12	133
sp|P20339|RAB5A_HUMAN	RAB5A_HUMAN	RAB5A	Ras-related protein Rab-5A	9	133
sp|Q13098|CSN1_HUMAN	CSN1_HUMAN	GPS1	COP9 signalosome complex subunit 1 (SGN1) (Signalosome subunit 1) (G protein pathway suppressor 1) (GPS-1) (JAB1-containing signalosome subunit 1) (Protein MFH)	8	133
sp|P41091|IF2G_HUMAN	IF2G_HUMAN	EIF2S3	Eukaryotic translation initiation factor 2 subunit 3 (Eukaryotic translation initiation factor 2 subunit gamma X) (eIF-2-gamma X) (eIF-2gX)	8	133
sp|O75955|FLOT1_HUMAN	FLOT1_HUMAN	FLOT1	Flotillin-1	13	132
sp|P01008|ANT3_HUMAN	ANT3_HUMAN	SERPINC1	Antithrombin-III (ATIII) (Serpin C1)	12	132
sp|P27708|PYR1_HUMAN	PYR1_HUMAN	CAD	CAD protein [Includes: Glutamine-dependent carbamoyl-phosphate synthase (EC 6.3.5.5); Aspartate carbamoyltransferase (EC 2.1.3.2); Dihydroorotase (EC 3.5.2.3)]	11	132
sp|Q9UQM7|KCC2A_HUMAN	KCC2A_HUMAN	CAMK2A	Calcium/calmodulin-dependent protein kinase type II subunit alpha (CaM kinase II subunit alpha) (CaMK-II subunit alpha) (EC 2.7.11.17)	4	132
sp|P17066|HSP76_HUMAN	HSP76_HUMAN	HSPA6	Heat shock 70 kDa protein 6 (Heat shock 70 kDa protein B')	4	132
sp|O00330|ODPX_HUMAN	ODPX_HUMAN	PDHX	Pyruvate dehydrogenase protein X component, mitochondrial (Dihydrolipoamide dehydrogenase-binding protein of pyruvate dehydrogenase complex) (E3-binding protein) (E3BP) (Lipoyl-containing pyruvate dehydrogenase complex component X) (proX)	10	131
sp|Q06587|RING1_HUMAN	RING1_HUMAN	RING1	E3 ubiquitin-protein ligase RING1 (EC 6.3.2.-) (Polycomb complex protein RING1) (RING finger protein 1) (Really interesting new gene 1 protein)	6	131
sp|P24928|RPB1_HUMAN	RPB1_HUMAN	POLR2A	DNA-directed RNA polymerase II subunit RPB1 (RNA polymerase II subunit B1) (EC 2.7.7.6) (DNA-directed RNA polymerase II subunit A) (DNA-directed RNA polymerase III largest subunit) (RNA-directed RNA polymerase II subunit RPB1) (EC 2.7.7.48)	6	131
sp|P57105|SYJ2B_HUMAN	SYJ2B_HUMAN	SYNJ2BP	Synaptojanin-2-binding protein (Mitochondrial outer membrane protein 25)	5	131
sp|P34897|GLYM_HUMAN	GLYM_HUMAN	SHMT2	Serine hydroxymethyltransferase, mitochondrial (SHMT) (EC 2.1.2.1) (Glycine hydroxymethyltransferase) (Serine methylase)	17	130
sp|P05166|PCCB_HUMAN	PCCB_HUMAN	PCCB	Propionyl-CoA carboxylase beta chain, mitochondrial (PCCase subunit beta) (EC 6.4.1.3) (Propanoyl-CoA:carbon dioxide ligase subunit beta)	13	130
sp|Q9Y5J7|TIM9_HUMAN	TIM9_HUMAN	TIMM9	Mitochondrial import inner membrane translocase subunit Tim9	4	130
sp|Q9BRA2|TXD17_HUMAN	TXD17_HUMAN	TXNDC17	Thioredoxin domain-containing protein 17 (14 kDa thioredoxin-related protein) (TRP14) (Protein 42-9-9) (Thioredoxin-like protein 5)	4	130
sp|Q15007|FL2D_HUMAN	FL2D_HUMAN	WTAP	Pre-mRNA-splicing regulator WTAP (Female-lethal(2)D homolog) (hFL(2)D) (WT1-associated protein) (Wilms tumor 1-associating protein)	12	129
sp|P54687|BCAT1_HUMAN	BCAT1_HUMAN	BCAT1	Branched-chain-amino-acid aminotransferase, cytosolic (BCAT(c)) (EC 2.6.1.42) (Protein ECA39)	11	129
sp|Q12792|TWF1_HUMAN	TWF1_HUMAN	TWF1	Twinfilin-1 (Protein A6) (Protein tyrosine kinase 9)	9	129
sp|P37108|SRP14_HUMAN	SRP14_HUMAN	SRP14	Signal recognition particle 14 kDa protein (SRP14) (18 kDa Alu RNA-binding protein)	4	129
sp|Q6Y7W6|PERQ2_HUMAN	PERQ2_HUMAN	GIGYF2	PERQ amino acid-rich with GYF domain-containing protein 2 (GRB10-interacting GYF protein 2) (Trinucleotide repeat-containing gene 15 protein)	12	128
sp|Q9BX66|SRBS1_HUMAN	SRBS1_HUMAN	SORBS1	Sorbin and SH3 domain-containing protein 1 (Ponsin) (SH3 domain protein 5) (SH3P12) (c-Cbl-associated protein) (CAP)	10	128
sp|Q8NI60|ADCK3_HUMAN	ADCK3_HUMAN	ADCK3	Atypical kinase ADCK3, mitochondrial (EC 2.7.-.-) (Chaperone activity of bc1 complex-like) (Chaperone-ABC1-like) (aarF domain-containing protein kinase 3)	10	128
sp|P46976|GLYG_HUMAN	GLYG_HUMAN	GYG1	Glycogenin-1 (GN-1) (GN1) (EC 2.4.1.186)	8	128
sp|Q00796|DHSO_HUMAN	DHSO_HUMAN	SORD	Sorbitol dehydrogenase (EC 1.1.1.14) (L-iditol 2-dehydrogenase)	5	128
sp|P09669|COX6C_HUMAN	COX6C_HUMAN	COX6C	Cytochrome c oxidase subunit 6C (Cytochrome c oxidase polypeptide VIc)	5	128
sp|P19387|RPB3_HUMAN	RPB3_HUMAN	POLR2C	DNA-directed RNA polymerase II subunit RPB3 (RNA polymerase II subunit 3) (RNA polymerase II subunit B3) (DNA-directed RNA polymerase II 33 kDa polypeptide) (RPB33) (DNA-directed RNA polymerase II subunit C) (RPB31)	13	127
sp|Q9UBW8|CSN7A_HUMAN	CSN7A_HUMAN	COPS7A	COP9 signalosome complex subunit 7a (SGN7a) (Signalosome subunit 7a) (Dermal papilla-derived protein 10) (JAB1-containing signalosome subunit 7a)	9	127
sp|Q8IV08|PLD3_HUMAN	PLD3_HUMAN	PLD3	Phospholipase D3 (PLD 3) (EC 3.1.4.4) (Choline phosphatase 3) (HindIII K4L homolog) (Hu-K4) (Phosphatidylcholine-hydrolyzing phospholipase D3)	9	127
sp|P06702|S10A9_HUMAN	S10A9_HUMAN	S100A9	Protein S100-A9 (Calgranulin-B) (Calprotectin L1H subunit) (Leukocyte L1 complex heavy chain) (Migration inhibitory factor-related protein 14) (MRP-14) (p14) (S100 calcium-binding protein A9)	8	127
sp|Q6NVV1|R13P3_HUMAN	R13P3_HUMAN	RPL13AP3	Putative 60S ribosomal protein L13a protein RPL13AP3 (60S ribosomal protein L13a pseudogene 3)	7	127
sp|Q13033|STRN3_HUMAN	STRN3_HUMAN	STRN3	Striatin-3 (Cell cycle autoantigen SG2NA) (S/G2 antigen)	11	126
sp|Q6UXG2|K1324_HUMAN	K1324_HUMAN	KIAA1324	UPF0577 protein KIAA1324 (Estrogen-induced gene 121 protein)	8	126
sp|O00401|WASL_HUMAN	WASL_HUMAN	WASL	Neural Wiskott-Aldrich syndrome protein (N-WASP)	8	126
sp|Q8N684|CPSF7_HUMAN	CPSF7_HUMAN	CPSF7	Cleavage and polyadenylation specificity factor subunit 7 (Cleavage and polyadenylation specificity factor 59 kDa subunit) (CFIm59) (CPSF 59 kDa subunit) (Pre-mRNA cleavage factor Im 59 kDa subunit)	7	126
sp|Q16853|AOC3_HUMAN	AOC3_HUMAN	AOC3	Membrane primary amine oxidase (EC 1.4.3.21) (Copper amine oxidase) (HPAO) (Semicarbazide-sensitive amine oxidase) (SSAO) (Vascular adhesion protein 1) (VAP-1)	7	126
sp|P40121|CAPG_HUMAN	CAPG_HUMAN	CAPG	Macrophage-capping protein (Actin regulatory protein CAP-G)	9	125
sp|P18754|RCC1_HUMAN	RCC1_HUMAN	RCC1	Regulator of chromosome condensation (Cell cycle regulatory protein) (Chromosome condensation protein 1)	9	125
sp|Q7Z4S6|KI21A_HUMAN	KI21A_HUMAN	KIF21A	Kinesin-like protein KIF21A (Kinesin-like protein KIF2) (Renal carcinoma antigen NY-REN-62)	8	125
sp|O60610|DIAP1_HUMAN	DIAP1_HUMAN	DIAPH1	Protein diaphanous homolog 1 (Diaphanous-related formin-1) (DRF1)	19	124
sp|Q9UHD8|SEPT9_HUMAN	SEPT9_HUMAN	9-Sep	Septin-9 (MLL septin-like fusion protein MSF-A) (MLL septin-like fusion protein) (Ovarian/Breast septin) (Ov/Br septin) (Septin D1)	17	124
sp|Q13573|SNW1_HUMAN	SNW1_HUMAN	SNW1	SNW domain-containing protein 1 (Nuclear protein SkiP) (Nuclear receptor coactivator NCoA-62) (Ski-interacting protein)	15	124
sp|P14324|FPPS_HUMAN	FPPS_HUMAN	FDPS	Farnesyl pyrophosphate synthase (FPP synthase) (FPS) (EC 2.5.1.10) ((2E,6E)-farnesyl diphosphate synthase) (Dimethylallyltranstransferase) (EC 2.5.1.1) (Farnesyl diphosphate synthase) (Geranyltranstransferase)	13	124
sp|Q16881|TRXR1_HUMAN	TRXR1_HUMAN	TXNRD1	Thioredoxin reductase 1, cytoplasmic (TR) (EC 1.8.1.9) (Gene associated with retinoic and interferon-induced mortality 12 protein) (GRIM-12) (Gene associated with retinoic and IFN-induced mortality 12 protein) (KM-102-derived reductase-like factor) (Thior	12	124
sp|Q16623|STX1A_HUMAN	STX1A_HUMAN	STX1A	Syntaxin-1A (Neuron-specific antigen HPC-1)	12	124
sp|Q9UBT2|SAE2_HUMAN	SAE2_HUMAN	UBA2	SUMO-activating enzyme subunit 2 (EC 6.3.2.-) (Anthracycline-associated resistance ARX) (Ubiquitin-like 1-activating enzyme E1B) (Ubiquitin-like modifier-activating enzyme 2)	11	124
sp|Q99959|PKP2_HUMAN	PKP2_HUMAN	PKP2	Plakophilin-2	8	124
sp|O60828|PQBP1_HUMAN	PQBP1_HUMAN	PQBP1	Polyglutamine-binding protein 1 (PQBP-1) (38 kDa nuclear protein containing a WW domain) (Npw38) (Polyglutamine tract-binding protein 1)	8	124
sp|P14927|QCR7_HUMAN	QCR7_HUMAN	UQCRB	Cytochrome b-c1 complex subunit 7 (Complex III subunit 7) (Complex III subunit VII) (QP-C) (Ubiquinol-cytochrome c reductase complex 14 kDa protein)	7	124
sp|P63027|VAMP2_HUMAN	VAMP2_HUMAN	VAMP2	Vesicle-associated membrane protein 2 (VAMP-2) (Synaptobrevin-2)	4	124
sp|O60568|PLOD3_HUMAN	PLOD3_HUMAN	PLOD3	Procollagen-lysine,2-oxoglutarate 5-dioxygenase 3 (EC 1.14.11.4) (Lysyl hydroxylase 3) (LH3)	16	123
sp|Q9UNS2|CSN3_HUMAN	CSN3_HUMAN	COPS3	COP9 signalosome complex subunit 3 (SGN3) (Signalosome subunit 3) (JAB1-containing signalosome subunit 3)	8	123
sp|P11413|G6PD_HUMAN	G6PD_HUMAN	G6PD	Glucose-6-phosphate 1-dehydrogenase (G6PD) (EC 1.1.1.49)	8	123
sp|P62807|H2B1C_HUMAN	H2B1C_HUMAN	HIST1H2BC	Histone H2B type 1-C/E/F/G/I (Histone H2B.1 A) (Histone H2B.a) (H2B/a) (Histone H2B.g) (H2B/g) (Histone H2B.h) (H2B/h) (Histone H2B.k) (H2B/k) (Histone H2B.l) (H2B/l)	6	123
sp|Q9BX68|HINT2_HUMAN	HINT2_HUMAN	HINT2	Histidine triad nucleotide-binding protein 2, mitochondrial (HINT-2) (EC 3.-.-.-) (HINT-3) (HIT-17kDa) (PKCI-1-related HIT protein)	5	123
sp|Q13243|SRSF5_HUMAN	SRSF5_HUMAN	SRSF5	Serine/arginine-rich splicing factor 5 (Delayed-early protein HRS) (Pre-mRNA-splicing factor SRP40) (Splicing factor, arginine/serine-rich 5)	4	123
sp|P23434|GCSH_HUMAN	GCSH_HUMAN	GCSH	Glycine cleavage system H protein, mitochondrial (Lipoic acid-containing protein)	3	123
sp|P49790|NU153_HUMAN	NU153_HUMAN	NUP153	Nuclear pore complex protein Nup153 (153 kDa nucleoporin) (Nucleoporin Nup153)	11	122
sp|Q9H6S3|ES8L2_HUMAN	ES8L2_HUMAN	EPS8L2	Epidermal growth factor receptor kinase substrate 8-like protein 2 (EPS8-like protein 2) (Epidermal growth factor receptor pathway substrate 8-related protein 2) (EPS8-related protein 2)	10	122
sp|P52948|NUP98_HUMAN	NUP98_HUMAN	NUP98	Nuclear pore complex protein Nup98-Nup96 [Cleaved into: Nuclear pore complex protein Nup98 (98 kDa nucleoporin) (Nucleoporin Nup98) (Nup98); Nuclear pore complex protein Nup96 (96 kDa nucleoporin) (Nucleoporin Nup96) (Nup96)]	10	122
sp|O00232|PSD12_HUMAN	PSD12_HUMAN	PSMD12	26S proteasome non-ATPase regulatory subunit 12 (26S proteasome regulatory subunit RPN5) (26S proteasome regulatory subunit p55)	9	122
sp|Q9BVG4|PBDC1_HUMAN	PBDC1_HUMAN	PBDC1	Protein PBDC1 (Polysaccharide biosynthesis domain-containing protein 1)	7	122
sp|P16949|STMN1_HUMAN	STMN1_HUMAN	STMN1	Stathmin (Leukemia-associated phosphoprotein p18) (Metablastin) (Oncoprotein 18) (Op18) (Phosphoprotein p19) (pp19) (Prosolin) (Protein Pr22) (pp17)	5	122
sp|O60282|KIF5C_HUMAN	KIF5C_HUMAN	KIF5C	Kinesin heavy chain isoform 5C (Kinesin heavy chain neuron-specific 2)	15	121
sp|Q9P2B2|FPRP_HUMAN	FPRP_HUMAN	PTGFRN	Prostaglandin F2 receptor negative regulator (CD9 partner 1) (CD9P-1) (Glu-Trp-Ile EWI motif-containing protein F) (EWI-F) (Prostaglandin F2-alpha receptor regulatory protein) (Prostaglandin F2-alpha receptor-associated protein) (CD antigen CD315)	9	121
sp|Q9NQ94|A1CF_HUMAN	A1CF_HUMAN	A1CF	APOBEC1 complementation factor (APOBEC1-stimulating protein)	9	121
sp|Q7Z6K5|ARPIN_HUMAN	ARPIN_HUMAN	ARPIN	Arpin (Arp2/3 inhibition protein)	10	120
sp|Q53HC9|TSSC1_HUMAN	TSSC1_HUMAN	TSSC1	Protein TSSC1 (Tumor-suppressing STF cDNA 1 protein) (Tumor-suppressing subchromosomal transferable fragment candidate gene 1 protein)	8	120
sp|Q96L92|SNX27_HUMAN	SNX27_HUMAN	SNX27	Sorting nexin-27	7	120
sp|P54725|RD23A_HUMAN	RD23A_HUMAN	RAD23A	UV excision repair protein RAD23 homolog A (HR23A) (hHR23A)	7	120
sp|O60869|EDF1_HUMAN	EDF1_HUMAN	EDF1	Endothelial differentiation-related factor 1 (EDF-1) (Multiprotein-bridging factor 1) (MBF1)	5	120
sp|Q5T1M5|FKB15_HUMAN	FKB15_HUMAN	FKBP15	FK506-binding protein 15 (FKBP-15) (133 kDa FK506-binding protein) (133 kDa FKBP) (FKBP-133) (WASP and FKBP-like) (WAFL)	11	119
sp|P25686|DNJB2_HUMAN	DNJB2_HUMAN	DNAJB2	DnaJ homolog subfamily B member 2 (DnaJ protein homolog 1) (Heat shock 40 kDa protein 3) (Heat shock protein J1) (HSJ-1)	9	119
sp|Q6L8Q7|PDE12_HUMAN	PDE12_HUMAN	PDE12	2',5'-phosphodiesterase 12 (2'-PDE) (2-PDE) (EC 3.1.4.-) (Mitochondrial deadenylase) (EC 3.1.13.4)	8	119
sp|Q08170|SRSF4_HUMAN	SRSF4_HUMAN	SRSF4	Serine/arginine-rich splicing factor 4 (Pre-mRNA-splicing factor SRP75) (SRP001LB) (Splicing factor, arginine/serine-rich 4)	8	119
sp|P49023|PAXI_HUMAN	PAXI_HUMAN	PXN	Paxillin	8	119
sp|P31323|KAP3_HUMAN	KAP3_HUMAN	PRKAR2B	cAMP-dependent protein kinase type II-beta regulatory subunit	7	119
sp|P45973|CBX5_HUMAN	CBX5_HUMAN	CBX5	Chromobox protein homolog 5 (Antigen p25) (Heterochromatin protein 1 homolog alpha) (HP1 alpha)	6	119
sp|Q9UL25|RAB21_HUMAN	RAB21_HUMAN	RAB21	Ras-related protein Rab-21	5	119
sp|Q9NQ39|RS10L_HUMAN	RS10L_HUMAN	RPS10P5	Putative 40S ribosomal protein S10-like	5	119
sp|P41236|IPP2_HUMAN	IPP2_HUMAN	PPP1R2	Protein phosphatase inhibitor 2 (IPP-2)	5	119
sp|P08590|MYL3_HUMAN	MYL3_HUMAN	MYL3	Myosin light chain 3 (Cardiac myosin light chain 1) (CMLC1) (Myosin light chain 1, slow-twitch muscle B/ventricular isoform) (MLC1SB) (Ventricular/slow twitch myosin alkali light chain)	5	119
sp|Q9UHY7|ENOPH_HUMAN	ENOPH_HUMAN	ENOPH1	Enolase-phosphatase E1 (EC 3.1.3.77) (2,3-diketo-5-methylthio-1-phosphopentane phosphatase) (MASA homolog)	4	119
sp|Q9Y6X4|F169A_HUMAN	F169A_HUMAN	FAM169A	Soluble lamin-associated protein of 75 kDa (SLAP75) (Protein FAM169A)	13	118
sp|Q7L775|EPMIP_HUMAN	EPMIP_HUMAN	EPM2AIP1	EPM2A-interacting protein 1 (Laforin-interacting protein)	11	118
sp|Q92530|PSMF1_HUMAN	PSMF1_HUMAN	PSMF1	Proteasome inhibitor PI31 subunit (hPI31)	5	118
sp|P78406|RAE1L_HUMAN	RAE1L_HUMAN	RAE1	mRNA export factor (Rae1 protein homolog) (mRNA-associated protein mrnp 41)	4	118
sp|Q13724|MOGS_HUMAN	MOGS_HUMAN	MOGS	Mannosyl-oligosaccharide glucosidase (EC 3.2.1.106) (Processing A-glucosidase I)	15	117
sp|Q92896|GSLG1_HUMAN	GSLG1_HUMAN	GLG1	Golgi apparatus protein 1 (CFR-1) (Cysteine-rich fibroblast growth factor receptor) (E-selectin ligand 1) (ESL-1) (Golgi sialoglycoprotein MG-160)	13	117
sp|P49756|RBM25_HUMAN	RBM25_HUMAN	RBM25	RNA-binding protein 25 (Arg/Glu/Asp-rich protein of 120 kDa) (RED120) (Protein S164) (RNA-binding motif protein 25) (RNA-binding region-containing protein 7)	13	117
sp|Q9Y6E0|STK24_HUMAN	STK24_HUMAN	STK24	Serine/threonine-protein kinase 24 (EC 2.7.11.1) (Mammalian STE20-like protein kinase 3) (MST-3) (STE20-like kinase MST3) [Cleaved into: Serine/threonine-protein kinase 24 36 kDa subunit (Mammalian STE20-like protein kinase 3 N-terminal) (MST3/N); Serine/	10	117
sp|P48147|PPCE_HUMAN	PPCE_HUMAN	PREP	Prolyl endopeptidase (PE) (EC 3.4.21.26) (Post-proline cleaving enzyme)	9	117
sp|Q9NX24|NHP2_HUMAN	NHP2_HUMAN	NHP2	H/ACA ribonucleoprotein complex subunit 2 (Nucleolar protein family A member 2) (snoRNP protein NHP2)	7	117
sp|Q8N183|MIMIT_HUMAN	MIMIT_HUMAN	NDUFAF2	Mimitin, mitochondrial (B17.2-like) (B17.2L) (Myc-induced mitochondrial protein) (MMTN) (NADH dehydrogenase [ubiquinone] 1 alpha subcomplex assembly factor 2) (NDUFA12-like protein)	6	117
sp|Q9NVI7|ATD3A_HUMAN	ATD3A_HUMAN	ATAD3A	ATPase family AAA domain-containing protein 3A	5	117
sp|P48506|GSH1_HUMAN	GSH1_HUMAN	GCLC	Glutamate--cysteine ligase catalytic subunit (EC 6.3.2.2) (GCS heavy chain) (Gamma-ECS) (Gamma-glutamylcysteine synthetase)	18	116
sp|Q96QR8|PURB_HUMAN	PURB_HUMAN	PURB	Transcriptional activator protein Pur-beta (Purine-rich element-binding protein B)	11	116
sp|P22234|PUR6_HUMAN	PUR6_HUMAN	PAICS	Multifunctional protein ADE2 [Includes: Phosphoribosylaminoimidazole-succinocarboxamide synthase (EC 6.3.2.6) (SAICAR synthetase); Phosphoribosylaminoimidazole carboxylase (EC 4.1.1.21) (AIR carboxylase) (AIRC)]	11	116
sp|Q13123|RED_HUMAN	RED_HUMAN	IK	Protein Red (Cytokine IK) (IK factor) (Protein RER)	9	116
sp|Q9NP79|VTA1_HUMAN	VTA1_HUMAN	VTA1	Vacuolar protein sorting-associated protein VTA1 homolog (Dopamine-responsive gene 1 protein) (DRG-1) (LYST-interacting protein 5) (LIP5) (SKD1-binding protein 1) (SBP1)	6	116
sp|Q9H3K6|BOLA2_HUMAN	BOLA2_HUMAN	BOLA2	BolA-like protein 2	3	116
sp|P48739|PIPNB_HUMAN	PIPNB_HUMAN	PITPNB	Phosphatidylinositol transfer protein beta isoform (PI-TP-beta) (PtdIns transfer protein beta) (PtdInsTP beta)	3	116
sp|Q9Y5S2|MRCKB_HUMAN	MRCKB_HUMAN	CDC42BPB	Serine/threonine-protein kinase MRCK beta (EC 2.7.11.1) (CDC42-binding protein kinase beta) (CDC42BP-beta) (DMPK-like beta) (Myotonic dystrophy kinase-related CDC42-binding kinase beta) (MRCK beta) (Myotonic dystrophy protein kinase-like beta)	15	115
sp|P16278|BGAL_HUMAN	BGAL_HUMAN	GLB1	Beta-galactosidase (EC 3.2.1.23) (Acid beta-galactosidase) (Lactase) (Elastin receptor 1)	8	115
sp|P01859|IGHG2_HUMAN	IGHG2_HUMAN	IGHG2	Ig gamma-2 chain C region	8	115
sp|P27105|STOM_HUMAN	STOM_HUMAN	STOM	Erythrocyte band 7 integral membrane protein (Protein 7.2b) (Stomatin)	6	115
sp|Q9UBI6|GBG12_HUMAN	GBG12_HUMAN	GNG12	Guanine nucleotide-binding protein G(I)/G(S)/G(O) subunit gamma-12	5	115
sp|O00217|NDUS8_HUMAN	NDUS8_HUMAN	NDUFS8	NADH dehydrogenase [ubiquinone] iron-sulfur protein 8, mitochondrial (EC 1.6.5.3) (EC 1.6.99.3) (Complex I-23kD) (CI-23kD) (NADH-ubiquinone oxidoreductase 23 kDa subunit) (TYKY subunit)	5	115
sp|P23229|ITA6_HUMAN	ITA6_HUMAN	ITGA6	Integrin alpha-6 (CD49 antigen-like family member F) (VLA-6) (CD antigen CD49f) [Cleaved into: Integrin alpha-6 heavy chain; Integrin alpha-6 light chain; Processed integrin alpha-6 (Alpha6p)]	14	114
sp|Q9NZB2|F120A_HUMAN	F120A_HUMAN	FAM120A	Constitutive coactivator of PPAR-gamma-like protein 1 (Oxidative stress-associated Src activator) (Protein FAM120A)	13	114
sp|Q86XP3|DDX42_HUMAN	DDX42_HUMAN	DDX42	ATP-dependent RNA helicase DDX42 (EC 3.6.4.13) (DEAD box protein 42) (RNA helicase-like protein) (RHELP) (RNA helicase-related protein) (RNAHP) (SF3b DEAD box protein) (Splicing factor 3B-associated 125 kDa protein) (SF3b125)	11	114
sp|P25325|THTM_HUMAN	THTM_HUMAN	MPST	3-mercaptopyruvate sulfurtransferase (MST) (EC 2.8.1.2)	10	114
sp|Q9Y4W6|AFG32_HUMAN	AFG32_HUMAN	AFG3L2	AFG3-like protein 2 (EC 3.4.24.-) (Paraplegin-like protein)	9	114
sp|O75934|SPF27_HUMAN	SPF27_HUMAN	BCAS2	Pre-mRNA-splicing factor SPF27 (Breast carcinoma-amplified sequence 2) (DNA amplified in mammary carcinoma 1 protein) (Spliceosome-associated protein SPF 27)	8	114
sp|Q15819|UB2V2_HUMAN	UB2V2_HUMAN	UBE2V2	Ubiquitin-conjugating enzyme E2 variant 2 (DDVit 1) (Enterocyte differentiation-associated factor 1) (EDAF-1) (Enterocyte differentiation-promoting factor 1) (EDPF-1) (MMS2 homolog) (Vitamin D3-inducible protein)	7	114
sp|Q9Y608|LRRF2_HUMAN	LRRF2_HUMAN	LRRFIP2	Leucine-rich repeat flightless-interacting protein 2 (LRR FLII-interacting protein 2)	5	114
sp|P21283|VATC1_HUMAN	VATC1_HUMAN	ATP6V1C1	V-type proton ATPase subunit C 1 (V-ATPase subunit C 1) (Vacuolar proton pump subunit C 1)	5	114
sp|P60896|DSS1_HUMAN	DSS1_HUMAN	SHFM1	26S proteasome complex subunit DSS1 (Deleted in split hand/split foot protein 1) (Split hand/foot deleted protein 1) (Split hand/foot malformation type 1 protein)	4	114
sp|O43719|HTSF1_HUMAN	HTSF1_HUMAN	HTATSF1	HIV Tat-specific factor 1 (Tat-SF1)	12	113
sp|O00515|LAD1_HUMAN	LAD1_HUMAN	LAD1	Ladinin-1 (Lad-1) (Linear IgA disease antigen) (LADA)	10	113
sp|Q9UNH7|SNX6_HUMAN	SNX6_HUMAN	SNX6	Sorting nexin-6 (TRAF4-associated factor 2) [Cleaved into: Sorting nexin-6, N-terminally processed]	8	113
sp|P56181|NDUV3_HUMAN	NDUV3_HUMAN	NDUFV3	NADH dehydrogenase [ubiquinone] flavoprotein 3, mitochondrial (Complex I-9kD) (CI-9kD) (NADH-ubiquinone oxidoreductase 9 kDa subunit) (Renal carcinoma antigen NY-REN-4)	6	113
sp|P00403|COX2_HUMAN	COX2_HUMAN	MT-CO2	Cytochrome c oxidase subunit 2 (Cytochrome c oxidase polypeptide II)	3	113
sp|Q96G03|PGM2_HUMAN	PGM2_HUMAN	PGM2	Phosphoglucomutase-2 (PGM 2) (EC 5.4.2.2) (Glucose phosphomutase 2) (Phosphodeoxyribomutase) (Phosphopentomutase) (EC 5.4.2.7)	15	112
sp|Q7L576|CYFP1_HUMAN	CYFP1_HUMAN	CYFIP1	Cytoplasmic FMR1-interacting protein 1 (Specifically Rac1-associated protein 1) (Sra-1) (p140sra-1)	10	112
sp|Q13586|STIM1_HUMAN	STIM1_HUMAN	STIM1	Stromal interaction molecule 1	9	112
sp|P50579|MAP2_HUMAN	MAP2_HUMAN	METAP2	Methionine aminopeptidase 2 (MAP 2) (MetAP 2) (EC 3.4.11.18) (Initiation factor 2-associated 67 kDa glycoprotein) (p67) (p67eIF2) (Peptidase M)	7	112
sp|O15145|ARPC3_HUMAN	ARPC3_HUMAN	ARPC3	Actin-related protein 2/3 complex subunit 3 (Arp2/3 complex 21 kDa subunit) (p21-ARC)	6	112
sp|Q9Y3D9|RT23_HUMAN	RT23_HUMAN	MRPS23	28S ribosomal protein S23, mitochondrial (MRP-S23) (S23mt)	5	112
sp|Q9NX55|HYPK_HUMAN	HYPK_HUMAN	HYPK	Huntingtin-interacting protein K (Huntingtin yeast partner K)	4	112
sp|Q9UPY8|MARE3_HUMAN	MARE3_HUMAN	MAPRE3	Microtubule-associated protein RP/EB family member 3 (EB1 protein family member 3) (EBF3) (End-binding protein 3) (EB3) (RP3)	13	111
sp|O75439|MPPB_HUMAN	MPPB_HUMAN	PMPCB	Mitochondrial-processing peptidase subunit beta (EC 3.4.24.64) (Beta-MPP) (P-52)	13	111
sp|Q4G0N4|NAKD2_HUMAN	NAKD2_HUMAN	NADK2	NAD kinase 2, mitochondrial (EC 2.7.1.23) (Mitochondrial NAD kinase) (NAD kinase domain-containing protein 1, mitochondrial)	12	111
sp|P51812|KS6A3_HUMAN	KS6A3_HUMAN	RPS6KA3	Ribosomal protein S6 kinase alpha-3 (S6K-alpha-3) (EC 2.7.11.1) (90 kDa ribosomal protein S6 kinase 3) (p90-RSK 3) (p90RSK3) (Insulin-stimulated protein kinase 1) (ISPK-1) (MAP kinase-activated protein kinase 1b) (MAPK-activated protein kinase 1b) (MAPKAP	11	111
sp|P00995|ISK1_HUMAN	ISK1_HUMAN	SPINK1	Pancreatic secretory trypsin inhibitor (Serine protease inhibitor Kazal-type 1) (Tumor-associated trypsin inhibitor) (TATI)	5	111
sp|Q9UNL2|SSRG_HUMAN	SSRG_HUMAN	SSR3	Translocon-associated protein subunit gamma (TRAP-gamma) (Signal sequence receptor subunit gamma) (SSR-gamma)	1	111
sp|O75506|HSBP1_HUMAN	HSBP1_HUMAN	HSBP1	Heat shock factor-binding protein 1 (Nasopharyngeal carcinoma-associated antigen 13) (NPC-A-13)	12	110
sp|P49321|NASP_HUMAN	NASP_HUMAN	NASP	Nuclear autoantigenic sperm protein (NASP)	11	110
sp|P11234|RALB_HUMAN	RALB_HUMAN	RALB	Ras-related protein Ral-B	11	110
sp|Q9NZZ3|CHMP5_HUMAN	CHMP5_HUMAN	CHMP5	Charged multivesicular body protein 5 (Chromatin-modifying protein 5) (SNF7 domain-containing protein 2) (Vacuolar protein sorting-associated protein 60) (Vps60) (hVps60)	10	110
sp|Q52LJ0|FA98B_HUMAN	FA98B_HUMAN	FAM98B	Protein FAM98B	9	110
sp|Q15904|VAS1_HUMAN	VAS1_HUMAN	ATP6AP1	V-type proton ATPase subunit S1 (V-ATPase subunit S1) (Protein XAP-3) (V-ATPase Ac45 subunit) (V-ATPase S1 accessory protein) (Vacuolar proton pump subunit S1)	9	110
sp|P04424|ARLY_HUMAN	ARLY_HUMAN	ASL	Argininosuccinate lyase (ASAL) (EC 4.3.2.1) (Arginosuccinase)	9	110
sp|P16422|EPCAM_HUMAN	EPCAM_HUMAN	EPCAM	Epithelial cell adhesion molecule (Ep-CAM) (Adenocarcinoma-associated antigen) (Cell surface glycoprotein Trop-1) (Epithelial cell surface antigen) (Epithelial glycoprotein) (EGP) (Epithelial glycoprotein 314) (EGP314) (hEGP314) (KS 1/4 antigen) (KSA) (Ma	8	110
sp|P04004|VTNC_HUMAN	VTNC_HUMAN	VTN	Vitronectin (VN) (S-protein) (Serum-spreading factor) (V75) [Cleaved into: Vitronectin V65 subunit; Vitronectin V10 subunit; Somatomedin-B]	7	110
sp|P51665|PSMD7_HUMAN	PSMD7_HUMAN	PSMD7	26S proteasome non-ATPase regulatory subunit 7 (26S proteasome regulatory subunit RPN8) (26S proteasome regulatory subunit S12) (Mov34 protein homolog) (Proteasome subunit p40)	6	110
sp|P16035|TIMP2_HUMAN	TIMP2_HUMAN	TIMP2	Metalloproteinase inhibitor 2 (CSC-21K) (Tissue inhibitor of metalloproteinases 2) (TIMP-2)	6	110
sp|A0AVT1|UBA6_HUMAN	UBA6_HUMAN	UBA6	Ubiquitin-like modifier-activating enzyme 6 (Ubiquitin-activating enzyme 6) (Monocyte protein 4) (MOP-4) (Ubiquitin-activating enzyme E1-like protein 2) (E1-L2)	13	109
sp|Q14166|TTL12_HUMAN	TTL12_HUMAN	TTLL12	Tubulin--tyrosine ligase-like protein 12	12	109
sp|P36269|GGT5_HUMAN	GGT5_HUMAN	GGT5	Gamma-glutamyltransferase 5 (GGT 5) (EC 2.3.2.2) (Gamma-glutamyl transpeptidase-related enzyme) (GGT-rel) (Gamma-glutamyltransferase-like activity 1) (Gamma-glutamyltranspeptidase 5) (Glutathione hydrolase 5) (EC 3.4.19.13) (Leukotriene-C4 hydrolase) (EC	10	109
sp|Q9ULV4|COR1C_HUMAN	COR1C_HUMAN	CORO1C	Coronin-1C (Coronin-3) (hCRNN4)	9	109
sp|Q9NQC3|RTN4_HUMAN	RTN4_HUMAN	RTN4	Reticulon-4 (Foocen) (Neurite outgrowth inhibitor) (Nogo protein) (Neuroendocrine-specific protein) (NSP) (Neuroendocrine-specific protein C homolog) (RTN-x) (Reticulon-5)	7	109
sp|Q96C23|GALM_HUMAN	GALM_HUMAN	GALM	Aldose 1-epimerase (EC 5.1.3.3) (Galactose mutarotase)	6	109
sp|P31146|COR1A_HUMAN	COR1A_HUMAN	CORO1A	Coronin-1A (Coronin-like protein A) (Clipin-A) (Coronin-like protein p57) (Tryptophan aspartate-containing coat protein) (TACO)	12	108
sp|P33316|DUT_HUMAN	DUT_HUMAN	DUT	Deoxyuridine 5'-triphosphate nucleotidohydrolase, mitochondrial (dUTPase) (EC 3.6.1.23) (dUTP pyrophosphatase)	10	108
sp|P07203|GPX1_HUMAN	GPX1_HUMAN	GPX1	Glutathione peroxidase 1 (GPx-1) (GSHPx-1) (EC 1.11.1.9) (Cellular glutathione peroxidase)	7	108
sp|P16435|NCPR_HUMAN	NCPR_HUMAN	POR	NADPH--cytochrome P450 reductase (CPR) (P450R) (EC 1.6.2.4)	14	107
sp|Q9NNW7|TRXR2_HUMAN	TRXR2_HUMAN	TXNRD2	Thioredoxin reductase 2, mitochondrial (EC 1.8.1.9) (Selenoprotein Z) (SelZ) (TR-beta) (Thioredoxin reductase TR3)	11	107
sp|Q9UFN0|NPS3A_HUMAN	NPS3A_HUMAN	NIPSNAP3A	Protein NipSnap homolog 3A (NipSnap3A) (Protein NipSnap homolog 4) (NipSnap4) (Target for Salmonella secreted protein C) (TassC)	10	107
sp|Q8IWX8|CHERP_HUMAN	CHERP_HUMAN	CHERP	Calcium homeostasis endoplasmic reticulum protein (ERPROT 213-21) (SR-related CTD-associated factor 6)	10	107
sp|P53634|CATC_HUMAN	CATC_HUMAN	CTSC	Dipeptidyl peptidase 1 (EC 3.4.14.1) (Cathepsin C) (Cathepsin J) (Dipeptidyl peptidase I) (DPP-I) (DPPI) (Dipeptidyl transferase) [Cleaved into: Dipeptidyl peptidase 1 exclusion domain chain (Dipeptidyl peptidase I exclusion domain chain); Dipeptidyl pept	9	107
sp|Q15836|VAMP3_HUMAN	VAMP3_HUMAN	VAMP3	Vesicle-associated membrane protein 3 (VAMP-3) (Cellubrevin) (CEB) (Synaptobrevin-3)	8	107
sp|P12955|PEPD_HUMAN	PEPD_HUMAN	PEPD	Xaa-Pro dipeptidase (X-Pro dipeptidase) (EC 3.4.13.9) (Imidodipeptidase) (Peptidase D) (Proline dipeptidase) (Prolidase)	8	107
sp|Q13126|MTAP_HUMAN	MTAP_HUMAN	MTAP	S-methyl-5'-thioadenosine phosphorylase (EC 2.4.2.28) (5'-methylthioadenosine phosphorylase) (MTA phosphorylase) (MTAP) (MTAPase)	6	107
sp|P15289|ARSA_HUMAN	ARSA_HUMAN	ARSA	Arylsulfatase A (ASA) (EC 3.1.6.8) (Cerebroside-sulfatase) [Cleaved into: Arylsulfatase A component B; Arylsulfatase A component C]	6	107
sp|P02763|A1AG1_HUMAN	A1AG1_HUMAN	ORM1	Alpha-1-acid glycoprotein 1 (AGP 1) (Orosomucoid-1) (OMD 1)	6	107
sp|O43464|HTRA2_HUMAN	HTRA2_HUMAN	HTRA2	Serine protease HTRA2, mitochondrial (EC 3.4.21.108) (High temperature requirement protein A2) (HtrA2) (Omi stress-regulated endoprotease) (Serine protease 25) (Serine proteinase OMI)	6	107
sp|Q93084|AT2A3_HUMAN	AT2A3_HUMAN	ATP2A3	Sarcoplasmic/endoplasmic reticulum calcium ATPase 3 (SERCA3) (SR Ca(2+)-ATPase 3) (EC 3.6.3.8) (Calcium pump 3)	11	106
sp|Q5T2W1|NHRF3_HUMAN	NHRF3_HUMAN	PDZK1	Na(+)/H(+) exchange regulatory cofactor NHE-RF3 (NHERF-3) (CFTR-associated protein of 70 kDa) (Na(+)/H(+) exchanger regulatory factor 3) (Na/Pi cotransporter C-terminal-associated protein 1) (NaPi-Cap1) (PDZ domain-containing protein 1) (Sodium-hydrogen e	11	106
sp|Q9UGI8|TES_HUMAN	TES_HUMAN	TES	Testin (TESS)	10	106
sp|P35270|SPRE_HUMAN	SPRE_HUMAN	SPR	Sepiapterin reductase (SPR) (EC 1.1.1.153)	6	106
sp|P35244|RFA3_HUMAN	RFA3_HUMAN	RPA3	Replication protein A 14 kDa subunit (RP-A p14) (Replication factor A protein 3) (RF-A protein 3)	6	106
sp|Q6H8Q1|ABLM2_HUMAN	ABLM2_HUMAN	ABLIM2	Actin-binding LIM protein 2 (abLIM-2) (Actin-binding LIM protein family member 2)	5	106
sp|P02461|CO3A1_HUMAN	CO3A1_HUMAN	COL3A1	Collagen alpha-1(III) chain	2	106
sp|P22307|NLTP_HUMAN	NLTP_HUMAN	SCP2	Non-specific lipid-transfer protein (NSL-TP) (EC 2.3.1.176) (Propanoyl-CoA C-acyltransferase) (SCP-chi) (SCPX) (Sterol carrier protein 2) (SCP-2) (Sterol carrier protein X) (SCP-X)	14	105
sp|Q9NP81|SYSM_HUMAN	SYSM_HUMAN	SARS2	Serine--tRNA ligase, mitochondrial (EC 6.1.1.11) (SerRSmt) (Seryl-tRNA synthetase) (SerRS) (Seryl-tRNA(Ser/Sec) synthetase)	13	105
sp|Q9HCD5|NCOA5_HUMAN	NCOA5_HUMAN	NCOA5	Nuclear receptor coactivator 5 (NCoA-5) (Coactivator independent of AF-2) (CIA)	11	105
sp|P07998|RNAS1_HUMAN	RNAS1_HUMAN	RNASE1	Ribonuclease pancreatic (EC 3.1.27.5) (HP-RNase) (RIB-1) (RNase UpI-1) (Ribonuclease 1) (RNase 1) (Ribonuclease A) (RNase A)	10	105
sp|Q9UBS3|DNJB9_HUMAN	DNJB9_HUMAN	DNAJB9	DnaJ homolog subfamily B member 9 (Endoplasmic reticulum DNA J domain-containing protein 4) (ER-resident protein ERdj4) (ERdj4) (Microvascular endothelial differentiation gene 1 protein) (Mdg-1)	8	105
sp|O00267|SPT5H_HUMAN	SPT5H_HUMAN	SUPT5H	Transcription elongation factor SPT5 (hSPT5) (DRB sensitivity-inducing factor 160 kDa subunit) (DSIF p160) (DRB sensitivity-inducing factor large subunit) (DSIF large subunit) (Tat-cotransactivator 1 protein) (Tat-CT1 protein)	8	105
sp|Q16270|IBP7_HUMAN	IBP7_HUMAN	IGFBP7	Insulin-like growth factor-binding protein 7 (IBP-7) (IGF-binding protein 7) (IGFBP-7) (IGFBP-rP1) (MAC25 protein) (PGI2-stimulating factor) (Prostacyclin-stimulating factor) (Tumor-derived adhesion factor) (TAF)	7	105
sp|Q05329|DCE2_HUMAN	DCE2_HUMAN	GAD2	Glutamate decarboxylase 2 (EC 4.1.1.15) (65 kDa glutamic acid decarboxylase) (GAD-65) (Glutamate decarboxylase 65 kDa isoform)	7	105
sp|Q9UII2|ATIF1_HUMAN	ATIF1_HUMAN	ATPIF1	ATPase inhibitor, mitochondrial (Inhibitor of F(1)F(o)-ATPase) (IF(1)) (IF1)	6	105
sp|Q9BZK7|TBL1R_HUMAN	TBL1R_HUMAN	TBL1XR1	F-box-like/WD repeat-containing protein TBL1XR1 (Nuclear receptor corepressor/HDAC3 complex subunit TBLR1) (TBL1-related protein 1) (Transducin beta-like 1X-related protein 1)	6	105
sp|Q08209|PP2BA_HUMAN	PP2BA_HUMAN	PPP3CA	Serine/threonine-protein phosphatase 2B catalytic subunit alpha isoform (EC 3.1.3.16) (CAM-PRP catalytic subunit) (Calmodulin-dependent calcineurin A subunit alpha isoform)	5	105
sp|Q9GZT3|SLIRP_HUMAN	SLIRP_HUMAN	SLIRP	SRA stem-loop-interacting RNA-binding protein, mitochondrial	3	105
sp|Q9H3S7|PTN23_HUMAN	PTN23_HUMAN	PTPN23	Tyrosine-protein phosphatase non-receptor type 23 (EC 3.1.3.48) (His domain-containing protein tyrosine phosphatase) (HD-PTP) (Protein tyrosine phosphatase TD14) (PTP-TD14)	14	104
sp|P55809|SCOT1_HUMAN	SCOT1_HUMAN	OXCT1	Succinyl-CoA:3-ketoacid coenzyme A transferase 1, mitochondrial (EC 2.8.3.5) (3-oxoacid CoA-transferase 1) (Somatic-type succinyl-CoA:3-oxoacid CoA-transferase) (SCOT-s)	12	104
sp|O15511|ARPC5_HUMAN	ARPC5_HUMAN	ARPC5	Actin-related protein 2/3 complex subunit 5 (Arp2/3 complex 16 kDa subunit) (p16-ARC)	8	104
sp|Q13867|BLMH_HUMAN	BLMH_HUMAN	BLMH	Bleomycin hydrolase (BH) (BLM hydrolase) (BMH) (EC 3.4.22.40)	7	104
sp|O60613|SEP15_HUMAN	SEP15_HUMAN	15-Sep	15 kDa selenoprotein	7	104
sp|Q9Y6W5|WASF2_HUMAN	WASF2_HUMAN	WASF2	Wiskott-Aldrich syndrome protein family member 2 (WASP family protein member 2) (Protein WAVE-2) (Verprolin homology domain-containing protein 2)	5	104
sp|P20020|AT2B1_HUMAN	AT2B1_HUMAN	ATP2B1	Plasma membrane calcium-transporting ATPase 1 (PMCA1) (EC 3.6.3.8) (Plasma membrane calcium ATPase isoform 1) (Plasma membrane calcium pump isoform 1)	4	104
tr|E9PN91|E9PN91_HUMAN	E9PN91_HUMAN	EEF1D	Elongation factor 1-delta	1	104
sp|Q15363|TMED2_HUMAN	TMED2_HUMAN	TMED2	Transmembrane emp24 domain-containing protein 2 (Membrane protein p24A) (p24) (p24 family protein beta-1) (p24beta1)	18	103
sp|Q9BZL4|PP12C_HUMAN	PP12C_HUMAN	PPP1R12C	Protein phosphatase 1 regulatory subunit 12C (Protein phosphatase 1 myosin-binding subunit of 85 kDa) (Protein phosphatase 1 myosin-binding subunit p85)	10	103
sp|Q9NTX5|ECHD1_HUMAN	ECHD1_HUMAN	ECHDC1	Ethylmalonyl-CoA decarboxylase (EC 4.1.1.94) (Enoyl-CoA hydratase domain-containing protein 1) (Methylmalonyl-CoA decarboxylase) (MMCD) (EC 4.1.1.41)	9	103
sp|P49585|PCY1A_HUMAN	PCY1A_HUMAN	PCYT1A	Choline-phosphate cytidylyltransferase A (EC 2.7.7.15) (CCT-alpha) (CTP:phosphocholine cytidylyltransferase A) (CCT A) (CT A) (Phosphorylcholine transferase A)	9	103
sp|Q96C90|PP14B_HUMAN	PP14B_HUMAN	PPP1R14B	Protein phosphatase 1 regulatory subunit 14B (Phospholipase C-beta-3 neighbouring gene protein)	5	103
sp|P41227|NAA10_HUMAN	NAA10_HUMAN	NAA10	N-alpha-acetyltransferase 10 (EC 2.3.1.-) (EC 2.3.1.88) (N-terminal acetyltransferase complex ARD1 subunit homolog A) (NatA catalytic subunit Naa10)	5	103
sp|Q9NPH2|INO1_HUMAN	INO1_HUMAN	ISYNA1	Inositol-3-phosphate synthase 1 (IPS 1) (EC 5.5.1.4) (Myo-inositol 1-phosphate synthase) (MI-1-P synthase) (MIP synthase) (hIPS) (Myo-inositol 1-phosphate synthase A1) (hINO1)	16	102
sp|O14936|CSKP_HUMAN	CSKP_HUMAN	CASK	Peripheral plasma membrane protein CASK (hCASK) (EC 2.7.11.1) (Calcium/calmodulin-dependent serine protein kinase) (Protein lin-2 homolog)	14	102
sp|O60292|SI1L3_HUMAN	SI1L3_HUMAN	SIPA1L3	Signal-induced proliferation-associated 1-like protein 3 (SIPA1-like protein 3) (SPA-1-like protein 3)	12	102
sp|Q9NQP4|PFD4_HUMAN	PFD4_HUMAN	PFDN4	Prefoldin subunit 4 (Protein C-1)	8	102
sp|Q6YP21|KAT3_HUMAN	KAT3_HUMAN	CCBL2	Kynurenine--oxoglutarate transaminase 3 (EC 2.6.1.7) (Cysteine-S-conjugate beta-lyase 2) (EC 4.4.1.13) (Kynurenine aminotransferase III) (KATIII) (Kynurenine--glyoxylate transaminase) (EC 2.6.1.63) (Kynurenine--oxoglutarate transaminase III)	8	102
sp|Q15287|RNPS1_HUMAN	RNPS1_HUMAN	RNPS1	RNA-binding protein with serine-rich domain 1 (SR-related protein LDC2)	8	102
sp|Q96DG6|CMBL_HUMAN	CMBL_HUMAN	CMBL	Carboxymethylenebutenolidase homolog (EC 3.1.-.-)	6	102
tr|D6RBZ0|D6RBZ0_HUMAN	D6RBZ0_HUMAN	HNRNPAB	Heterogeneous nuclear ribonucleoprotein A/B	5	102
sp|P82909|RT36_HUMAN	RT36_HUMAN	MRPS36	28S ribosomal protein S36, mitochondrial (MRP-S36) (S36mt)	5	102
sp|Q92973|TNPO1_HUMAN	TNPO1_HUMAN	TNPO1	Transportin-1 (Importin beta-2) (Karyopherin beta-2) (M9 region interaction protein) (MIP)	14	101
sp|Q13177|PAK2_HUMAN	PAK2_HUMAN	PAK2	Serine/threonine-protein kinase PAK 2 (EC 2.7.11.1) (Gamma-PAK) (PAK65) (S6/H4 kinase) (p21-activated kinase 2) (PAK-2) (p58) [Cleaved into: PAK-2p27 (p27); PAK-2p34 (p34) (C-t-PAK2)]	13	101
sp|Q96HY7|DHTK1_HUMAN	DHTK1_HUMAN	DHTKD1	Probable 2-oxoglutarate dehydrogenase E1 component DHKTD1, mitochondrial (EC 1.2.4.2) (Dehydrogenase E1 and transketolase domain-containing protein 1)	11	101
sp|Q6PGP7|TTC37_HUMAN	TTC37_HUMAN	TTC37	Tetratricopeptide repeat protein 37 (TPR repeat protein 37) (SKI3 homolog) (Ski3) (Tricho-hepatic-enteric syndrome protein) (Thespin)	11	101
sp|Q9H5N1|RABE2_HUMAN	RABE2_HUMAN	RABEP2	Rab GTPase-binding effector protein 2 (Rabaptin-5beta)	8	101
sp|Q9NVD7|PARVA_HUMAN	PARVA_HUMAN	PARVA	Alpha-parvin (Actopaxin) (CH-ILKBP) (Calponin-like integrin-linked kinase-binding protein) (Matrix-remodeling-associated protein 2)	7	101
sp|Q8IUD2|RB6I2_HUMAN	RB6I2_HUMAN	ERC1	ELKS/Rab6-interacting/CAST family member 1 (ERC-1) (Rab6-interacting protein 2)	7	101
sp|Q96EE3|SEH1_HUMAN	SEH1_HUMAN	SEH1L	Nucleoporin SEH1 (Nup107-160 subcomplex subunit SEH1) (SEC13-like protein)	6	101
sp|Q9BS40|LXN_HUMAN	LXN_HUMAN	LXN	Latexin (Endogenous carboxypeptidase inhibitor) (ECI) (Protein MUM) (Tissue carboxypeptidase inhibitor) (TCI)	4	101
sp|P30876|RPB2_HUMAN	RPB2_HUMAN	POLR2B	DNA-directed RNA polymerase II subunit RPB2 (EC 2.7.7.6) (DNA-directed RNA polymerase II 140 kDa polypeptide) (DNA-directed RNA polymerase II subunit B) (RNA polymerase II subunit 2) (RNA polymerase II subunit B2)	14	100
sp|Q8NFW8|NEUA_HUMAN	NEUA_HUMAN	CMAS	N-acylneuraminate cytidylyltransferase (EC 2.7.7.43) (CMP-N-acetylneuraminic acid synthase) (CMP-NeuNAc synthase)	10	100
sp|P23368|MAOM_HUMAN	MAOM_HUMAN	ME2	NAD-dependent malic enzyme, mitochondrial (NAD-ME) (EC 1.1.1.38) (Malic enzyme 2)	10	100
sp|Q9H9B4|SFXN1_HUMAN	SFXN1_HUMAN	SFXN1	Sideroflexin-1 (Tricarboxylate carrier protein) (TCC)	9	100
sp|O43633|CHM2A_HUMAN	CHM2A_HUMAN	CHMP2A	Charged multivesicular body protein 2a (Chromatin-modifying protein 2a) (CHMP2a) (Putative breast adenocarcinoma marker BC-2) (Vacuolar protein sorting-associated protein 2-1) (Vps2-1) (hVps2-1)	9	100
sp|P46779|RL28_HUMAN	RL28_HUMAN	RPL28	60S ribosomal protein L28	8	100
sp|O95202|LETM1_HUMAN	LETM1_HUMAN	LETM1	LETM1 and EF-hand domain-containing protein 1, mitochondrial (Leucine zipper-EF-hand-containing transmembrane protein 1)	7	100
sp|Q9BQ13|KCD14_HUMAN	KCD14_HUMAN	KCTD14	BTB/POZ domain-containing protein KCTD14	6	100
sp|P35609|ACTN2_HUMAN	ACTN2_HUMAN	ACTN2	Alpha-actinin-2 (Alpha-actinin skeletal muscle isoform 2) (F-actin cross-linking protein)	11	99
sp|Q9H2G2|SLK_HUMAN	SLK_HUMAN	SLK	STE20-like serine/threonine-protein kinase (STE20-like kinase) (hSLK) (EC 2.7.11.1) (CTCL tumor antigen se20-9) (STE20-related serine/threonine-protein kinase) (STE20-related kinase) (Serine/threonine-protein kinase 2)	10	99
sp|Q9NZN4|EHD2_HUMAN	EHD2_HUMAN	EHD2	EH domain-containing protein 2 (PAST homolog 2)	9	99
sp|Q9HC38|GLOD4_HUMAN	GLOD4_HUMAN	GLOD4	Glyoxalase domain-containing protein 4	9	99
sp|Q7Z4W1|DCXR_HUMAN	DCXR_HUMAN	DCXR	L-xylulose reductase (XR) (EC 1.1.1.10) (Carbonyl reductase II) (Dicarbonyl/L-xylulose reductase) (Kidney dicarbonyl reductase) (kiDCR) (Short chain dehydrogenase/reductase family 20C member 1) (Sperm surface protein P34H)	7	99
sp|Q13938|CAYP1_HUMAN	CAYP1_HUMAN	CAPS	Calcyphosin (Calcyphosine)	6	99
sp|O95747|OXSR1_HUMAN	OXSR1_HUMAN	OXSR1	Serine/threonine-protein kinase OSR1 (EC 2.7.11.1) (Oxidative stress-responsive 1 protein)	6	99
sp|Q71UM5|RS27L_HUMAN	RS27L_HUMAN	RPS27L	40S ribosomal protein S27-like	4	99
sp|Q96IX5|USMG5_HUMAN	USMG5_HUMAN	USMG5	Up-regulated during skeletal muscle growth protein 5 (Diabetes-associated protein in insulin-sensitive tissues) (HCV F-transactivated protein 2)	3	99
sp|O75436|VP26A_HUMAN	VP26A_HUMAN	VPS26A	Vacuolar protein sorting-associated protein 26A (Vesicle protein sorting 26A) (hVPS26)	10	98
sp|Q14318|FKBP8_HUMAN	FKBP8_HUMAN	FKBP8	Peptidyl-prolyl cis-trans isomerase FKBP8 (PPIase FKBP8) (EC 5.2.1.8) (38 kDa FK506-binding protein) (38 kDa FKBP) (FKBP-38) (hFKBP38) (FK506-binding protein 8) (FKBP-8) (FKBPR38) (Rotamase)	6	98
sp|Q14151|SAFB2_HUMAN	SAFB2_HUMAN	SAFB2	Scaffold attachment factor B2 (SAF-B2)	5	98
sp|Q9UHD9|UBQL2_HUMAN	UBQL2_HUMAN	UBQLN2	Ubiquilin-2 (Chap1) (DSK2 homolog) (Protein linking IAP with cytoskeleton 2) (PLIC-2) (hPLIC-2) (Ubiquitin-like product Chap1/Dsk2)	4	98
sp|Q9Y5L4|TIM13_HUMAN	TIM13_HUMAN	TIMM13	Mitochondrial import inner membrane translocase subunit Tim13	3	98
sp|O94832|MYO1D_HUMAN	MYO1D_HUMAN	MYO1D	Unconventional myosin-Id	16	97
sp|Q969V3|NCLN_HUMAN	NCLN_HUMAN	NCLN	Nicalin (Nicastrin-like protein)	13	97
sp|Q86UP6|CUZD1_HUMAN	CUZD1_HUMAN	CUZD1	CUB and zona pellucida-like domain-containing protein 1 (CUB and ZP domain-containing protein 1) (Transmembrane protein UO-44)	11	97
sp|Q9NRY5|F1142_HUMAN	F1142_HUMAN	FAM114A2	Protein FAM114A2	10	97
sp|P61758|PFD3_HUMAN	PFD3_HUMAN	VBP1	Prefoldin subunit 3 (HIBBJ46) (Von Hippel-Lindau-binding protein 1) (VBP-1) (VHL-binding protein 1)	9	97
sp|Q9Y2Q3|GSTK1_HUMAN	GSTK1_HUMAN	GSTK1	Glutathione S-transferase kappa 1 (EC 2.5.1.18) (GST 13-13) (GST class-kappa) (GSTK1-1) (hGSTK1) (Glutathione S-transferase subunit 13)	7	97
sp|Q7Z417|NUFP2_HUMAN	NUFP2_HUMAN	NUFIP2	Nuclear fragile X mental retardation-interacting protein 2 (82 kDa FMRP-interacting protein) (82-FIP) (Cell proliferation-inducing gene 1 protein) (FMRP-interacting protein 2)	6	97
sp|P29803|ODPAT_HUMAN	ODPAT_HUMAN	PDHA2	Pyruvate dehydrogenase E1 component subunit alpha, testis-specific form, mitochondrial (EC 1.2.4.1) (PDHE1-A type II)	6	97
sp|O00754|MA2B1_HUMAN	MA2B1_HUMAN	MAN2B1	Lysosomal alpha-mannosidase (Laman) (EC 3.2.1.24) (Lysosomal acid alpha-mannosidase) (Mannosidase alpha class 2B member 1) (Mannosidase alpha-B) [Cleaved into: Lysosomal alpha-mannosidase A peptide; Lysosomal alpha-mannosidase B peptide; Lysosomal alpha-m	6	97
sp|Q7Z4V5|HDGR2_HUMAN	HDGR2_HUMAN	HDGFRP2	Hepatoma-derived growth factor-related protein 2 (HRP-2) (Hepatoma-derived growth factor 2) (HDGF-2)	5	97
sp|P61081|UBC12_HUMAN	UBC12_HUMAN	UBE2M	NEDD8-conjugating enzyme Ubc12 (EC 6.3.2.-) (NEDD8 carrier protein) (NEDD8 protein ligase) (Ubiquitin-conjugating enzyme E2 M)	3	97
sp|P14678|RSMB_HUMAN	RSMB_HUMAN	SNRPB	Small nuclear ribonucleoprotein-associated proteins B and B' (snRNP-B) (Sm protein B/B') (Sm-B/B') (SmB/B')	3	97
sp|Q8NEU8|DP13B_HUMAN	DP13B_HUMAN	APPL2	DCC-interacting protein 13-beta (Dip13-beta) (Adapter protein containing PH domain, PTB domain and leucine zipper motif 2)	16	96
sp|O75306|NDUS2_HUMAN	NDUS2_HUMAN	NDUFS2	NADH dehydrogenase [ubiquinone] iron-sulfur protein 2, mitochondrial (EC 1.6.5.3) (EC 1.6.99.3) (Complex I-49kD) (CI-49kD) (NADH-ubiquinone oxidoreductase 49 kDa subunit)	13	96
sp|Q9Y2T3|GUAD_HUMAN	GUAD_HUMAN	GDA	Guanine deaminase (Guanase) (Guanine aminase) (EC 3.5.4.3) (Guanine aminohydrolase) (GAH) (p51-nedasin)	11	96
tr|H3BQK9|H3BQK9_HUMAN	H3BQK9_HUMAN	MACF1	Microtubule-actin cross-linking factor 1, isoforms 1/2/3/5	8	96
sp|P17480|UBF1_HUMAN	UBF1_HUMAN	UBTF	Nucleolar transcription factor 1 (Autoantigen NOR-90) (Upstream-binding factor 1) (UBF-1)	8	96
sp|O95721|SNP29_HUMAN	SNP29_HUMAN	SNAP29	Synaptosomal-associated protein 29 (SNAP-29) (Soluble 29 kDa NSF attachment protein) (Vesicle-membrane fusion protein SNAP-29)	8	96
sp|P27338|AOFB_HUMAN	AOFB_HUMAN	MAOB	Amine oxidase [flavin-containing] B (EC 1.4.3.4) (Monoamine oxidase type B) (MAO-B)	7	96
sp|O00233|PSMD9_HUMAN	PSMD9_HUMAN	PSMD9	26S proteasome non-ATPase regulatory subunit 9 (26S proteasome regulatory subunit p27)	7	96
sp|Q01469|FABP5_HUMAN	FABP5_HUMAN	FABP5	Fatty acid-binding protein, epidermal (Epidermal-type fatty acid-binding protein) (E-FABP) (Fatty acid-binding protein 5) (Psoriasis-associated fatty acid-binding protein homolog) (PA-FABP)	5	96
sp|P15586|GNS_HUMAN	GNS_HUMAN	GNS	N-acetylglucosamine-6-sulfatase (EC 3.1.6.14) (Glucosamine-6-sulfatase) (G6S)	5	96
sp|O43583|DENR_HUMAN	DENR_HUMAN	DENR	Density-regulated protein (DRP) (Protein DRP1) (Smooth muscle cell-associated protein 3) (SMAP-3)	11	95
sp|Q9Y5X1|SNX9_HUMAN	SNX9_HUMAN	SNX9	Sorting nexin-9 (SH3 and PX domain-containing protein 1) (Protein SDP1) (SH3 and PX domain-containing protein 3A)	9	95
sp|Q2TAY7|SMU1_HUMAN	SMU1_HUMAN	SMU1	WD40 repeat-containing protein SMU1 (Smu-1 suppressor of mec-8 and unc-52 protein homolog) [Cleaved into: WD40 repeat-containing protein SMU1, N-terminally processed]	8	95
sp|Q00325|MPCP_HUMAN	MPCP_HUMAN	SLC25A3	Phosphate carrier protein, mitochondrial (Phosphate transport protein) (PTP) (Solute carrier family 25 member 3)	6	95
sp|P18077|RL35A_HUMAN	RL35A_HUMAN	RPL35A	60S ribosomal protein L35a (Cell growth-inhibiting gene 33 protein)	6	95
sp|Q02543|RL18A_HUMAN	RL18A_HUMAN	RPL18A	60S ribosomal protein L18a	5	95
sp|P40429|RL13A_HUMAN	RL13A_HUMAN	RPL13A	60S ribosomal protein L13a (23 kDa highly basic protein)	5	95
sp|Q9Y520|PRC2C_HUMAN	PRC2C_HUMAN	PRRC2C	Protein PRRC2C (BAT2 domain-containing protein 1) (HBV X-transactivated gene 2 protein) (HBV XAg-transactivated protein 2) (HLA-B-associated transcript 2-like 2) (Proline-rich and coiled-coil-containing protein 2C)	11	94
sp|O75534|CSDE1_HUMAN	CSDE1_HUMAN	CSDE1	Cold shock domain-containing protein E1 (N-ras upstream gene protein) (Protein UNR)	10	94
sp|Q9UIL1|SCOC_HUMAN	SCOC_HUMAN	SCOC	Short coiled-coil protein	7	94
sp|Q9NP72|RAB18_HUMAN	RAB18_HUMAN	RAB18	Ras-related protein Rab-18	7	94
sp|Q9BW04|SARG_HUMAN	SARG_HUMAN	SARG	Specifically androgen-regulated gene protein	6	94
sp|P02042|HBD_HUMAN	HBD_HUMAN	HBD	Hemoglobin subunit delta (Delta-globin) (Hemoglobin delta chain)	5	94
sp|Q9P287|BCCIP_HUMAN	BCCIP_HUMAN	BCCIP	BRCA2 and CDKN1A-interacting protein (P21- and CDK-associated protein 1) (Protein TOK-1)	2	94
sp|Q8TB36|GDAP1_HUMAN	GDAP1_HUMAN	GDAP1	Ganglioside-induced differentiation-associated protein 1 (GDAP1)	12	93
sp|P26447|S10A4_HUMAN	S10A4_HUMAN	S100A4	Protein S100-A4 (Calvasculin) (Metastasin) (Placental calcium-binding protein) (Protein Mts1) (S100 calcium-binding protein A4)	9	93
sp|Q8WWM7|ATX2L_HUMAN	ATX2L_HUMAN	ATXN2L	Ataxin-2-like protein (Ataxin-2 domain protein) (Ataxin-2-related protein)	8	93
sp|O15400|STX7_HUMAN	STX7_HUMAN	STX7	Syntaxin-7	5	93
sp|Q9Y5X3|SNX5_HUMAN	SNX5_HUMAN	SNX5	Sorting nexin-5	13	92
sp|P08651|NFIC_HUMAN	NFIC_HUMAN	NFIC	Nuclear factor 1 C-type (NF1-C) (Nuclear factor 1/C) (CCAAT-box-binding transcription factor) (CTF) (Nuclear factor I/C) (NF-I/C) (NFI-C) (TGGCA-binding protein)	13	92
sp|Q9NUU7|DD19A_HUMAN	DD19A_HUMAN	DDX19A	ATP-dependent RNA helicase DDX19A (EC 3.6.4.13) (DDX19-like protein) (DEAD box protein 19A)	11	92
sp|O95816|BAG2_HUMAN	BAG2_HUMAN	BAG2	BAG family molecular chaperone regulator 2 (BAG-2) (Bcl-2-associated athanogene 2)	10	92
sp|Q9UMY4|SNX12_HUMAN	SNX12_HUMAN	SNX12	Sorting nexin-12	9	92
sp|Q9UJW0|DCTN4_HUMAN	DCTN4_HUMAN	DCTN4	Dynactin subunit 4 (Dyn4) (Dynactin subunit p62)	8	92
sp|P61009|SPCS3_HUMAN	SPCS3_HUMAN	SPCS3	Signal peptidase complex subunit 3 (EC 3.4.-.-) (Microsomal signal peptidase 22/23 kDa subunit) (SPC22/23) (SPase 22/23 kDa subunit)	8	92
sp|O60832|DKC1_HUMAN	DKC1_HUMAN	DKC1	H/ACA ribonucleoprotein complex subunit 4 (EC 5.4.99.-) (CBF5 homolog) (Dyskerin) (Nopp140-associated protein of 57 kDa) (Nucleolar protein NAP57) (Nucleolar protein family A member 4) (snoRNP protein DKC1)	8	92
sp|Q96A26|F162A_HUMAN	F162A_HUMAN	FAM162A	Protein FAM162A (E2-induced gene 5 protein) (Growth and transformation-dependent protein) (HGTD-P)	7	92
sp|Q9H0R4|HDHD2_HUMAN	HDHD2_HUMAN	HDHD2	Haloacid dehalogenase-like hydrolase domain-containing protein 2	6	92
sp|Q01081|U2AF1_HUMAN	U2AF1_HUMAN	U2AF1	Splicing factor U2AF 35 kDa subunit (U2 auxiliary factor 35 kDa subunit) (U2 small nuclear RNA auxiliary factor 1) (U2 snRNP auxiliary factor small subunit)	6	92
sp|Q99426|TBCB_HUMAN	TBCB_HUMAN	TBCB	Tubulin-folding cofactor B (Cytoskeleton-associated protein 1) (Cytoskeleton-associated protein CKAPI) (Tubulin-specific chaperone B)	5	92
sp|O76024|WFS1_HUMAN	WFS1_HUMAN	WFS1	Wolframin	1	92
sp|P13647|K2C5_HUMAN	K2C5_HUMAN	KRT5	Keratin, type II cytoskeletal 5 (58 kDa cytokeratin) (Cytokeratin-5) (CK-5) (Keratin-5) (K5) (Type-II keratin Kb5)	20	91
sp|Q6P6B1|ERIC5_HUMAN	ERIC5_HUMAN	ERICH5	Glutamate-rich protein 5	13	91
sp|Q8N3V7|SYNPO_HUMAN	SYNPO_HUMAN	SYNPO	Synaptopodin	12	91
sp|P48637|GSHB_HUMAN	GSHB_HUMAN	GSS	Glutathione synthetase (GSH synthetase) (GSH-S) (EC 6.3.2.3) (Glutathione synthase)	9	91
sp|O15212|PFD6_HUMAN	PFD6_HUMAN	PFDN6	Prefoldin subunit 6 (Protein Ke2)	9	91
sp|P55769|NH2L1_HUMAN	NH2L1_HUMAN	NHP2L1	NHP2-like protein 1 (High mobility group-like nuclear protein 2 homolog 1) (OTK27) (SNU13 homolog) (hSNU13) (U4/U6.U5 tri-snRNP 15.5 kDa protein) [Cleaved into: NHP2-like protein 1, N-terminally processed]	7	91
sp|Q08J23|NSUN2_HUMAN	NSUN2_HUMAN	NSUN2	tRNA (cytosine(34)-C(5))-methyltransferase (EC 2.1.1.203) (Myc-induced SUN domain-containing protein) (Misu) (NOL1/NOP2/Sun domain family member 2) (Substrate of AIM1/Aurora kinase B) (tRNA (cytosine-5-)-methyltransferase) (tRNA methyltransferase 4 homolo	12	90
sp|Q99471|PFD5_HUMAN	PFD5_HUMAN	PFDN5	Prefoldin subunit 5 (C-Myc-binding protein Mm-1) (Myc modulator 1)	8	90
sp|Q68EM7|RHG17_HUMAN	RHG17_HUMAN	ARHGAP17	Rho GTPase-activating protein 17 (Rho-type GTPase-activating protein 17) (RhoGAP interacting with CIP4 homologs protein 1) (RICH-1)	7	90
tr|C9J650|C9J650_HUMAN	C9J650_HUMAN	SCG5	Neuroendocrine protein 7B2	6	90
sp|P11277|SPTB1_HUMAN	SPTB1_HUMAN	SPTB	Spectrin beta chain, erythrocytic (Beta-I spectrin)	23	89
sp|Q68CZ2|TENS3_HUMAN	TENS3_HUMAN	TNS3	Tensin-3 (Tensin-like SH2 domain-containing protein 1) (Tumor endothelial marker 6)	11	89
sp|Q8N392|RHG18_HUMAN	RHG18_HUMAN	ARHGAP18	Rho GTPase-activating protein 18 (MacGAP) (Rho-type GTPase-activating protein 18)	6	89
sp|P62140|PP1B_HUMAN	PP1B_HUMAN	PPP1CB	Serine/threonine-protein phosphatase PP1-beta catalytic subunit (PP-1B) (PPP1CD) (EC 3.1.3.16) (EC 3.1.3.53)	6	89
sp|P61088|UBE2N_HUMAN	UBE2N_HUMAN	UBE2N	Ubiquitin-conjugating enzyme E2 N (EC 6.3.2.19) (Bendless-like ubiquitin-conjugating enzyme) (Ubc13) (UbcH13) (Ubiquitin carrier protein N) (Ubiquitin-protein ligase N)	6	89
sp|O94992|HEXI1_HUMAN	HEXI1_HUMAN	HEXIM1	Protein HEXIM1 (Cardiac lineage protein 1) (Estrogen down-regulated gene 1 protein) (Hexamethylene bis-acetamide-inducible protein 1) (Menage a quatre protein 1)	5	89
sp|Q96C01|F136A_HUMAN	F136A_HUMAN	FAM136A	Protein FAM136A	3	89
sp|Q9NTZ6|RBM12_HUMAN	RBM12_HUMAN	RBM12	RNA-binding protein 12 (RNA-binding motif protein 12) (SH3/WW domain anchor protein in the nucleus) (SWAN)	8	88
sp|P31949|S10AB_HUMAN	S10AB_HUMAN	S100A11	Protein S100-A11 (Calgizzarin) (Metastatic lymph node gene 70 protein) (MLN 70) (Protein S100-C) (S100 calcium-binding protein A11) [Cleaved into: Protein S100-A11, N-terminally processed]	8	88
sp|Q9Y2V2|CHSP1_HUMAN	CHSP1_HUMAN	CARHSP1	Calcium-regulated heat stable protein 1 (Calcium-regulated heat-stable protein of 24 kDa) (CRHSP-24)	5	88
sp|P11233|RALA_HUMAN	RALA_HUMAN	RALA	Ras-related protein Ral-A	5	88
sp|Q99436|PSB7_HUMAN	PSB7_HUMAN	PSMB7	Proteasome subunit beta type-7 (EC 3.4.25.1) (Macropain chain Z) (Multicatalytic endopeptidase complex chain Z) (Proteasome subunit Z)	4	88
sp|Q13822|ENPP2_HUMAN	ENPP2_HUMAN	ENPP2	Ectonucleotide pyrophosphatase/phosphodiesterase family member 2 (E-NPP 2) (EC 3.1.4.39) (Autotaxin) (Extracellular lysophospholipase D) (LysoPLD)	14	87
sp|P28482|MK01_HUMAN	MK01_HUMAN	MAPK1	Mitogen-activated protein kinase 1 (MAP kinase 1) (MAPK 1) (EC 2.7.11.24) (ERT1) (Extracellular signal-regulated kinase 2) (ERK-2) (MAP kinase isoform p42) (p42-MAPK) (Mitogen-activated protein kinase 2) (MAP kinase 2) (MAPK 2)	12	87
sp|P25311|ZA2G_HUMAN	ZA2G_HUMAN	AZGP1	Zinc-alpha-2-glycoprotein (Zn-alpha-2-GP) (Zn-alpha-2-glycoprotein)	10	87
sp|Q9Y5Z4|HEBP2_HUMAN	HEBP2_HUMAN	HEBP2	Heme-binding protein 2 (Placental protein 23) (PP23) (Protein SOUL)	9	87
sp|P34949|MPI_HUMAN	MPI_HUMAN	MPI	Mannose-6-phosphate isomerase (EC 5.3.1.8) (Phosphohexomutase) (Phosphomannose isomerase) (PMI)	9	87
sp|Q6PJT7|ZC3HE_HUMAN	ZC3HE_HUMAN	ZC3H14	Zinc finger CCCH domain-containing protein 14 (Mammalian suppressor of tau pathology-2) (MSUT-2) (Renal carcinoma antigen NY-REN-37)	8	87
sp|Q16643|DREB_HUMAN	DREB_HUMAN	DBN1	Drebrin (Developmentally-regulated brain protein)	8	87
sp|P42167|LAP2B_HUMAN	LAP2B_HUMAN	TMPO	Lamina-associated polypeptide 2, isoforms beta/gamma (Thymopoietin, isoforms beta/gamma) (TP beta/gamma) (Thymopoietin-related peptide isoforms beta/gamma) (TPRP isoforms beta/gamma) [Cleaved into: Thymopoietin (TP) (Splenin); Thymopentin (TP5)]	8	87
sp|P56470|LEG4_HUMAN	LEG4_HUMAN	LGALS4	Galectin-4 (Gal-4) (Antigen NY-CO-27) (L-36 lactose-binding protein) (L36LBP) (Lactose-binding lectin 4)	7	87
sp|Q9NZN3|EHD3_HUMAN	EHD3_HUMAN	EHD3	EH domain-containing protein 3 (PAST homolog 3)	6	87
sp|O75475|PSIP1_HUMAN	PSIP1_HUMAN	PSIP1	PC4 and SFRS1-interacting protein (CLL-associated antigen KW-7) (Dense fine speckles 70 kDa protein) (DFS 70) (Lens epithelium-derived growth factor) (Transcriptional coactivator p75/p52)	6	87
sp|O43181|NDUS4_HUMAN	NDUS4_HUMAN	NDUFS4	NADH dehydrogenase [ubiquinone] iron-sulfur protein 4, mitochondrial (Complex I-18 kDa) (CI-18 kDa) (Complex I-AQDQ) (CI-AQDQ) (NADH-ubiquinone oxidoreductase 18 kDa subunit)	6	87
sp|Q9Y697|NFS1_HUMAN	NFS1_HUMAN	NFS1	Cysteine desulfurase, mitochondrial (EC 2.8.1.7)	4	87
sp|O14980|XPO1_HUMAN	XPO1_HUMAN	XPO1	Exportin-1 (Exp1) (Chromosome region maintenance 1 protein homolog)	12	86
sp|Q99567|NUP88_HUMAN	NUP88_HUMAN	NUP88	Nuclear pore complex protein Nup88 (88 kDa nucleoporin) (Nucleoporin Nup88)	9	86
sp|Q5UCC4|EMC10_HUMAN	EMC10_HUMAN	EMC10	ER membrane protein complex subunit 10 (Hematopoietic signal peptide-containing membrane domain-containing protein 1)	8	86
sp|Q14651|PLSI_HUMAN	PLSI_HUMAN	PLS1	Plastin-1 (Intestine-specific plastin) (I-plastin)	8	86
sp|Q9BY44|EIF2A_HUMAN	EIF2A_HUMAN	EIF2A	Eukaryotic translation initiation factor 2A (eIF-2A) (65 kDa eukaryotic translation initiation factor 2A) [Cleaved into: Eukaryotic translation initiation factor 2A, N-terminally processed]	6	86
sp|Q9NWH9|SLTM_HUMAN	SLTM_HUMAN	SLTM	SAFB-like transcription modulator (Modulator of estrogen-induced transcription)	5	86
sp|Q8N5N7|RM50_HUMAN	RM50_HUMAN	MRPL50	39S ribosomal protein L50, mitochondrial (L50mt) (MRP-L50)	5	86
sp|O75688|PPM1B_HUMAN	PPM1B_HUMAN	PPM1B	Protein phosphatase 1B (EC 3.1.3.16) (Protein phosphatase 2C isoform beta) (PP2C-beta)	5	86
sp|Q9H853|TBA4B_HUMAN	TBA4B_HUMAN	TUBA4B	Putative tubulin-like protein alpha-4B (Alpha-tubulin 4B)	1	86
sp|Q8N4C6|NIN_HUMAN	NIN_HUMAN	NIN	Ninein (hNinein) (Glycogen synthase kinase 3 beta-interacting protein) (GSK3B-interacting protein)	1	86
sp|Q15404|RSU1_HUMAN	RSU1_HUMAN	RSU1	Ras suppressor protein 1 (RSP-1) (Rsu-1)	11	85
sp|P67870|CSK2B_HUMAN	CSK2B_HUMAN	CSNK2B	Casein kinase II subunit beta (CK II beta) (Phosvitin) (Protein G5a)	9	85
sp|P46776|RL27A_HUMAN	RL27A_HUMAN	RPL27A	60S ribosomal protein L27a	7	85
sp|O76041|NEBL_HUMAN	NEBL_HUMAN	NEBL	Nebulette (Actin-binding Z-disk protein)	7	85
sp|O00178|GTPB1_HUMAN	GTPB1_HUMAN	GTPBP1	GTP-binding protein 1 (G-protein 1) (GP-1) (GP1)	5	85
sp|Q9UI30|TR112_HUMAN	TR112_HUMAN	TRMT112	Multifunctional methyltransferase subunit TRM112-like protein (tRNA methyltransferase 112 homolog)	4	85
sp|Q9BY43|CHM4A_HUMAN	CHM4A_HUMAN	CHMP4A	Charged multivesicular body protein 4a (Chromatin-modifying protein 4a) (CHMP4a) (SNF7 homolog associated with Alix-2) (SNF7-1) (hSnf-1) (Vacuolar protein sorting-associated protein 32-1) (Vps32-1) (hVps32-1)	4	85
sp|P60953|CDC42_HUMAN	CDC42_HUMAN	CDC42	Cell division control protein 42 homolog (G25K GTP-binding protein)	4	85
sp|Q12955|ANK3_HUMAN	ANK3_HUMAN	ANK3	Ankyrin-3 (ANK-3) (Ankyrin-G)	14	84
sp|P00742|FA10_HUMAN	FA10_HUMAN	F10	Coagulation factor X (EC 3.4.21.6) (Stuart factor) (Stuart-Prower factor) [Cleaved into: Factor X light chain; Factor X heavy chain; Activated factor Xa heavy chain]	11	84
sp|P13797|PLST_HUMAN	PLST_HUMAN	PLS3	Plastin-3 (T-plastin)	10	84
sp|Q3YEC7|RABL6_HUMAN	RABL6_HUMAN	RABL6	Rab-like protein 6 (GTP-binding protein Parf) (Partner of ARF) (Rab-like protein 1) (RBEL1)	9	84
sp|Q92922|SMRC1_HUMAN	SMRC1_HUMAN	SMARCC1	SWI/SNF complex subunit SMARCC1 (BRG1-associated factor 155) (BAF155) (SWI/SNF complex 155 kDa subunit) (SWI/SNF-related matrix-associated actin-dependent regulator of chromatin subfamily C member 1)	7	84
sp|Q15185|TEBP_HUMAN	TEBP_HUMAN	PTGES3	Prostaglandin E synthase 3 (EC 5.3.99.3) (Cytosolic prostaglandin E2 synthase) (cPGES) (Hsp90 co-chaperone) (Progesterone receptor complex p23) (Telomerase-binding protein p23)	7	84
sp|P62316|SMD2_HUMAN	SMD2_HUMAN	SNRPD2	Small nuclear ribonucleoprotein Sm D2 (Sm-D2) (snRNP core protein D2)	7	84
sp|O75323|NIPS2_HUMAN	NIPS2_HUMAN	GBAS	Protein NipSnap homolog 2 (NipSnap2) (Glioblastoma-amplified sequence)	7	84
sp|Q8N8S7|ENAH_HUMAN	ENAH_HUMAN	ENAH	Protein enabled homolog	5	84
sp|P10155|RO60_HUMAN	RO60_HUMAN	TROVE2	60 kDa SS-A/Ro ribonucleoprotein (60 kDa Ro protein) (60 kDa ribonucleoprotein Ro) (RoRNP) (Ro 60 kDa autoantigen) (Sjoegren syndrome antigen A2) (Sjoegren syndrome type A antigen) (SS-A) (TROVE domain family member 2)	4	84
sp|Q8TCS8|PNPT1_HUMAN	PNPT1_HUMAN	PNPT1	Polyribonucleotide nucleotidyltransferase 1, mitochondrial (EC 2.7.7.8) (3'-5' RNA exonuclease OLD35) (PNPase old-35) (Polynucleotide phosphorylase 1) (PNPase 1) (Polynucleotide phosphorylase-like protein)	8	83
sp|P15088|CBPA3_HUMAN	CBPA3_HUMAN	CPA3	Mast cell carboxypeptidase A (MC-CPA) (EC 3.4.17.1) (Carboxypeptidase A3)	7	83
sp|P07902|GALT_HUMAN	GALT_HUMAN	GALT	Galactose-1-phosphate uridylyltransferase (Gal-1-P uridylyltransferase) (EC 2.7.7.12) (UDP-glucose--hexose-1-phosphate uridylyltransferase)	4	83
sp|Q16186|ADRM1_HUMAN	ADRM1_HUMAN	ADRM1	Proteasomal ubiquitin receptor ADRM1 (110 kDa cell membrane glycoprotein) (Gp110) (Adhesion-regulating molecule 1) (ARM-1) (Proteasome regulatory particle non-ATPase 13) (hRpn13) (Rpn13 homolog)	3	83
sp|Q13501|SQSTM_HUMAN	SQSTM_HUMAN	SQSTM1	Sequestosome-1 (EBI3-associated protein of 60 kDa) (EBIAP) (p60) (Phosphotyrosine-independent ligand for the Lck SH2 domain of 62 kDa) (Ubiquitin-binding protein p62)	9	82
sp|P16615|AT2A2_HUMAN	AT2A2_HUMAN	ATP2A2	Sarcoplasmic/endoplasmic reticulum calcium ATPase 2 (SERCA2) (SR Ca(2+)-ATPase 2) (EC 3.6.3.8) (Calcium pump 2) (Calcium-transporting ATPase sarcoplasmic reticulum type, slow twitch skeletal muscle isoform) (Endoplasmic reticulum class 1/2 Ca(2+) ATPase)	9	82
sp|Q8N6T3|ARFG1_HUMAN	ARFG1_HUMAN	ARFGAP1	ADP-ribosylation factor GTPase-activating protein 1 (ARF GAP 1) (ADP-ribosylation factor 1 GTPase-activating protein) (ARF1 GAP) (ARF1-directed GTPase-activating protein)	8	82
sp|O00192|ARVC_HUMAN	ARVC_HUMAN	ARVCF	Armadillo repeat protein deleted in velo-cardio-facial syndrome	7	82
sp|O43169|CYB5B_HUMAN	CYB5B_HUMAN	CYB5B	Cytochrome b5 type B (Cytochrome b5 outer mitochondrial membrane isoform)	6	82
sp|Q92609|TBCD5_HUMAN	TBCD5_HUMAN	TBC1D5	TBC1 domain family member 5	5	82
sp|Q92526|TCPW_HUMAN	TCPW_HUMAN	CCT6B	T-complex protein 1 subunit zeta-2 (TCP-1-zeta-2) (CCT-zeta-2) (CCT-zeta-like) (TCP-1-zeta-like) (Testis-specific Tcp20) (Testis-specific protein TSA303)	5	82
sp|P06730|IF4E_HUMAN	IF4E_HUMAN	EIF4E	Eukaryotic translation initiation factor 4E (eIF-4E) (eIF4E) (eIF-4F 25 kDa subunit) (mRNA cap-binding protein)	5	82
sp|Q96GC5|RM48_HUMAN	RM48_HUMAN	MRPL48	39S ribosomal protein L48, mitochondrial (L48mt) (MRP-L48)	4	82
sp|P16118|F261_HUMAN	F261_HUMAN	PFKFB1	6-phosphofructo-2-kinase/fructose-2,6-bisphosphatase 1 (6PF-2-K/Fru-2,6-P2ase 1) (PFK/FBPase 1) (6PF-2-K/Fru-2,6-P2ase liver isozyme) [Includes: 6-phosphofructo-2-kinase (EC 2.7.1.105); Fructose-2,6-bisphosphatase (EC 3.1.3.46)]	3	82
sp|Q5VTR2|BRE1A_HUMAN	BRE1A_HUMAN	RNF20	E3 ubiquitin-protein ligase BRE1A (BRE1-A) (hBRE1) (EC 6.3.2.-) (RING finger protein 20)	10	81
sp|Q8N1F7|NUP93_HUMAN	NUP93_HUMAN	NUP93	Nuclear pore complex protein Nup93 (93 kDa nucleoporin) (Nucleoporin Nup93)	9	81
sp|Q9BT09|CNPY3_HUMAN	CNPY3_HUMAN	CNPY3	Protein canopy homolog 3 (CTG repeat protein 4a) (Expanded repeat-domain protein CAG/CTG 5) (Protein associated with TLR4) (Trinucleotide repeat-containing gene 5 protein)	7	81
sp|Q9BPW8|NIPS1_HUMAN	NIPS1_HUMAN	NIPSNAP1	Protein NipSnap homolog 1 (NipSnap1)	7	81
sp|Q5JR59|MTUS2_HUMAN	MTUS2_HUMAN	MTUS2	Microtubule-associated tumor suppressor candidate 2 (Cardiac zipper protein) (Microtubule plus-end tracking protein TIP150) (Tracking protein of 150 kDa)	7	81
sp|Q8TBC4|UBA3_HUMAN	UBA3_HUMAN	UBA3	NEDD8-activating enzyme E1 catalytic subunit (EC 6.3.2.-) (NEDD8-activating enzyme E1C) (Ubiquitin-activating enzyme E1C) (Ubiquitin-like modifier-activating enzyme 3) (Ubiquitin-activating enzyme 3)	6	81
sp|Q14558|KPRA_HUMAN	KPRA_HUMAN	PRPSAP1	Phosphoribosyl pyrophosphate synthase-associated protein 1 (PRPP synthase-associated protein 1) (39 kDa phosphoribosypyrophosphate synthase-associated protein) (PAP39)	6	81
sp|P0C7P4|UCRIL_HUMAN	UCRIL_HUMAN	UQCRFS1P1	Putative cytochrome b-c1 complex subunit Rieske-like protein 1 (Ubiquinol-cytochrome c reductase Rieske iron-sulfur subunit pseudogene 1)	6	81
sp|Q9UPT6|JIP3_HUMAN	JIP3_HUMAN	MAPK8IP3	C-Jun-amino-terminal kinase-interacting protein 3 (JIP-3) (JNK-interacting protein 3) (JNK MAP kinase scaffold protein 3) (Mitogen-activated protein kinase 8-interacting protein 3)	5	81
sp|Q96FJ2|DYL2_HUMAN	DYL2_HUMAN	DYNLL2	Dynein light chain 2, cytoplasmic (8 kDa dynein light chain b) (DLC8b) (Dynein light chain LC8-type 2)	5	81
sp|P09210|GSTA2_HUMAN	GSTA2_HUMAN	GSTA2	Glutathione S-transferase A2 (EC 2.5.1.18) (GST HA subunit 2) (GST class-alpha member 2) (GST-gamma) (GSTA2-2) (GTH2)	14	80
sp|O00429|DNM1L_HUMAN	DNM1L_HUMAN	DNM1L	Dynamin-1-like protein (EC 3.6.5.5) (Dnm1p/Vps1p-like protein) (DVLP) (Dynamin family member proline-rich carboxyl-terminal domain less) (Dymple) (Dynamin-like protein) (Dynamin-like protein 4) (Dynamin-like protein IV) (HdynIV) (Dynamin-related protein 1	14	80
sp|Q8WX93|PALLD_HUMAN	PALLD_HUMAN	PALLD	Palladin (SIH002) (Sarcoma antigen NY-SAR-77)	12	80
sp|P21953|ODBB_HUMAN	ODBB_HUMAN	BCKDHB	2-oxoisovalerate dehydrogenase subunit beta, mitochondrial (EC 1.2.4.4) (Branched-chain alpha-keto acid dehydrogenase E1 component beta chain) (BCKDE1B) (BCKDH E1-beta)	11	80
sp|O14617|AP3D1_HUMAN	AP3D1_HUMAN	AP3D1	AP-3 complex subunit delta-1 (AP-3 complex subunit delta) (Adaptor-related protein complex 3 subunit delta-1) (Delta-adaptin)	10	80
sp|Q96AC1|FERM2_HUMAN	FERM2_HUMAN	FERMT2	Fermitin family homolog 2 (Kindlin-2) (Mitogen-inducible gene 2 protein) (MIG-2) (Pleckstrin homology domain-containing family C member 1) (PH domain-containing family C member 1)	8	80
sp|P53041|PPP5_HUMAN	PPP5_HUMAN	PPP5C	Serine/threonine-protein phosphatase 5 (PP5) (EC 3.1.3.16) (Protein phosphatase T) (PP-T) (PPT)	8	80
sp|P13646|K1C13_HUMAN	K1C13_HUMAN	KRT13	Keratin, type I cytoskeletal 13 (Cytokeratin-13) (CK-13) (Keratin-13) (K13)	8	80
sp|Q15629|TRAM1_HUMAN	TRAM1_HUMAN	TRAM1	Translocating chain-associated membrane protein 1	7	80
sp|Q9H3Q1|BORG4_HUMAN	BORG4_HUMAN	CDC42EP4	Cdc42 effector protein 4 (Binder of Rho GTPases 4)	5	80
sp|P61020|RAB5B_HUMAN	RAB5B_HUMAN	RAB5B	Ras-related protein Rab-5B	4	80
sp|Q9Y4F1|FARP1_HUMAN	FARP1_HUMAN	FARP1	FERM, RhoGEF and pleckstrin domain-containing protein 1 (Chondrocyte-derived ezrin-like protein) (Pleckstrin homology domain-containing family C member 2) (PH domain-containing family C member 2)	2	80
sp|P62851|RS25_HUMAN	RS25_HUMAN	RPS25	40S ribosomal protein S25	8	79
sp|P43246|MSH2_HUMAN	MSH2_HUMAN	MSH2	DNA mismatch repair protein Msh2 (hMSH2) (MutS protein homolog 2)	8	79
sp|Q8IYQ7|THNS1_HUMAN	THNS1_HUMAN	THNSL1	Threonine synthase-like 1 (TSH1)	7	79
sp|Q9NVJ2|ARL8B_HUMAN	ARL8B_HUMAN	ARL8B	ADP-ribosylation factor-like protein 8B (ADP-ribosylation factor-like protein 10C) (Novel small G protein indispensable for equal chromosome segregation 1)	6	79
sp|Q15165|PON2_HUMAN	PON2_HUMAN	PON2	Serum paraoxonase/arylesterase 2 (PON 2) (EC 3.1.1.2) (EC 3.1.1.81) (Aromatic esterase 2) (A-esterase 2) (Serum aryldialkylphosphatase 2)	6	79
sp|Q01085|TIAR_HUMAN	TIAR_HUMAN	TIAL1	Nucleolysin TIAR (TIA-1-related protein)	6	79
sp|O60493|SNX3_HUMAN	SNX3_HUMAN	SNX3	Sorting nexin-3 (Protein SDP3)	5	79
sp|P28161|GSTM2_HUMAN	GSTM2_HUMAN	GSTM2	Glutathione S-transferase Mu 2 (EC 2.5.1.18) (GST class-mu 2) (GSTM2-2)	4	79
sp|Q6DD88|ATLA3_HUMAN	ATLA3_HUMAN	ATL3	Atlastin-3 (EC 3.6.5.-)	13	78
sp|O15067|PUR4_HUMAN	PUR4_HUMAN	PFAS	Phosphoribosylformylglycinamidine synthase (FGAM synthase) (FGAMS) (EC 6.3.5.3) (Formylglycinamide ribonucleotide amidotransferase) (FGAR amidotransferase) (FGAR-AT) (Formylglycinamide ribotide amidotransferase)	13	78
sp|Q92747|ARC1A_HUMAN	ARC1A_HUMAN	ARPC1A	Actin-related protein 2/3 complex subunit 1A (SOP2-like protein)	12	78
sp|Q01813|PFKAP_HUMAN	PFKAP_HUMAN	PFKP	ATP-dependent 6-phosphofructokinase, platelet type (ATP-PFK) (PFK-P) (EC 2.7.1.11) (6-phosphofructokinase type C) (Phosphofructo-1-kinase isozyme C) (PFK-C) (Phosphohexokinase)	10	78
sp|P29590|PML_HUMAN	PML_HUMAN	PML	Protein PML (Promyelocytic leukemia protein) (RING finger protein 71) (Tripartite motif-containing protein 19)	9	78
sp|P27695|APEX1_HUMAN	APEX1_HUMAN	APEX1	DNA-(apurinic or apyrimidinic site) lyase (EC 3.1.-.-) (EC 4.2.99.18) (APEX nuclease) (APEN) (Apurinic-apyrimidinic endonuclease 1) (AP endonuclease 1) (APE-1) (REF-1) (Redox factor-1) [Cleaved into: DNA-(apurinic or apyrimidinic site) lyase, mitochondria	9	78
sp|Q8IV36|HID1_HUMAN	HID1_HUMAN	HID1	Protein HID1 (Down-regulated in multiple cancers 1) (HID1 domain-containing protein) (Protein hid-1 homolog)	8	78
sp|Q00266|METK1_HUMAN	METK1_HUMAN	MAT1A	S-adenosylmethionine synthase isoform type-1 (AdoMet synthase 1) (EC 2.5.1.6) (Methionine adenosyltransferase 1) (MAT 1) (Methionine adenosyltransferase I/III) (MAT-I/III)	8	78
sp|P16152|CBR1_HUMAN	CBR1_HUMAN	CBR1	Carbonyl reductase [NADPH] 1 (EC 1.1.1.184) (15-hydroxyprostaglandin dehydrogenase [NADP(+)]) (EC 1.1.1.197) (NADPH-dependent carbonyl reductase 1) (Prostaglandin 9-ketoreductase) (Prostaglandin-E(2) 9-reductase) (EC 1.1.1.189) (Short chain dehydrogenase/	8	78
sp|Q9NT62|ATG3_HUMAN	ATG3_HUMAN	ATG3	Ubiquitin-like-conjugating enzyme ATG3 (EC 6.3.2.-) (Autophagy-related protein 3) (APG3-like) (hApg3) (Protein PC3-96)	7	78
sp|Q92905|CSN5_HUMAN	CSN5_HUMAN	COPS5	COP9 signalosome complex subunit 5 (SGN5) (Signalosome subunit 5) (EC 3.4.-.-) (Jun activation domain-binding protein 1)	7	78
sp|O75410|TACC1_HUMAN	TACC1_HUMAN	TACC1	Transforming acidic coiled-coil-containing protein 1 (Gastric cancer antigen Ga55) (Taxin-1)	7	78
sp|O75348|VATG1_HUMAN	VATG1_HUMAN	ATP6V1G1	V-type proton ATPase subunit G 1 (V-ATPase subunit G 1) (V-ATPase 13 kDa subunit 1) (Vacuolar proton pump subunit G 1) (Vacuolar proton pump subunit M16)	7	78
tr|B8ZZA8|B8ZZA8_HUMAN	B8ZZA8_HUMAN	GLS	Glutaminase kidney isoform, mitochondrial	6	78
sp|Q9BVA1|TBB2B_HUMAN	TBB2B_HUMAN	TUBB2B	Tubulin beta-2B chain	6	78
sp|O95793|STAU1_HUMAN	STAU1_HUMAN	STAU1	Double-stranded RNA-binding protein Staufen homolog 1	6	78
sp|Q63HM9|PLCX3_HUMAN	PLCX3_HUMAN	PLCXD3	PI-PLC X domain-containing protein 3	4	78
sp|Q58FG1|HS904_HUMAN	HS904_HUMAN	HSP90AA4P	Putative heat shock protein HSP 90-alpha A4 (Heat shock 90 kDa protein 1 alpha-like 2) (Heat shock protein 90-alpha D) (Heat shock protein 90Ad)	4	78
sp|O60220|TIM8A_HUMAN	TIM8A_HUMAN	TIMM8A	Mitochondrial import inner membrane translocase subunit Tim8 A (Deafness dystonia protein 1) (X-linked deafness dystonia protein)	4	78
sp|O14662|STX16_HUMAN	STX16_HUMAN	STX16	Syntaxin-16 (Syn16)	4	78
sp|Q14254|FLOT2_HUMAN	FLOT2_HUMAN	FLOT2	Flotillin-2 (Epidermal surface antigen) (ESA) (Membrane component chromosome 17 surface marker 1)	11	77
sp|P21964|COMT_HUMAN	COMT_HUMAN	COMT	Catechol O-methyltransferase (EC 2.1.1.6)	11	77
Contaminant_TRYP_PIG	Contaminant_TRYP_PIG			10	77
sp|O94906|PRP6_HUMAN	PRP6_HUMAN	PRPF6	Pre-mRNA-processing factor 6 (Androgen receptor N-terminal domain-transactivating protein 1) (ANT-1) (PRP6 homolog) (U5 snRNP-associated 102 kDa protein) (U5-102 kDa protein)	9	77
sp|Q8N335|GPD1L_HUMAN	GPD1L_HUMAN	GPD1L	Glycerol-3-phosphate dehydrogenase 1-like protein (GPD1-L) (EC 1.1.1.8)	7	77
sp|P00491|PNPH_HUMAN	PNPH_HUMAN	PNP	Purine nucleoside phosphorylase (PNP) (EC 2.4.2.1) (Inosine phosphorylase) (Inosine-guanosine phosphorylase)	6	77
sp|Q96PE7|MCEE_HUMAN	MCEE_HUMAN	MCEE	Methylmalonyl-CoA epimerase, mitochondrial (EC 5.1.99.1) (DL-methylmalonyl-CoA racemase)	5	77
sp|Q8IYD1|ERF3B_HUMAN	ERF3B_HUMAN	GSPT2	Eukaryotic peptide chain release factor GTP-binding subunit ERF3B (Eukaryotic peptide chain release factor subunit 3b) (eRF3b) (G1 to S phase transition protein 2 homolog)	4	77
sp|P30519|HMOX2_HUMAN	HMOX2_HUMAN	HMOX2	Heme oxygenase 2 (HO-2) (EC 1.14.99.3)	12	76
sp|Q8IW45|NNRD_HUMAN	NNRD_HUMAN	CARKD	ATP-dependent (S)-NAD(P)H-hydrate dehydratase (EC 4.2.1.93) (ATP-dependent NAD(P)HX dehydratase) (Carbohydrate kinase domain-containing protein)	9	76
sp|Q9H446|RWDD1_HUMAN	RWDD1_HUMAN	RWDD1	RWD domain-containing protein 1 (DRG family-regulatory protein 2)	6	76
sp|Q9BQ61|CS043_HUMAN	CS043_HUMAN	C19orf43	Uncharacterized protein C19orf43	6	76
sp|Q96E17|RAB3C_HUMAN	RAB3C_HUMAN	RAB3C	Ras-related protein Rab-3C	6	76
sp|O15260|SURF4_HUMAN	SURF4_HUMAN	SURF4	Surfeit locus protein 4	3	76
sp|P07711|CATL1_HUMAN	CATL1_HUMAN	CTSL	Cathepsin L1 (EC 3.4.22.15) (Cathepsin L) (Major excreted protein) (MEP) [Cleaved into: Cathepsin L1 heavy chain; Cathepsin L1 light chain]	2	76
sp|Q6ZU15|SEP14_HUMAN	SEP14_HUMAN	14-Sep	Septin-14	1	76
sp|Q08830|FGL1_HUMAN	FGL1_HUMAN	FGL1	Fibrinogen-like protein 1 (HP-041) (Hepassocin) (Hepatocyte-derived fibrinogen-related protein 1) (HFREP-1) (Liver fibrinogen-related protein 1) (LFIRE-1)	11	75
sp|P49354|FNTA_HUMAN	FNTA_HUMAN	FNTA	Protein farnesyltransferase/geranylgeranyltransferase type-1 subunit alpha (EC 2.5.1.58) (EC 2.5.1.59) (CAAX farnesyltransferase subunit alpha) (FTase-alpha) (Ras proteins prenyltransferase subunit alpha) (Type I protein geranyl-geranyltransferase subunit	11	75
sp|Q9Y4E1|FA21C_HUMAN	FA21C_HUMAN	FAM21C	WASH complex subunit FAM21C (Vaccinia virus penetration factor) (VPEF)	10	75
sp|P35555|FBN1_HUMAN	FBN1_HUMAN	FBN1	Fibrillin-1	10	75
sp|Q9Y6I3|EPN1_HUMAN	EPN1_HUMAN	EPN1	Epsin-1 (EH domain-binding mitotic phosphoprotein) (EPS-15-interacting protein 1)	8	75
sp|Q8IYI6|EXOC8_HUMAN	EXOC8_HUMAN	EXOC8	Exocyst complex component 8 (Exocyst complex 84 kDa subunit)	8	75
sp|O15514|RPB4_HUMAN	RPB4_HUMAN	POLR2D	DNA-directed RNA polymerase II subunit RPB4 (RNA polymerase II subunit B4) (DNA-directed RNA polymerase II subunit D) (RNA polymerase II 16 kDa subunit) (RPB16)	8	75
sp|Q9P0J1|PDP1_HUMAN	PDP1_HUMAN	PDP1	[Pyruvate dehydrogenase [acetyl-transferring]]-phosphatase 1, mitochondrial (PDP 1) (EC 3.1.3.43) (Protein phosphatase 2C) (Pyruvate dehydrogenase phosphatase catalytic subunit 1) (PDPC 1)	7	75
sp|P05141|ADT2_HUMAN	ADT2_HUMAN	SLC25A5	ADP/ATP translocase 2 (ADP,ATP carrier protein 2) (ADP,ATP carrier protein, fibroblast isoform) (Adenine nucleotide translocator 2) (ANT 2) (Solute carrier family 25 member 5) [Cleaved into: ADP/ATP translocase 2, N-terminally processed]	7	75
sp|Q9NVS9|PNPO_HUMAN	PNPO_HUMAN	PNPO	Pyridoxine-5'-phosphate oxidase (EC 1.4.3.5) (Pyridoxamine-phosphate oxidase)	6	75
sp|Q92485|ASM3B_HUMAN	ASM3B_HUMAN	SMPDL3B	Acid sphingomyelinase-like phosphodiesterase 3b (ASM-like phosphodiesterase 3b) (EC 3.1.4.-)	5	75
sp|Q96L21|RL10L_HUMAN	RL10L_HUMAN	RPL10L	60S ribosomal protein L10-like	4	75
sp|Q07507|DERM_HUMAN	DERM_HUMAN	DPT	Dermatopontin (Tyrosine-rich acidic matrix protein) (TRAMP)	4	75
sp|P56385|ATP5I_HUMAN	ATP5I_HUMAN	ATP5I	ATP synthase subunit e, mitochondrial (ATPase subunit e)	4	75
sp|P22352|GPX3_HUMAN	GPX3_HUMAN	GPX3	Glutathione peroxidase 3 (GPx-3) (GSHPx-3) (EC 1.11.1.9) (Extracellular glutathione peroxidase) (Plasma glutathione peroxidase) (GPx-P) (GSHPx-P)	4	75
sp|O43813|LANC1_HUMAN	LANC1_HUMAN	LANCL1	LanC-like protein 1 (40 kDa erythrocyte membrane protein) (p40)	3	75
sp|P28290|SSFA2_HUMAN	SSFA2_HUMAN	SSFA2	Sperm-specific antigen 2 (Cleavage signal-1 protein) (CS-1) (Ki-ras-induced actin-interacting protein)	13	74
sp|O75150|BRE1B_HUMAN	BRE1B_HUMAN	RNF40	E3 ubiquitin-protein ligase BRE1B (BRE1-B) (EC 6.3.2.-) (95 kDa retinoblastoma-associated protein) (RBP95) (RING finger protein 40)	12	74
sp|Q9H307|PININ_HUMAN	PININ_HUMAN	PNN	Pinin (140 kDa nuclear and cell adhesion-related phosphoprotein) (Desmosome-associated protein) (Domain-rich serine protein) (DRS protein) (DRSP) (Melanoma metastasis clone A protein) (Nuclear protein SDK3) (SR-like protein)	11	74
sp|P62910|RL32_HUMAN	RL32_HUMAN	RPL32	60S ribosomal protein L32	9	74
sp|Q8N7H5|PAF1_HUMAN	PAF1_HUMAN	PAF1	RNA polymerase II-associated factor 1 homolog (hPAF1) (Pancreatic differentiation protein 2)	8	74
sp|O14618|CCS_HUMAN	CCS_HUMAN	CCS	Copper chaperone for superoxide dismutase (Superoxide dismutase copper chaperone)	8	74
sp|Q9NR31|SAR1A_HUMAN	SAR1A_HUMAN	SAR1A	GTP-binding protein SAR1a (COPII-associated small GTPase)	5	74
sp|Q15907|RB11B_HUMAN	RB11B_HUMAN	RAB11B	Ras-related protein Rab-11B (GTP-binding protein YPT3)	5	74
sp|Q15847|ADIRF_HUMAN	ADIRF_HUMAN	ADIRF	Adipogenesis regulatory factor (Adipogenesis factor rich in obesity) (Adipose most abundant gene transcript 2 protein) (Adipose-specific protein 2) (apM-2)	5	74
sp|Q9BQA1|MEP50_HUMAN	MEP50_HUMAN	WDR77	Methylosome protein 50 (MEP-50) (Androgen receptor cofactor p44) (WD repeat-containing protein 77) (p44/Mep50)	4	74
sp|P40616|ARL1_HUMAN	ARL1_HUMAN	ARL1	ADP-ribosylation factor-like protein 1	2	74
sp|O43678|NDUA2_HUMAN	NDUA2_HUMAN	NDUFA2	NADH dehydrogenase [ubiquinone] 1 alpha subcomplex subunit 2 (Complex I-B8) (CI-B8) (NADH-ubiquinone oxidoreductase B8 subunit)	2	74
sp|P58107|EPIPL_HUMAN	EPIPL_HUMAN	EPPK1	Epiplakin (450 kDa epidermal antigen)	11	73
sp|Q4G0F5|VP26B_HUMAN	VP26B_HUMAN	VPS26B	Vacuolar protein sorting-associated protein 26B (Vesicle protein sorting 26B)	8	73
sp|Q14019|COTL1_HUMAN	COTL1_HUMAN	COTL1	Coactosin-like protein	8	73
sp|O15160|RPAC1_HUMAN	RPAC1_HUMAN	POLR1C	DNA-directed RNA polymerases I and III subunit RPAC1 (DNA-directed RNA polymerase I subunit C) (RNA polymerases I and III subunit AC1) (AC40) (DNA-directed RNA polymerases I and III 40 kDa polypeptide) (RPA40) (RPA39) (RPC40)	7	73
sp|Q96FZ7|CHMP6_HUMAN	CHMP6_HUMAN	CHMP6	Charged multivesicular body protein 6 (Chromatin-modifying protein 6) (Vacuolar protein sorting-associated protein 20) (Vps20) (hVps20)	4	73
sp|Q66K74|MAP1S_HUMAN	MAP1S_HUMAN	MAP1S	Microtubule-associated protein 1S (MAP-1S) (BPY2-interacting protein 1) (Microtubule-associated protein 8) (Variable charge Y chromosome 2-interacting protein 1) (VCY2-interacting protein 1) (VCY2IP-1) [Cleaved into: MAP1S heavy chain; MAP1S light chain]	4	73
sp|Q13405|RM49_HUMAN	RM49_HUMAN	MRPL49	39S ribosomal protein L49, mitochondrial (L49mt) (MRP-L49) (Neighbor of FAU) (NOF) (Protein NOF1)	4	73
sp|O75494|SRS10_HUMAN	SRS10_HUMAN	SRSF10	Serine/arginine-rich splicing factor 10 (40 kDa SR-repressor protein) (SRrp40) (FUS-interacting serine-arginine-rich protein 1) (Splicing factor SRp38) (Splicing factor, arginine/serine-rich 13A) (TLS-associated protein with Ser-Arg repeats) (TASR) (TLS-a	4	73
tr|Q5TEC6|Q5TEC6_HUMAN	Q5TEC6_HUMAN	HIST2H3PS2	Histone H3	1	73
sp|P35520|CBS_HUMAN	CBS_HUMAN	CBS	Cystathionine beta-synthase (EC 4.2.1.22) (Beta-thionase) (Serine sulfhydrase)	15	72
sp|P04181|OAT_HUMAN	OAT_HUMAN	OAT	Ornithine aminotransferase, mitochondrial (EC 2.6.1.13) (Ornithine delta-aminotransferase) (Ornithine--oxo-acid aminotransferase) [Cleaved into: Ornithine aminotransferase, hepatic form; Ornithine aminotransferase, renal form]	14	72
sp|Q9NZR1|TMOD2_HUMAN	TMOD2_HUMAN	TMOD2	Tropomodulin-2 (Neuronal tropomodulin) (N-Tmod)	11	72
sp|Q5SWX8|ODR4_HUMAN	ODR4_HUMAN	ODR4	Protein odr-4 homolog (hODR-4) (LAG1-interacting protein) (Transactivated by transforming growth factor beta protein 1)	10	72
sp|Q15833|STXB2_HUMAN	STXB2_HUMAN	STXBP2	Syntaxin-binding protein 2 (Protein unc-18 homolog 2) (Unc18-2) (Protein unc-18 homolog B) (Unc-18B)	9	72
sp|Q9Y6N5|SQRD_HUMAN	SQRD_HUMAN	SQRDL	Sulfide:quinone oxidoreductase, mitochondrial (SQOR) (EC 1.8.5.-)	8	72
sp|Q9NX46|ARHL2_HUMAN	ARHL2_HUMAN	ADPRHL2	Poly(ADP-ribose) glycohydrolase ARH3 (EC 3.2.1.143) (ADP-ribosylhydrolase 3) ([Protein ADP-ribosylarginine] hydrolase-like protein 2)	8	72
sp|Q6ZVF9|GRIN3_HUMAN	GRIN3_HUMAN	GPRIN3	G protein-regulated inducer of neurite outgrowth 3 (GRIN3)	8	72
sp|Q8NFU3|TSTD1_HUMAN	TSTD1_HUMAN	TSTD1	Thiosulfate sulfurtransferase/rhodanese-like domain-containing protein 1	7	72
sp|Q6P1N0|C2D1A_HUMAN	C2D1A_HUMAN	CC2D1A	Coiled-coil and C2 domain-containing protein 1A (Akt kinase-interacting protein 1) (Five prime repressor element under dual repression-binding protein 1) (FRE under dual repression-binding protein 1) (Freud-1) (Putative NF-kappa-B-activating protein 023N)	6	72
sp|P61513|RL37A_HUMAN	RL37A_HUMAN	RPL37A	60S ribosomal protein L37a	4	72
sp|Q9NZ45|CISD1_HUMAN	CISD1_HUMAN	CISD1	CDGSH iron-sulfur domain-containing protein 1 (MitoNEET)	3	72
sp|O43837|IDH3B_HUMAN	IDH3B_HUMAN	IDH3B	Isocitrate dehydrogenase [NAD] subunit beta, mitochondrial (EC 1.1.1.41) (Isocitric dehydrogenase subunit beta) (NAD(+)-specific ICDH subunit beta)	11	71
sp|Q9H0D6|XRN2_HUMAN	XRN2_HUMAN	XRN2	5'-3' exoribonuclease 2 (EC 3.1.13.-) (DHM1-like protein) (DHP protein)	9	71
sp|P13929|ENOB_HUMAN	ENOB_HUMAN	ENO3	Beta-enolase (EC 4.2.1.11) (2-phospho-D-glycerate hydro-lyase) (Enolase 3) (Muscle-specific enolase) (MSE) (Skeletal muscle enolase)	9	71
sp|Q96DI7|SNR40_HUMAN	SNR40_HUMAN	SNRNP40	U5 small nuclear ribonucleoprotein 40 kDa protein (U5 snRNP 40 kDa protein) (U5-40K) (38 kDa-splicing factor) (Prp8-binding protein) (hPRP8BP) (U5 snRNP-specific 40 kDa protein) (WD repeat-containing protein 57)	8	71
sp|O14576|DC1I1_HUMAN	DC1I1_HUMAN	DYNC1I1	Cytoplasmic dynein 1 intermediate chain 1 (Cytoplasmic dynein intermediate chain 1) (Dynein intermediate chain 1, cytosolic) (DH IC-1)	8	71
sp|Q9P265|DIP2B_HUMAN	DIP2B_HUMAN	DIP2B	Disco-interacting protein 2 homolog B (DIP2 homolog B)	7	71
sp|P05090|APOD_HUMAN	APOD_HUMAN	APOD	Apolipoprotein D (Apo-D) (ApoD)	7	71
sp|Q9UK45|LSM7_HUMAN	LSM7_HUMAN	LSM7	U6 snRNA-associated Sm-like protein LSm7	6	71
sp|Q9UHJ6|SHPK_HUMAN	SHPK_HUMAN	SHPK	Sedoheptulokinase (SHK) (EC 2.7.1.14) (Carbohydrate kinase-like protein)	6	71
sp|P13796|PLSL_HUMAN	PLSL_HUMAN	LCP1	Plastin-2 (L-plastin) (LC64P) (Lymphocyte cytosolic protein 1) (LCP-1)	5	71
sp|Q9Y6Q5|AP1M2_HUMAN	AP1M2_HUMAN	AP1M2	AP-1 complex subunit mu-2 (AP-mu chain family member mu1B) (Adaptor protein complex AP-1 subunit mu-2) (Adaptor-related protein complex 1 subunit mu-2) (Clathrin assembly protein complex 1 mu-2 medium chain 2) (Golgi adaptor HA1/AP1 adaptin mu-2 subunit)	4	71
sp|P49593|PPM1F_HUMAN	PPM1F_HUMAN	PPM1F	Protein phosphatase 1F (EC 3.1.3.16) (Ca(2+)/calmodulin-dependent protein kinase phosphatase) (CaM-kinase phosphatase) (CaMKPase) (Partner of PIX 2) (Protein fem-2 homolog) (hFem-2)	4	71
tr|Q5T6W2|Q5T6W2_HUMAN	Q5T6W2_HUMAN	HNRNPK	Heterogeneous nuclear ribonucleoprotein K (Fragment)	3	71
sp|Q9H773|DCTP1_HUMAN	DCTP1_HUMAN	DCTPP1	dCTP pyrophosphatase 1 (EC 3.6.1.12) (Deoxycytidine-triphosphatase 1) (dCTPase 1) (RS21C6) (XTP3-transactivated gene A protein)	3	71
sp|P17096|HMGA1_HUMAN	HMGA1_HUMAN	HMGA1	High mobility group protein HMG-I/HMG-Y (HMG-I(Y)) (High mobility group AT-hook protein 1) (High mobility group protein A1) (High mobility group protein R)	3	71
sp|O75155|CAND2_HUMAN	CAND2_HUMAN	CAND2	Cullin-associated NEDD8-dissociated protein 2 (Cullin-associated and neddylation-dissociated protein 2) (Epididymis tissue protein Li 169) (TBP-interacting protein of 120 kDa B) (TBP-interacting protein 120B) (p120 CAND2)	2	71
sp|Q8TAT6|NPL4_HUMAN	NPL4_HUMAN	NPLOC4	Nuclear protein localization protein 4 homolog (Protein NPL4)	11	70
sp|Q9GZP4|PITH1_HUMAN	PITH1_HUMAN	PITHD1	PITH domain-containing protein 1	8	70
sp|P01861|IGHG4_HUMAN	IGHG4_HUMAN	IGHG4	Ig gamma-4 chain C region	8	70
sp|Q9UPT5|EXOC7_HUMAN	EXOC7_HUMAN	EXOC7	Exocyst complex component 7 (Exocyst complex component Exo70)	7	70
sp|Q9BY77|PDIP3_HUMAN	PDIP3_HUMAN	POLDIP3	Polymerase delta-interacting protein 3 (46 kDa DNA polymerase delta interaction protein) (p46) (S6K1 Aly/REF-like target) (SKAR)	7	70
sp|Q8TBC5|ZSC18_HUMAN	ZSC18_HUMAN	ZSCAN18	Zinc finger and SCAN domain-containing protein 18 (Zinc finger protein 447)	7	70
sp|Q7RTS1|BHA15_HUMAN	BHA15_HUMAN	BHLHA15	Class A basic helix-loop-helix protein 15 (bHLHa15) (Class B basic helix-loop-helix protein 8) (bHLHb8) (Muscle, intestine and stomach expression 1) (MIST-1)	6	70
sp|Q9Y3C8|UFC1_HUMAN	UFC1_HUMAN	UFC1	Ubiquitin-fold modifier-conjugating enzyme 1 (Ufm1-conjugating enzyme 1)	5	70
sp|Q9Y3Q8|T22D4_HUMAN	T22D4_HUMAN	TSC22D4	TSC22 domain family protein 4 (TSC22-related-inducible leucine zipper protein 2) (Tsc-22-like protein THG-1)	4	70
sp|Q9H019|MFR1L_HUMAN	MFR1L_HUMAN	MTFR1L	Mitochondrial fission regulator 1-like	4	70
sp|Q8WXF0|SRS12_HUMAN	SRS12_HUMAN	SRSF12	Serine/arginine-rich splicing factor 12 (35 kDa SR repressor protein) (SRrp35) (Splicing factor, arginine/serine-rich 13B) (Splicing factor, arginine/serine-rich 19)	3	70
sp|Q04323|UBXN1_HUMAN	UBXN1_HUMAN	UBXN1	UBX domain-containing protein 1 (SAPK substrate protein 1) (UBA/UBX 33.3 kDa protein)	3	70
sp|O15347|HMGB3_HUMAN	HMGB3_HUMAN	HMGB3	High mobility group protein B3 (High mobility group protein 2a) (HMG-2a) (High mobility group protein 4) (HMG-4)	3	70
tr|A8K7Q2|A8K7Q2_HUMAN	A8K7Q2_HUMAN	HSPA8	Heat shock cognate 71 kDa protein (cDNA FLJ77848)	2	70
sp|P02656|APOC3_HUMAN	APOC3_HUMAN	APOC3	Apolipoprotein C-III (Apo-CIII) (ApoC-III) (Apolipoprotein C3)	2	70
sp|Q8IWJ2|GCC2_HUMAN	GCC2_HUMAN	GCC2	GRIP and coiled-coil domain-containing protein 2 (185 kDa Golgi coiled-coil protein) (GCC185) (CLL-associated antigen KW-11) (CTCL tumor antigen se1-1) (Ran-binding protein 2-like 4) (RanBP2L4) (Renal carcinoma antigen NY-REN-53)	13	69
sp|Q14160|SCRIB_HUMAN	SCRIB_HUMAN	SCRIB	Protein scribble homolog (Scribble) (hScrib) (Protein LAP4)	13	69
sp|P23141|EST1_HUMAN	EST1_HUMAN	CES1	Liver carboxylesterase 1 (Acyl-coenzyme A:cholesterol acyltransferase) (ACAT) (Brain carboxylesterase hBr1) (Carboxylesterase 1) (CE-1) (hCE-1) (EC 3.1.1.1) (Cocaine carboxylesterase) (Egasyn) (HMSE) (Methylumbelliferyl-acetate deacetylase 1) (EC 3.1.1.56	7	69
sp|P00966|ASSY_HUMAN	ASSY_HUMAN	ASS1	Argininosuccinate synthase (EC 6.3.4.5) (Citrulline--aspartate ligase)	7	69
sp|Q8TBX8|PI42C_HUMAN	PI42C_HUMAN	PIP4K2C	Phosphatidylinositol 5-phosphate 4-kinase type-2 gamma (EC 2.7.1.149) (Phosphatidylinositol 5-phosphate 4-kinase type II gamma) (PI(5)P 4-kinase type II gamma) (PIP4KII-gamma)	6	69
sp|P47736|RPGP1_HUMAN	RPGP1_HUMAN	RAP1GAP	Rap1 GTPase-activating protein 1 (Rap1GAP) (Rap1GAP1)	6	69
sp|P09012|SNRPA_HUMAN	SNRPA_HUMAN	SNRPA	U1 small nuclear ribonucleoprotein A (U1 snRNP A) (U1-A) (U1A)	6	69
sp|Q14161|GIT2_HUMAN	GIT2_HUMAN	GIT2	ARF GTPase-activating protein GIT2 (ARF GAP GIT2) (Cool-interacting tyrosine-phosphorylated protein 2) (CAT-2) (CAT2) (G protein-coupled receptor kinase-interactor 2) (GRK-interacting protein 2)	5	69
tr|C9JBB0|C9JBB0_HUMAN	C9JBB0_HUMAN	SORBS2	Sorbin and SH3 domain-containing protein 2 (Fragment)	4	69
sp|Q969E8|TSR2_HUMAN	TSR2_HUMAN	TSR2	Pre-rRNA-processing protein TSR2 homolog	4	69
sp|Q92506|DHB8_HUMAN	DHB8_HUMAN	HSD17B8	Estradiol 17-beta-dehydrogenase 8 (EC 1.1.1.62) (17-beta-hydroxysteroid dehydrogenase 8) (17-beta-HSD 8) (3-oxoacyl-[acyl-carrier-protein] reductase) (EC 1.1.1.-) (Protein Ke6) (Ke-6) (Really interesting new gene 2 protein) (Short chain dehydrogenase/redu	4	69
sp|Q86YZ3|HORN_HUMAN	HORN_HUMAN	HRNR	Hornerin	4	69
sp|O75521|ECI2_HUMAN	ECI2_HUMAN	ECI2	Enoyl-CoA delta isomerase 2, mitochondrial (EC 5.3.3.8) (DRS-1) (Delta(3),delta(2)-enoyl-CoA isomerase) (D3,D2-enoyl-CoA isomerase) (Diazepam-binding inhibitor-related protein 1) (DBI-related protein 1) (Dodecenoyl-CoA isomerase) (Hepatocellular carcinoma	10	68
sp|Q7Z5L9|I2BP2_HUMAN	I2BP2_HUMAN	IRF2BP2	Interferon regulatory factor 2-binding protein 2 (IRF-2-binding protein 2) (IRF-2BP2)	8	68
sp|P11171|41_HUMAN	41_HUMAN	EPB41	Protein 4.1 (P4.1) (4.1R) (Band 4.1) (EPB4.1)	6	68
sp|Q96DC8|ECHD3_HUMAN	ECHD3_HUMAN	ECHDC3	Enoyl-CoA hydratase domain-containing protein 3, mitochondrial	4	68
sp|Q4VC31|CCD58_HUMAN	CCD58_HUMAN	CCDC58	Coiled-coil domain-containing protein 58	4	68
sp|P02751|FINC_HUMAN	FINC_HUMAN	FN1	Fibronectin (FN) (Cold-insoluble globulin) (CIG) [Cleaved into: Anastellin; Ugl-Y1; Ugl-Y2; Ugl-Y3]	11	67
sp|P52788|SPSY_HUMAN	SPSY_HUMAN	SMS	Spermine synthase (SPMSY) (EC 2.5.1.22) (Spermidine aminopropyltransferase)	8	67
sp|Q9BTT0|AN32E_HUMAN	AN32E_HUMAN	ANP32E	Acidic leucine-rich nuclear phosphoprotein 32 family member E (LANP-like protein) (LANP-L)	5	67
sp|Q99439|CNN2_HUMAN	CNN2_HUMAN	CNN2	Calponin-2 (Calponin H2, smooth muscle) (Neutral calponin)	4	67
sp|P54868|HMCS2_HUMAN	HMCS2_HUMAN	HMGCS2	Hydroxymethylglutaryl-CoA synthase, mitochondrial (HMG-CoA synthase) (EC 2.3.3.10) (3-hydroxy-3-methylglutaryl coenzyme A synthase)	16	66
sp|Q9UNE7|CHIP_HUMAN	CHIP_HUMAN	STUB1	E3 ubiquitin-protein ligase CHIP (EC 6.3.2.-) (Antigen NY-CO-7) (CLL-associated antigen KW-8) (Carboxy terminus of Hsp70-interacting protein) (STIP1 homology and U box-containing protein 1)	8	66
sp|O75477|ERLN1_HUMAN	ERLN1_HUMAN	ERLIN1	Erlin-1 (Endoplasmic reticulum lipid raft-associated protein 1) (Protein KE04) (Stomatin-prohibitin-flotillin-HflC/K domain-containing protein 1) (SPFH domain-containing protein 1)	5	66
sp|Q9Y605|MOFA1_HUMAN	MOFA1_HUMAN	MRFAP1	MORF4 family-associated protein 1 (Protein PGR1) (Protein associated with MRG of 14 kDa)	4	66
sp|Q8NFH3|NUP43_HUMAN	NUP43_HUMAN	NUP43	Nucleoporin Nup43 (Nup107-160 subcomplex subunit Nup43) (p42)	4	66
sp|Q9NX14|NDUBB_HUMAN	NDUBB_HUMAN	NDUFB11	NADH dehydrogenase [ubiquinone] 1 beta subcomplex subunit 11, mitochondrial (Complex I-ESSS) (CI-ESSS) (NADH-ubiquinone oxidoreductase ESSS subunit) (Neuronal protein 17.3) (Np17.3) (p17.3)	3	66
sp|Q15785|TOM34_HUMAN	TOM34_HUMAN	TOMM34	Mitochondrial import receptor subunit TOM34 (hTom34) (Translocase of outer membrane 34 kDa subunit)	3	66
sp|Q66LE6|2ABD_HUMAN	2ABD_HUMAN	PPP2R2D	Serine/threonine-protein phosphatase 2A 55 kDa regulatory subunit B delta isoform (PP2A subunit B isoform B55-delta) (PP2A subunit B isoform PR55-delta) (PP2A subunit B isoform R2-delta) (PP2A subunit B isoform delta)	2	66
sp|P04066|FUCO_HUMAN	FUCO_HUMAN	FUCA1	Tissue alpha-L-fucosidase (EC 3.2.1.51) (Alpha-L-fucosidase I) (Alpha-L-fucoside fucohydrolase 1) (Alpha-L-fucosidase 1)	9	65
sp|Q8TBA6|GOGA5_HUMAN	GOGA5_HUMAN	GOLGA5	Golgin subfamily A member 5 (Cell proliferation-inducing gene 31 protein) (Golgin-84) (Protein Ret-II) (RET-fused gene 5 protein)	8	65
sp|Q5TH69|BIG3_HUMAN	BIG3_HUMAN	ARFGEF3	Brefeldin A-inhibited guanine nucleotide-exchange protein 3	8	65
sp|P06756|ITAV_HUMAN	ITAV_HUMAN	ITGAV	Integrin alpha-V (Vitronectin receptor subunit alpha) (CD antigen CD51) [Cleaved into: Integrin alpha-V heavy chain; Integrin alpha-V light chain]	8	65
sp|O60216|RAD21_HUMAN	RAD21_HUMAN	RAD21	Double-strand-break repair protein rad21 homolog (hHR21) (Nuclear matrix protein 1) (NXP-1) (SCC1 homolog)	8	65
sp|P28065|PSB9_HUMAN	PSB9_HUMAN	PSMB9	Proteasome subunit beta type-9 (EC 3.4.25.1) (Low molecular mass protein 2) (Macropain chain 7) (Multicatalytic endopeptidase complex chain 7) (Proteasome chain 7) (Proteasome subunit beta-1i) (Really interesting new gene 12 protein)	7	65
sp|Q9Y3Q3|TMED3_HUMAN	TMED3_HUMAN	TMED3	Transmembrane emp24 domain-containing protein 3 (Membrane protein p24B) (p24 family protein gamma-4) (p24gamma4) (p26)	6	65
sp|Q9UH99|SUN2_HUMAN	SUN2_HUMAN	SUN2	SUN domain-containing protein 2 (Protein unc-84 homolog B) (Rab5-interacting protein) (Rab5IP) (Sad1/unc-84 protein-like 2)	6	65
sp|Q92901|RL3L_HUMAN	RL3L_HUMAN	RPL3L	60S ribosomal protein L3-like	6	65
sp|P01033|TIMP1_HUMAN	TIMP1_HUMAN	TIMP1	Metalloproteinase inhibitor 1 (Erythroid-potentiating activity) (EPA) (Fibroblast collagenase inhibitor) (Collagenase inhibitor) (Tissue inhibitor of metalloproteinases 1) (TIMP-1)	6	65
sp|Q9Y3A6|TMED5_HUMAN	TMED5_HUMAN	TMED5	Transmembrane emp24 domain-containing protein 5 (p24 family protein gamma-2) (p24gamma2) (p28)	5	65
sp|Q6PL24|TMED8_HUMAN	TMED8_HUMAN	TMED8	Protein TMED8	5	65
sp|O75569|PRKRA_HUMAN	PRKRA_HUMAN	PRKRA	Interferon-inducible double-stranded RNA-dependent protein kinase activator A (PKR-associated protein X) (PKR-associating protein X) (Protein activator of the interferon-induced protein kinase) (Protein kinase, interferon-inducible double-stranded RNA-dep	5	65
sp|Q49A26|GLYR1_HUMAN	GLYR1_HUMAN	GLYR1	Putative oxidoreductase GLYR1 (EC 1.-.-.-) (3-hydroxyisobutyrate dehydrogenase-like protein) (Cytokine-like nuclear factor N-PAC) (Glyoxylate reductase 1 homolog) (Nuclear protein NP60) (Nuclear protein of 60 kDa)	4	65
sp|P32322|P5CR1_HUMAN	P5CR1_HUMAN	PYCR1	Pyrroline-5-carboxylate reductase 1, mitochondrial (P5C reductase 1) (P5CR 1) (EC 1.5.1.2)	4	65
sp|Q9UN37|VPS4A_HUMAN	VPS4A_HUMAN	VPS4A	Vacuolar protein sorting-associated protein 4A (EC 3.6.4.6) (Protein SKD2) (VPS4-1) (hVPS4)	3	65
sp|O14828|SCAM3_HUMAN	SCAM3_HUMAN	SCAMP3	Secretory carrier-associated membrane protein 3 (Secretory carrier membrane protein 3)	3	65
sp|Q9Y2I1|NISCH_HUMAN	NISCH_HUMAN	NISCH	Nischarin (Imidazoline receptor 1) (I-1) (IR1) (Imidazoline receptor antisera-selected protein) (hIRAS) (Imidazoline-1 receptor) (I1R) (Imidazoline-1 receptor candidate protein) (I-1 receptor candidate protein) (I1R candidate protein)	9	64
sp|Q06787|FMR1_HUMAN	FMR1_HUMAN	FMR1	Fragile X mental retardation protein 1 (FMRP) (Protein FMR-1)	6	64
sp|P55081|MFAP1_HUMAN	MFAP1_HUMAN	MFAP1	Microfibrillar-associated protein 1	6	64
sp|A6NHG4|DDTL_HUMAN	DDTL_HUMAN	DDTL	D-dopachrome decarboxylase-like protein (EC 4.1.1.-) (D-dopachrome tautomerase-like protein)	6	64
sp|Q9UL18|AGO1_HUMAN	AGO1_HUMAN	AGO1	Protein argonaute-1 (Argonaute1) (hAgo1) (Argonaute RISC catalytic component 1) (Eukaryotic translation initiation factor 2C 1) (eIF-2C 1) (eIF2C 1) (Putative RNA-binding protein Q99)	5	64
sp|Q12972|PP1R8_HUMAN	PP1R8_HUMAN	PPP1R8	Nuclear inhibitor of protein phosphatase 1 (NIPP-1) (Protein phosphatase 1 regulatory inhibitor subunit 8) [Includes: Activator of RNA decay (EC 3.1.4.-) (ARD-1)]	5	64
sp|Q9Y281|COF2_HUMAN	COF2_HUMAN	CFL2	Cofilin-2 (Cofilin, muscle isoform)	4	64
sp|P54707|AT12A_HUMAN	AT12A_HUMAN	ATP12A	Potassium-transporting ATPase alpha chain 2 (EC 3.6.3.10) (Non-gastric H(+)/K(+) ATPase subunit alpha) (Proton pump)	3	64
sp|P51531|SMCA2_HUMAN	SMCA2_HUMAN	SMARCA2	Probable global transcription activator SNF2L2 (EC 3.6.4.-) (ATP-dependent helicase SMARCA2) (BRG1-associated factor 190B) (BAF190B) (Protein brahma homolog) (hBRM) (SNF2-alpha) (SWI/SNF-related matrix-associated actin-dependent regulator of chromatin sub	11	63
sp|Q9Y3A5|SBDS_HUMAN	SBDS_HUMAN	SBDS	Ribosome maturation protein SBDS (Shwachman-Bodian-Diamond syndrome protein)	9	63
sp|P35658|NU214_HUMAN	NU214_HUMAN	NUP214	Nuclear pore complex protein Nup214 (214 kDa nucleoporin) (Nucleoporin Nup214) (Protein CAN)	9	63
sp|Q71DI3|H32_HUMAN	H32_HUMAN	HIST2H3A;	Histone H3.2 (Histone H3/m) (Histone H3/o)	8	63
sp|P51688|SPHM_HUMAN	SPHM_HUMAN	SGSH	N-sulphoglucosamine sulphohydrolase (EC 3.10.1.1) (Sulfoglucosamine sulfamidase) (Sulphamidase)	8	63
sp|P27361|MK03_HUMAN	MK03_HUMAN	MAPK3	Mitogen-activated protein kinase 3 (MAP kinase 3) (MAPK 3) (EC 2.7.11.24) (ERT2) (Extracellular signal-regulated kinase 1) (ERK-1) (Insulin-stimulated MAP2 kinase) (MAP kinase isoform p44) (p44-MAPK) (Microtubule-associated protein 2 kinase) (p44-ERK1)	8	63
sp|Q96I25|SPF45_HUMAN	SPF45_HUMAN	RBM17	Splicing factor 45 (45 kDa-splicing factor) (RNA-binding motif protein 17)	6	63
sp|O75832|PSD10_HUMAN	PSD10_HUMAN	PSMD10	26S proteasome non-ATPase regulatory subunit 10 (26S proteasome regulatory subunit p28) (Gankyrin) (p28(GANK))	5	63
sp|P10599|THIO_HUMAN	THIO_HUMAN	TXN	Thioredoxin (Trx) (ATL-derived factor) (ADF) (Surface-associated sulphydryl protein) (SASP)	4	63
sp|Q13232|NDK3_HUMAN	NDK3_HUMAN	NME3	Nucleoside diphosphate kinase 3 (NDK 3) (NDP kinase 3) (EC 2.7.4.6) (DR-nm23) (Nucleoside diphosphate kinase C) (NDPKC) (nm23-H3)	3	63
sp|P04271|S100B_HUMAN	S100B_HUMAN	S100B	Protein S100-B (S-100 protein beta chain) (S-100 protein subunit beta) (S100 calcium-binding protein B)	3	63
sp|A6NHQ2|FBLL1_HUMAN	FBLL1_HUMAN	FBLL1	rRNA/tRNA 2'-O-methyltransferase fibrillarin-like protein 1 (EC 2.1.1.-) (Protein-glutamine methyltransferase)	3	63
sp|P08243|ASNS_HUMAN	ASNS_HUMAN	ASNS	Asparagine synthetase [glutamine-hydrolyzing] (EC 6.3.5.4) (Cell cycle control protein TS11) (Glutamine-dependent asparagine synthetase)	10	62
sp|Q4J6C6|PPCEL_HUMAN	PPCEL_HUMAN	PREPL	Prolyl endopeptidase-like (EC 3.4.21.-) (Prolylendopeptidase-like)	9	62
sp|P48681|NEST_HUMAN	NEST_HUMAN	NES	Nestin	9	62
sp|Q5VU43|MYOME_HUMAN	MYOME_HUMAN	PDE4DIP	Myomegalin (Cardiomyopathy-associated protein 2) (Phosphodiesterase 4D-interacting protein)	8	62
sp|P29218|IMPA1_HUMAN	IMPA1_HUMAN	IMPA1	Inositol monophosphatase 1 (IMP 1) (IMPase 1) (EC 3.1.3.25) (D-galactose 1-phosphate phosphatase) (EC 3.1.3.94) (Inositol-1(or 4)-monophosphatase 1) (Lithium-sensitive myo-inositol monophosphatase A1)	8	62
sp|Q8WZA0|LZIC_HUMAN	LZIC_HUMAN	LZIC	Protein LZIC (Leucine zipper and CTNNBIP1 domain-containing protein) (Leucine zipper and ICAT homologous domain-containing protein)	7	62
sp|O75351|VPS4B_HUMAN	VPS4B_HUMAN	VPS4B	Vacuolar protein sorting-associated protein 4B (EC 3.6.4.6) (Cell migration-inducing gene 1 protein) (Suppressor of K(+) transport growth defect 1) (Protein SKD1)	7	62
[truncated: 2,502 more rows]

## Sheet: S.Table3_all quantified protein
Suppl. Table 3. List of all quantified proteins
Protein	Protein_groups	Protein name	Genesymbol	Count	P6080a_AAb	P6080b_AAb	P6158a_AAb	P6158b_AAb	P6197a_AAB	P6197b_AAB	P6012a_ND	P6012b_ND	P6019b_ND	P6019c_ND	P6024b_ND	P6024c_ND
E7EW69_HUMAN	tr|E7EW69|E7EW69_HUMAN;sp|Q9P0V9|SEP10_HUMAN;tr|E7EX04|E7EX04_HUMAN;tr|B5ME97|B5ME97_HUMAN;tr|F5GYV2|F5GYV2_HUMAN;tr|C9JEW2|C9JEW2_HUMAN;tr|C9JNR7|C9JNR7_HUMAN;tr|F5H1F2|F5H1F2_HUMAN	Septin-10	10-Sep	12	0.0123154	-0.00591458	0.0727954	-0.106275	0.436135	0.541465	0.176245	0.334985	-0.413355	-0.241015	-0.208245	-0.269645
D6RGI3_HUMAN	tr|D6RGI3|D6RGI3_HUMAN;sp|Q9NVA2|SEP11_HUMAN;tr|D6RER5|D6RER5_HUMAN;tr|D6RDU5|D6RDU5_HUMAN;tr|H0Y961|H0Y961_HUMAN;tr|H0Y9G8|H0Y9G8_HUMAN;tr|D6RDP1|D6RDP1_HUMAN;tr|D6R9Y6|D6R9Y6_HUMAN	Septin 11, isoform CRA_b (Septin-11)	11-Sep	12	0.0506583	-0.339692	-0.0323017	-0.340032	0.311048	0.0391583	-0.0528417	-0.296772	0.0590283	-0.337512	-0.552062	0.373198
SEP15_HUMAN	sp|O60613|SEP15_HUMAN;tr|A0A087X1G7|A0A087X1G7_HUMAN;tr|A0A0B4J1S4|A0A0B4J1S4_HUMAN	15 kDa selenoprotein	15-Sep	12	1.2087	0.241205	0.213708	-0.264802	-0.431959	0.320945	-0.383019	0.365514	-0.633852	-0.795537	0.163642	0.112924
B4DJ62_HUMAN	tr|B4DJ62|B4DJ62_HUMAN;sp|Q99719|SEPT5_HUMAN;tr|G3XAH0|G3XAH0_HUMAN;tr|C9JM82|C9JM82_HUMAN;tr|E7EPG2|E7EPG2_HUMAN;tr|E7EX32|E7EX32_HUMAN;tr|F8W9E5|F8W9E5_HUMAN;tr|E7EQM7|E7EQM7_HUMAN	HCG2002594, isoform CRA_a (Septin-5) (cDNA FLJ60582, highly similar to Septin-5)	5-Sep	8			-0.369241	-0.497161	0.260529			-0.109181				-0.137291
B1AMS2_HUMAN	tr|B1AMS2|B1AMS2_HUMAN;sp|Q14141|SEPT6_HUMAN	Septin 6, isoform CRA_b (Septin-6)	6-Sep	12	0.825505	0.0514346	-0.452765	-0.0779654	0.232465	-0.678605	-0.449505	-0.124005	0.161545	-0.445845	-0.679685	0.570675
SEPT7_HUMAN	sp|Q16181|SEPT7_HUMAN;tr|E7ES33|E7ES33_HUMAN;tr|E7EPK1|E7EPK1_HUMAN;tr|H0Y3Y4|H0Y3Y4_HUMAN;tr|G3V1Q4|G3V1Q4_HUMAN;tr|Q5JXL7|Q5JXL7_HUMAN;sp|Q6ZU15|SEP14_HUMAN	Septin-7 (CDC10 protein homolog)	7-Sep	12	0.308095	-0.172965	-0.239635	-0.146495	0.220265	-0.202095	0.047135	-0.236505	-0.603425	-0.383045	-0.517375	0.240095
A6NMH6_HUMAN	tr|A6NMH6|A6NMH6_HUMAN;sp|Q92599|SEPT8_HUMAN;tr|A0A087X142|A0A087X142_HUMAN;tr|A6NFQ9|A6NFQ9_HUMAN;tr|F8W8I8|F8W8I8_HUMAN;tr|C9J4G8|C9J4G8_HUMAN;tr|C9JV02|C9JV02_HUMAN;tr|A0A0A0MRP8|A0A0A0MRP8_HUMAN	Septin-8	8-Sep	12	0.162409	-0.301231	-0.231451	-0.0146012	0.359489	0.0694888	-0.326061	-0.370221	0.410219	-0.223491	0.0516887	0.335579
SEPT9_HUMAN	sp|Q9UHD8|SEPT9_HUMAN;tr|K7EJ51|K7EJ51_HUMAN;tr|K7ENL0|K7ENL0_HUMAN;tr|K7EK18|K7EK18_HUMAN;tr|K7EL40|K7EL40_HUMAN;tr|K7EJV0|K7EJV0_HUMAN;tr|K7ER52|K7ER52_HUMAN;tr|K7EPY1|K7EPY1_HUMAN;tr|K7EIE4|K7EIE4_HUMAN;tr|K7ER14|K7ER14_HUMAN;tr|K7EQD7|K7EQD7_HUMAN;tr|	Septin-9 (MLL septin-like fusion protein MSF-A) (MLL septin-like fusion protein) (Ovarian/Breast septin) (Ov/Br septin) (Septin D1)	9-Sep	12	0.256372	-0.414828	-0.449928	-0.414728	0.565622	0.237262	0.0453521	-0.493178	0.0692221	-0.456998	-0.577118	-0.225748
A1CF_HUMAN	sp|Q9NQ94|A1CF_HUMAN;tr|F8W9F8|F8W9F8_HUMAN;tr|Q5T0W7|Q5T0W7_HUMAN;sp|Q8TBY0|RBM46_HUMAN	APOBEC1 complementation factor (APOBEC1-stimulating protein)	A1CF	12	0.404786	0.196866	-0.389174	-0.619204	-0.213674	-0.348674	0.232946	-0.286264	0.186746	-0.567724	-0.361184	-0.0934938
A0A096LP25_HUMAN	tr|A0A096LP25|A0A096LP25_HUMAN;sp|Q6ZSR9|YJ005_HUMAN;tr|A0A096LNZ0|A0A096LNZ0_HUMAN	AP2-associated protein kinase 1 (Fragment)	AAK1	12	-0.244678	0.00199208	0.115562	0.329502	-0.298208	-0.299708	-0.291178	-0.439178	0.0444921	0.136622	-0.162188	0.00278208
C9JTS3_HUMAN	tr|C9JTS3|C9JTS3_HUMAN;tr|C9JG97|C9JG97_HUMAN;sp|Q13685|AAMP_HUMAN;tr|C9JEH3|C9JEH3_HUMAN	Angio-associated migratory cell protein (Fragment)	AAMP	8			0.107627	-0.255463	-0.251393	-0.00401333	0.237977	-0.0301133	0.624017	0.494517
SYAC_HUMAN	sp|P49588|SYAC_HUMAN;tr|H3BPK7|H3BPK7_HUMAN	Alanine--tRNA ligase, cytoplasmic (EC 6.1.1.7) (Alanyl-tRNA synthetase) (AlaRS) (Renal carcinoma antigen NY-REN-42)	AARS	12	-0.479305	-0.594905	-0.647705	-0.695595	-0.045175	0.156795	0.000745	0.174755	0.622415	-0.051825	0.949675	0.271875
GABT_HUMAN	sp|P80404|GABT_HUMAN;tr|H3BRN4|H3BRN4_HUMAN;tr|H3BNQ7|H3BNQ7_HUMAN;tr|H3BPW8|H3BPW8_HUMAN;tr|H3BMJ9|H3BMJ9_HUMAN;tr|H3BRJ1|H3BRJ1_HUMAN;tr|H3BRT1|H3BRT1_HUMAN	4-aminobutyrate aminotransferase, mitochondrial (EC 2.6.1.19) ((S)-3-amino-2-methylpropionate transaminase) (EC 2.6.1.22) (GABA aminotransferase) (GABA-AT) (Gamma-amino-N-butyrate transaminase) (GABA transaminase) (GABA-T) (L-AIBAT)	ABAT	12	-0.419863	0.0972375	-0.637432	-0.489003	0.272467	0.0012475	-0.213262	0.405558	-0.0669725	-0.141003	1.16463	-0.0364425
ABCE1_HUMAN	sp|P61221|ABCE1_HUMAN;tr|D6R9I9|D6R9I9_HUMAN;tr|H0Y990|H0Y990_HUMAN;tr|D6RGF4|D6RGF4_HUMAN	ATP-binding cassette sub-family E member 1 (2'-5'-oligoadenylate-binding protein) (HuHP68) (RNase L inhibitor) (Ribonuclease 4 inhibitor) (RNS4I)	ABCE1	12	0.547027	0.467627	-0.262472	-0.421453	0.0547275	-0.194383	-0.333753	0.297567	0.0636275	-0.319723	0.319267	-0.324143
ABCF1_HUMAN	sp|Q8NE71|ABCF1_HUMAN;tr|H0YGW7|H0YGW7_HUMAN;tr|Q5STZ8|Q5STZ8_HUMAN;tr|F5GYK6|F5GYK6_HUMAN	ATP-binding cassette sub-family F member 1 (ATP-binding cassette 50) (TNF-alpha-stimulated ABC protein)	ABCF1	12	-0.147955	-0.042735	-0.240275	-0.059055	0.139745	-0.001095	-0.081285	-0.263855	0.242245	0.109745	-0.206015	0.203815
ABHDA_HUMAN	sp|Q9NUJ1|ABHDA_HUMAN	Mycophenolic acid acyl-glucuronide esterase, mitochondrial (EC 3.1.1.93) (Alpha/beta hydrolase domain-containing protein 10) (Abhydrolase domain-containing protein 10)	ABHD10	12	0.672366	0.573506	-0.105584	0.151496	0.163086	0.452286	0.0781158	0.452926	-0.885384	-1.01723	-1.17851	-0.623124
ABHEB_HUMAN	sp|Q96IU4|ABHEB_HUMAN;tr|B4DQI4|B4DQI4_HUMAN;tr|F8W9U3|F8W9U3_HUMAN	Alpha/beta hydrolase domain-containing protein 14B (Abhydrolase domain-containing protein 14B) (EC 3.-.-.-) (CCG1-interacting factor B)	ABHD14B	12	0.0447967	-0.0419933	-1.28878	-1.1714	0.694427	0.712817	-0.396453	-0.312103	-0.0309733	-0.469183	0.224487	0.163877
ABLM1_HUMAN	sp|O14639|ABLM1_HUMAN;tr|F8W8M4|F8W8M4_HUMAN;tr|A0A0A0MRL6|A0A0A0MRL6_HUMAN;tr|H0Y3K7|H0Y3K7_HUMAN	Actin-binding LIM protein 1 (abLIM-1) (Actin-binding LIM protein family member 1) (Actin-binding double zinc finger protein) (LIMAB1) (Limatin)	ABLIM1	12	0.0825574	-0.192056	0.100449	0.366602	0.244559	-0.193762	-0.293835	-0.660593	0.388223	-0.0612257	-0.60557	0.202139
ABLM2_HUMAN	sp|Q6H8Q1|ABLM2_HUMAN;tr|A0A0A0MR40|A0A0A0MR40_HUMAN;tr|F5GYR0|F5GYR0_HUMAN;tr|D6RAL0|D6RAL0_HUMAN	Actin-binding LIM protein 2 (abLIM-2) (Actin-binding LIM protein family member 2)	ABLIM2	12	0.320729	0.127969	0.490409	0.341789	0.0738092	-0.173911	-0.102431	-0.239721	-0.260431	-0.223581	-0.269011	-0.175611
ACAD8_HUMAN	sp|Q9UKU7|ACAD8_HUMAN;tr|E9PLS3|E9PLS3_HUMAN	Isobutyryl-CoA dehydrogenase, mitochondrial (EC 1.3.99.-) (Activator-recruited cofactor 42 kDa component) (ARC42) (Acyl-CoA dehydrogenase family member 8) (ACAD-8)	ACAD8	7				-0.0493067	0.304803	0.102063	-0.123007	0.641213		-0.173637	-0.560397
ACADL_HUMAN	sp|P28330|ACADL_HUMAN	Long-chain specific acyl-CoA dehydrogenase, mitochondrial (LCAD) (EC 1.3.8.8)	ACADL	3		-0.258288			-0.0756047	-0.358494	-0.0123981
ACADM_HUMAN	sp|P11310|ACADM_HUMAN;tr|Q5T4U5|Q5T4U5_HUMAN;tr|B7Z9I1|B7Z9I1_HUMAN;tr|E9PJM9|E9PJM9_HUMAN;tr|H0YDT5|H0YDT5_HUMAN;tr|E9PRX4|E9PRX4_HUMAN	Medium-chain specific acyl-CoA dehydrogenase, mitochondrial (MCAD) (EC 1.3.8.7)	ACADM	12	-0.382709	-0.299718	-0.322969	-0.254521	0.116407	0.259921	0.427003	0.43847	-0.454451	-0.139863	-0.15836	0.333312
ACADS_HUMAN	sp|P16219|ACADS_HUMAN;tr|E9PE82|E9PE82_HUMAN	Short-chain specific acyl-CoA dehydrogenase, mitochondrial (SCAD) (EC 1.3.8.1) (Butyryl-CoA dehydrogenase)	ACADS	12	0.0503795	0.422563	0.0131413	0.0804491	0.0757472	0.124146	-0.365614	0.0834846	-0.0738331	-0.0122217	0.306633	0.0344358
ACDSB_HUMAN	sp|P45954|ACDSB_HUMAN;tr|H0Y6T4|H0Y6T4_HUMAN	Short/branched chain specific acyl-CoA dehydrogenase, mitochondrial (SBCAD) (EC 1.3.8.5) (2-methyl branched chain acyl-CoA dehydrogenase) (2-MEBCAD) (2-methylbutyryl-coenzyme A dehydrogenase) (2-methylbutyryl-CoA dehydrogenase)	ACADSB	12	-0.185735	-0.708765	-0.539955	-0.333645	0.483705	0.607055	-0.148355	0.200645	-0.189505	-0.481395	0.240655	-0.019505
THIL_HUMAN	sp|P24752|THIL_HUMAN;tr|H0YEL7|H0YEL7_HUMAN;tr|E9PRQ6|E9PRQ6_HUMAN	Acetyl-CoA acetyltransferase, mitochondrial (EC 2.3.1.9) (Acetoacetyl-CoA thiolase) (T2)	ACAT1	12	0.340735	-0.100618	-0.601756	-0.654974	0.188899	-0.138728	-0.145062	-0.569107	-0.756926	-0.691605	-0.161968	-0.0839597
S4R3H4_HUMAN	tr|S4R3H4|S4R3H4_HUMAN;tr|E7EQT4|E7EQT4_HUMAN;sp|Q9UKV3|ACINU_HUMAN;tr|G3V3B0|G3V3B0_HUMAN;tr|G3V3T3|G3V3T3_HUMAN	Apoptotic chromatin condensation inducer in the nucleus	ACIN1	12	0.0803813	0.520341	0.304501	0.176201	0.309221	0.500701	-0.447949	-0.937719	0.0318913	0.290311	-0.641479	-0.105429
ACLY_HUMAN	sp|P53396|ACLY_HUMAN;tr|K7ESG8|K7ESG8_HUMAN;tr|K7EIE7|K7EIE7_HUMAN	ATP-citrate synthase (EC 2.3.3.8) (ATP-citrate (pro-S-)-lyase) (ACL) (Citrate cleavage enzyme)	ACLY	12	0.120238	0.476558	0.000888	0.133018	0.854728	0.834658	-0.227462	0.307338	-0.526932	-1.19715	-0.0123421	-0.401712
ACOC_HUMAN	sp|P21399|ACOC_HUMAN;tr|F5H2R8|F5H2R8_HUMAN;tr|F5H143|F5H143_HUMAN;tr|F5H3Z7|F5H3Z7_HUMAN;tr|E9PEF1|E9PEF1_HUMAN;sp|O00408|PDE2A_HUMAN	Cytoplasmic aconitate hydratase (Aconitase) (EC 4.2.1.3) (Citrate hydro-lyase) (Ferritin repressor protein) (Iron regulatory protein 1) (IRP1) (Iron-responsive element-binding protein 1) (IRE-BP 1)	ACO1	12	-0.285503	-0.0751203	-0.442657	-0.288404	-0.291449	-0.214685	-0.4236	0.224855	0.555187	-0.018098	0.957565	0.311978
ACON_HUMAN	sp|Q99798|ACON_HUMAN;tr|A2A274|A2A274_HUMAN	Aconitate hydratase, mitochondrial (Aconitase) (EC 4.2.1.3) (Citrate hydro-lyase)	ACO2	12	0.262349	-0.0371512	-0.408021	-0.300881	-0.0296112	-0.0737412	-0.0799113	-0.187031	-0.308611	-0.346631	-0.245471	-0.0578212
ACO13_HUMAN	sp|Q9NPJ3|ACO13_HUMAN	Acyl-coenzyme A thioesterase 13 (Acyl-CoA thioesterase 13) (EC 3.1.2.-) (Thioesterase superfamily member 2) [Cleaved into: Acyl-coenzyme A thioesterase 13, N-terminally processed]	ACOT13	12	1.1796	-0.271912	-0.359842	-0.501672	-0.293242	-0.903782	-0.358782	-1.34367		-1.02463		0.120358
A0A087X0W7_HUMAN	tr|A0A087X0W7|A0A087X0W7_HUMAN;tr|G3V4F2|G3V4F2_HUMAN;sp|Q86TX2|ACOT1_HUMAN;tr|A0A087WT95|A0A087WT95_HUMAN;sp|P49753|ACOT2_HUMAN	Acyl-coenzyme A thioesterase 2, mitochondrial	ACOT2	11	0.242609	0.131689	0.011199	0.319639	0.459839	-0.025101	0.345649	0.444749	-0.097521	-0.640781
PPAC_HUMAN	sp|P24666|PPAC_HUMAN;tr|G5E9R5|G5E9R5_HUMAN;tr|F2Z2Q9|F2Z2Q9_HUMAN	Low molecular weight phosphotyrosine protein phosphatase (LMW-PTP) (LMW-PTPase) (EC 3.1.3.48) (Adipocyte acid phosphatase) (Low molecular weight cytosolic acid phosphatase) (EC 3.1.3.2) (Red cell acid phosphatase 1)	ACP1	12	-0.278976	-0.00981241	-0.338609	-0.0408144	0.379594	-0.127664	-0.0899072	-0.595657	0.407251	0.275104	0.679267	0.591945
E9PP23_HUMAN	tr|E9PP23|E9PP23_HUMAN;tr|E9PHY0|E9PHY0_HUMAN;tr|E9PQY3|E9PQY3_HUMAN;sp|P11117|PPAL_HUMAN;tr|G5EA28|G5EA28_HUMAN;tr|E9PKW9|E9PKW9_HUMAN;tr|E9PQW9|E9PQW9_HUMAN;tr|B7Z6U3|B7Z6U3_HUMAN;tr|B7Z7D2|B7Z7D2_HUMAN	Lysosomal acid phosphatase (Fragment)	ACP2	7		-0.0920624			-0.366888	0.0347632		-0.137768	0.174737	0.270437	0.0415757
E7EPM6_HUMAN	tr|E7EPM6|E7EPM6_HUMAN;sp|P33121|ACSL1_HUMAN;tr|H0Y9U7|H0Y9U7_HUMAN;tr|B7Z3Z9|B7Z3Z9_HUMAN;tr|D6RG07|D6RG07_HUMAN;tr|D6RER0|D6RER0_HUMAN	Long-chain-fatty-acid--CoA ligase 1	ACSL1	4			-0.191033		0.818617	0.45773					-0.344996
ACS2L_HUMAN	sp|Q9NUB1|ACS2L_HUMAN;tr|Q5TF43|Q5TF43_HUMAN	Acetyl-coenzyme A synthetase 2-like, mitochondrial (EC 6.2.1.1) (Acetate--CoA ligase 2) (Acetyl-CoA synthetase 2) (AceCS2) (Acyl-CoA synthetase short-chain family member 1)	ACSS1	11	-0.810001	-1.00579	-0.949791		0.237799	-0.0724809	0.0773691	0.502049	0.546269	0.627089	1.04743	0.0371891
ACTC_HUMAN	sp|P68032|ACTC_HUMAN	Actin, alpha cardiac muscle 1 (Alpha-cardiac actin)	ACTC1	12	0.609161	0.335941	-0.0504587	-0.390979	-0.0167288	0.203831	-0.454949	0.197141	-0.0931287	-0.0569088	0.193781	-0.375349
ACTG_HUMAN	sp|P63261|ACTG_HUMAN;tr|I3L1U9|I3L1U9_HUMAN;tr|I3L4N8|I3L4N8_HUMAN;tr|I3L3R2|I3L3R2_HUMAN;tr|J3KT65|J3KT65_HUMAN	Actin, cytoplasmic 2 (Gamma-actin) [Cleaved into: Actin, cytoplasmic 2, N-terminally processed]	ACTG1	12	0.144388	-0.0561525	-0.358743	-0.483482	0.239748	0.296687	-0.278292	-0.0404025	-0.0244125	-0.237173	-0.145813	-0.0967625
ACTN1_HUMAN	sp|P12814|ACTN1_HUMAN;tr|H9KV75|H9KV75_HUMAN;tr|H0YJW3|H0YJW3_HUMAN;tr|G3V2N5|G3V2N5_HUMAN;tr|H7C5W8|H7C5W8_HUMAN;tr|G3V2W4|G3V2W4_HUMAN;tr|H0YJ11|H0YJ11_HUMAN;tr|G3V5M4|G3V5M4_HUMAN;tr|G3V2X9|G3V2X9_HUMAN;tr|G3V2E8|G3V2E8_HUMAN;tr|G3V380|G3V380_HUMAN	Alpha-actinin-1 (Alpha-actinin cytoskeletal isoform) (F-actin cross-linking protein) (Non-muscle alpha-actinin-1)	ACTN1	12	0.236431	0.431742	0.3574	0.243989	-0.236907	-0.102921	0.282842	0.172565	-0.28116	0.226734	-0.675392	-0.293053
ACTN4_HUMAN	sp|O43707|ACTN4_HUMAN;tr|F5GXS2|F5GXS2_HUMAN;tr|H7C144|H7C144_HUMAN;tr|K7EP19|K7EP19_HUMAN;tr|D6RH00|D6RH00_HUMAN;tr|M0QZQ3|M0QZQ3_HUMAN;tr|C9JY79|C9JY79_HUMAN;sp|Q9H254|SPTN4_HUMAN	Alpha-actinin-4 (Non-muscle alpha-actinin 4)	ACTN4	12	0.148698	0.150897	0.267746	0.275362	-0.230615	-0.0427125	0.239508	0.342365	-0.0616473	0.233421	-0.47202	-0.0892255
ACTZ_HUMAN	sp|P61163|ACTZ_HUMAN;tr|R4GMT0|R4GMT0_HUMAN	Alpha-centractin (Centractin) (ARP1) (Actin-RPV) (Centrosome-associated actin homolog)	ACTR1A	12	0.374445	0.422575	-0.137895	-0.130645	0.241835	0.253785	0.264875	0.483435	-0.514675	-1.10224	0.0365646	-0.381605
ACTY_HUMAN	sp|P42025|ACTY_HUMAN	Beta-centractin (Actin-related protein 1B) (ARP1B)	ACTR1B	10	0.141118	-0.357702		-0.409952	-0.405682	-0.237612		0.0129383	0.123858	-0.127092	0.211508
ARP2_HUMAN	sp|P61160|ARP2_HUMAN;tr|F5H6T1|F5H6T1_HUMAN	Actin-related protein 2 (Actin-like protein 2)	ACTR2	12	0.127474	0.0630442	0.122114	0.214444	0.241774	0.135634	0.0805842	0.653344	0.190834	-0.438116	0.405964	-0.567416
ARP3_HUMAN	sp|P61158|ARP3_HUMAN;tr|B4DXW1|B4DXW1_HUMAN;tr|F8WDR7|F8WDR7_HUMAN;sp|Q9P1U1|ARP3B_HUMAN;tr|A0A0A0MTI9|A0A0A0MTI9_HUMAN;tr|H7C4J1|H7C4J1_HUMAN;sp|Q9C0K3|ARP3C_HUMAN;tr|C9IZN3|C9IZN3_HUMAN	Actin-related protein 3 (Actin-like protein 3)	ACTR3	12	0.0718579	0.0222079	0.103378	0.126458	0.00418792	0.165838	-0.295782	0.191358	0.222498	-0.237862	-0.0349221	-0.587512
ACYP2_HUMAN	sp|P14621|ACYP2_HUMAN;tr|U3KPX8|U3KPX8_HUMAN;tr|U3KQL2|U3KQL2_HUMAN;tr|U3KPX1|U3KPX1_HUMAN;tr|E9PF46|E9PF46_HUMAN;tr|F8WA34|F8WA34_HUMAN	Acylphosphatase-2 (EC 3.6.1.7) (Acylphosphatase, muscle type isozyme) (Acylphosphate phosphohydrolase 2)	ACYP2	3		-0.0229849		-0.207769		-0.113559	-0.748926
ADA10_HUMAN	sp|O14672|ADA10_HUMAN;tr|H3BS53|H3BS53_HUMAN;tr|C9J9B4|C9J9B4_HUMAN;tr|H0YK87|H0YK87_HUMAN	Disintegrin and metalloproteinase domain-containing protein 10 (ADAM 10) (EC 3.4.24.81) (CDw156) (Kuzbanian protein homolog) (Mammalian disintegrin-metalloprotease) (CD antigen CD156c)	ADAM10	9	0.515418	0.833623	0.235108	0.992882		-0.3306	-0.0162613	0.879976	-0.667334	-1.04091
DSRAD_HUMAN	sp|P55265|DSRAD_HUMAN;tr|H0YCK3|H0YCK3_HUMAN	Double-stranded RNA-specific adenosine deaminase (DRADA) (EC 3.5.4.37) (136 kDa double-stranded RNA-binding protein) (p136) (Interferon-inducible protein 4) (IFI-4) (K88DSRBP)	ADAR	12	0.548289	0.571209	0.0127087	0.475439	0.118749	-0.0799212	0.0334088	-0.207321	-0.378071	-0.646761	-0.571171	-0.263341
ADCK3_HUMAN	sp|Q8NI60|ADCK3_HUMAN	Atypical kinase ADCK3, mitochondrial (EC 2.7.-.-) (Chaperone activity of bc1 complex-like) (Chaperone-ABC1-like) (aarF domain-containing protein kinase 3)	ADCK3	8	0.145955	0.0889947		-0.433155			0.254955	0.100685	0.215895	0.121345	-0.366225
PACA_HUMAN	sp|P18509|PACA_HUMAN	Pituitary adenylate cyclase-activating polypeptide (PACAP) [Cleaved into: PACAP-related peptide (PRP-48); Pituitary adenylate cyclase-activating polypeptide 27 (PACAP-27) (PACAP27); Pituitary adenylate cyclase-activating polypeptide 38 (PACAP-38) (PACAP38	ADCYAP1	11	0.318838	-0.0770257	0.890879	0.449831	0.512764	0.675426		-0.769977		-1.30661		0.166191
A0A087WX08_HUMAN	tr|A0A087WX08|A0A087WX08_HUMAN;sp|Q9UEY8|ADDG_HUMAN	Gamma-adducin	ADD3	12	-0.548453	0.0882967	0.167357	0.537547	0.0877567	0.350487	0.330847	0.366537	0.655167	0.596177	0.179047	-0.256323
ADH1B_HUMAN	sp|P00325|ADH1B_HUMAN	Alcohol dehydrogenase 1B (EC 1.1.1.1) (Alcohol dehydrogenase subunit beta)	ADH1B	12	0.633267	0.509615	0.214964	0.128978	-0.338451	-0.424796	0.290087	0.605418	-0.0974708	-0.472034	-0.487708	-0.185551
ADHX_HUMAN	sp|P11766|ADHX_HUMAN;tr|H0YAG8|H0YAG8_HUMAN;tr|D6RAY0|D6RAY0_HUMAN;tr|D6R9G2|D6R9G2_HUMAN;tr|D6RFE4|D6RFE4_HUMAN	Alcohol dehydrogenase class-3 (EC 1.1.1.1) (Alcohol dehydrogenase 5) (Alcohol dehydrogenase class chi chain) (Alcohol dehydrogenase class-III) (Glutathione-dependent formaldehyde dehydrogenase) (FALDH) (FDH) (GSH-FDH) (EC 1.1.1.-) (S-(hydroxymethyl)glutat	ADH5	12	0.445969	0.0105094	-0.417712	-0.445208	0.469602	0.58638	-0.462854	0.0444942	0.314625	-0.210625	-0.0948497	0.0309564
ADIRF_HUMAN	sp|Q15847|ADIRF_HUMAN	Adipogenesis regulatory factor (Adipogenesis factor rich in obesity) (Adipose most abundant gene transcript 2 protein) (Adipose-specific protein 2) (apM-2)	ADIRF	10		-0.432217	1.34576	0.916333	-0.229127		-0.785327	-0.979007	0.683503		-0.702397	0.371993
ARHL2_HUMAN	sp|Q9NX46|ARHL2_HUMAN	Poly(ADP-ribose) glycohydrolase ARH3 (EC 3.2.1.143) (ADP-ribosylhydrolase 3) ([Protein ADP-ribosylarginine] hydrolase-like protein 2)	ADPRHL2	11	-0.428493	-0.995843		-0.392893	0.411426	0.0760665	0.377427	-0.687683	0.274787	-0.135703	-0.606364	0.582256
AES_HUMAN	sp|Q08117|AES_HUMAN;tr|K7ELQ8|K7ELQ8_HUMAN;tr|K7EQH5|K7EQH5_HUMAN;tr|K7ELE3|K7ELE3_HUMAN	Amino-terminal enhancer of split (Amino enhancer of split) (Gp130-associated protein GAM) (Grg-5) (Groucho-related protein 5) (Protein ESP1) (Protein GRG)	AES	12	1.05177	-0.52206	-0.4449	-0.0740195	0.50488	0.0595605	-0.1763		-0.67962			0.21937
AFG32_HUMAN	sp|Q9Y4W6|AFG32_HUMAN;tr|B7Z651|B7Z651_HUMAN	AFG3-like protein 2 (EC 3.4.24.-) (Paraplegin-like protein)	AFG3L2	12	-0.103137	0.0606525	-0.167838	0.202983	-0.118527	-0.173187	-0.106228	0.0384125	-0.0739375	0.0722525	-0.846657	0.125702
AFTIN_HUMAN	sp|Q6ULP2|AFTIN_HUMAN;tr|B8ZZI9|B8ZZI9_HUMAN;tr|A0A0A0MSN6|A0A0A0MSN6_HUMAN	Aftiphilin	AFTPH	9	-0.233574	0.0934763	0.135416	0.493216	-0.165824		-0.0643737	-0.369194	-0.246324	0.170766	0.125626
C9J2I0_HUMAN	tr|C9J2I0|C9J2I0_HUMAN;tr|B8ZZY2|B8ZZY2_HUMAN;sp|P52594|AGFG1_HUMAN	Arf-GAP domain and FG repeat-containing protein 1 (Fragment)	AGFG1	12	0.181296	-0.596234	-0.232354	-0.0346142	0.430646	-0.0142142	-0.146374	-0.879454	-0.318194	-0.441264	-0.614714	0.110366
GDE_HUMAN	sp|P35573|GDE_HUMAN	Glycogen debranching enzyme (Glycogen debrancher) [Includes: 4-alpha-glucanotransferase (EC 2.4.1.25) (Oligo-1,4-1,4-glucantransferase); Amylo-alpha-1,6-glucosidase (Amylo-1,6-glucosidase) (EC 3.2.1.33) (Dextrin 6-alpha-D-glucosidase)]	AGL	11	0.936335	0.570623	0.270693	0.0812987	-0.320975	0.0289837	-0.471697	0.229152	0.291147	0.124157	0.177111	-0.316948
Q5TA58_HUMAN	tr|Q5TA58|Q5TA58_HUMAN;sp|Q9UL18|AGO1_HUMAN;sp|Q9H9G7|AGO3_HUMAN;sp|Q9HCK5|AGO4_HUMAN	Protein argonaute	AGO1	9	-0.19596			-0.64055	0.10638	0.43752	0.29441	-0.0698	-0.29929	-0.85664		0.11249
AGR2_HUMAN	sp|O95994|AGR2_HUMAN;tr|B5MC07|B5MC07_HUMAN;tr|H7C3Z9|H7C3Z9_HUMAN;tr|C9J3E2|C9J3E2_HUMAN;tr|H7C040|H7C040_HUMAN;tr|B5MC62|B5MC62_HUMAN;sp|Q8TD06|AGR3_HUMAN	Anterior gradient protein 2 homolog (AG-2) (hAG-2) (HPC8) (Secreted cement gland protein XAG-2 homolog)	AGR2	8				-0.375598	0.225321	1.13581	-0.354029	-0.243805
AGRIN_HUMAN	sp|O00468|AGRIN_HUMAN;tr|A0A087X208|A0A087X208_HUMAN;tr|H0Y5U1|H0Y5U1_HUMAN	Agrin [Cleaved into: Agrin N-terminal 110 kDa subunit; Agrin C-terminal 110 kDa subunit; Agrin C-terminal 90 kDa fragment (C90); Agrin C-terminal 22 kDa fragment (C22)]	AGRN	12	0.490878	0.4316	0.00655736	0.251738	0.0756128	0.191335	0.386496	0.540257	-0.734617	-0.403058	0.276344	-0.24696
SAHH_HUMAN	sp|P23526|SAHH_HUMAN	Adenosylhomocysteinase (AdoHcyase) (EC 3.3.1.1) (S-adenosyl-L-homocysteine hydrolase)	AHCY	12	-0.401204	-0.554211	-1.01351	-1.18321	0.377281	0.412852	-0.675286	-0.523006	1.25808	0.118787	0.754401	0.279647
SAHH2_HUMAN	sp|O43865|SAHH2_HUMAN	Adenosylhomocysteinase 2 (AdoHcyase 2) (EC 3.3.1.1) (DC-expressed AHCY-like molecule) (IP(3)Rs binding protein released with IP(3)) (IRBIT) (S-adenosyl-L-homocysteine hydrolase 2) (S-adenosylhomocysteine hydrolase-like protein 1)	AHCYL1	12	-0.267551	-0.199903	0.012268	0.266673	0.22434	0.29019	-0.50583	-0.125113	0.47989	0.417358	0.61002	0.0293734
AHNK_HUMAN	sp|Q09666|AHNK_HUMAN;tr|E9PJZ0|E9PJZ0_HUMAN;tr|E9PKR9|E9PKR9_HUMAN;tr|E9PJC6|E9PJC6_HUMAN;tr|E9PLK4|E9PLK4_HUMAN;tr|E9PQE3|E9PQE3_HUMAN	Neuroblast differentiation-associated protein AHNAK (Desmoyokin)	AHNAK	12	-0.454685	-0.484795	0.621545	0.717345	-0.126025	-0.423475	0.392265	-0.482445	0.492035	0.617955	-0.250785	0.167555
FETUA_HUMAN	sp|P02765|FETUA_HUMAN;tr|C9JV77|C9JV77_HUMAN	Alpha-2-HS-glycoprotein (Alpha-2-Z-globulin) (Ba-alpha-2-glycoprotein) (Fetuin-A) [Cleaved into: Alpha-2-HS-glycoprotein chain A; Alpha-2-HS-glycoprotein chain B]	AHSG	5	0.393268	-0.30417	0.389785	0.147037		-1.08347	0.499669	0.229499			-0.0729933
AIFM1_HUMAN	sp|O95831|AIFM1_HUMAN;tr|E9PMA0|E9PMA0_HUMAN	Apoptosis-inducing factor 1, mitochondrial (EC 1.1.1.-) (Programmed cell death protein 8)	AIFM1	12	0.35389	0.0819486	-0.388107	-0.280151	0.0942931	-0.0737836	-0.226611	0.174642	-0.0140411	-0.443935	0.0107728	-0.150196
AIMP1_HUMAN	sp|Q12904|AIMP1_HUMAN;tr|D6R937|D6R937_HUMAN	Aminoacyl tRNA synthase complex-interacting multifunctional protein 1 (Multisynthase complex auxiliary component p43) [Cleaved into: Endothelial monocyte-activating polypeptide 2 (EMAP-2) (Endothelial monocyte-activating polypeptide II) (EMAP-II) (Small i	AIMP1	12	-0.08161	-0.45772	-0.33819	-0.29297	-0.07395	-0.4572	-0.05825	-0.99866	-0.07181	0.15481	-0.00442	0.64372
AIP_HUMAN	sp|O00170|AIP_HUMAN;tr|E9PMH2|E9PMH2_HUMAN;tr|V9GYQ3|V9GYQ3_HUMAN	AH receptor-interacting protein (AIP) (Aryl-hydrocarbon receptor-interacting protein) (HBV X-associated protein 2) (XAP-2) (Immunophilin homolog ARA9)	AIP	9	0.483804	-0.441492		-0.340538	0.202798		-0.190767	-0.380793			-0.520518	0.0675205
KAD1_HUMAN	sp|P00568|KAD1_HUMAN;tr|Q5T9B7|Q5T9B7_HUMAN;tr|H0Y4J6|H0Y4J6_HUMAN;tr|H0YID2|H0YID2_HUMAN;sp|Q9Y6K8|KAD5_HUMAN	Adenylate kinase isoenzyme 1 (AK 1) (EC 2.7.4.3) (EC 2.7.4.6) (ATP-AMP transphosphorylase 1) (ATP:AMP phosphotransferase) (Adenylate monophosphate kinase) (Myokinase)	AK1	11	0.406114	0.311408	-0.681656	-0.248619	-0.728644		0.397823	-0.451291	-0.594972	-0.607096	-0.532526	0.25046
F8W1A4_HUMAN	tr|F8W1A4|F8W1A4_HUMAN;sp|P54819|KAD2_HUMAN;tr|F8VZG5|F8VZG5_HUMAN;tr|F8VY04|F8VY04_HUMAN;tr|G3V213|G3V213_HUMAN;tr|F8VPP1|F8VPP1_HUMAN	Adenylate kinase 2, mitochondrial (AK 2) (EC 2.7.4.3) (ATP-AMP transphosphorylase 2) (ATP:AMP phosphotransferase) (Adenylate monophosphate kinase)	AK2	12	0.397133	-0.0881167	-0.485367	-0.901607	0.380143	-0.229297	0.276563	-0.518237	-0.842347	-0.638457	-1.39575	0.206763
KAD3_HUMAN	sp|Q9UIJ7|KAD3_HUMAN	GTP:AMP phosphotransferase AK3, mitochondrial (EC 2.7.4.10) (Adenylate kinase 3) (AK 3) (Adenylate kinase 3 alpha-like 1)	AK3	3	0.859988	0.119238		-0.507932								-0.294402
AKA12_HUMAN	sp|Q02952|AKA12_HUMAN	A-kinase anchor protein 12 (AKAP-12) (A-kinase anchor protein 250 kDa) (AKAP 250) (Gravin) (Myasthenia gravis autoantigen)	AKAP12	10		-0.352357	-0.218497	-0.0946267	-0.278577	-0.0846867	0.380923	0.209603	0.151903	-0.172137	-0.227807
AKAP2_HUMAN	sp|Q9Y2D5|AKAP2_HUMAN;tr|C9JVY5|C9JVY5_HUMAN	A-kinase anchor protein 2 (AKAP-2) (AKAP-KL) (Protein kinase A-anchoring protein 2) (PRKA2)	AKAP2	12	-0.222298	-0.670408	0.148092	0.204382	0.236772	-0.123168	-0.431068	-0.655198	0.0978021	0.489352	-0.777838	0.121022
AKAP8_HUMAN	sp|O43823|AKAP8_HUMAN;tr|M0QYL4|M0QYL4_HUMAN	A-kinase anchor protein 8 (AKAP-8) (A-kinase anchor protein 95 kDa) (AKAP 95)	AKAP8	5		1.37838	-0.398586	-0.0469707	-0.556488		0.302421		-0.0972626
AKP8L_HUMAN	sp|Q9ULX6|AKP8L_HUMAN;tr|V9GZ50|V9GZ50_HUMAN;tr|M0R1Y5|M0R1Y5_HUMAN;tr|M0QYT7|M0QYT7_HUMAN	A-kinase anchor protein 8-like (AKAP8-like protein) (Helicase A-binding protein 95) (HAP95) (Homologous to AKAP95 protein) (HA95) (Neighbor of A-kinase-anchoring protein 95) (Neighbor of AKAP95)	AKAP8L	10	0.0320779	0.568968	-0.0606021	0.568458	-0.289402	-0.119772	-0.0743021		-0.173332	-0.115622		-1.08073
AK1A1_HUMAN	sp|P14550|AK1A1_HUMAN;tr|Q5T621|Q5T621_HUMAN;tr|V9GYG2|V9GYG2_HUMAN;tr|V9GYP9|V9GYP9_HUMAN	Alcohol dehydrogenase [NADP(+)] (EC 1.1.1.2) (Aldehyde reductase) (Aldo-keto reductase family 1 member A1)	AKR1A1	12	-0.271728	-0.241785	-0.763446	-0.869826	0.246051	0.594142	0.208619	-0.0264906	-0.202703	-0.310934	0.554156	0.143743
ALDR_HUMAN	sp|P15121|ALDR_HUMAN;tr|E9PCX2|E9PCX2_HUMAN;tr|E9PEF9|E9PEF9_HUMAN;sp|C9JRZ8|AK1BF_HUMAN	Aldose reductase (AR) (EC 1.1.1.21) (Aldehyde reductase) (Aldo-keto reductase family 1 member B1)	AKR1B1	12	0.0620528	-0.29781	-0.313395	-0.462964	0.726188	0.797415	-0.411957	-0.53233	-0.180399	-0.496288	0.0360924	0.493649
A0A0A0MSS8_HUMAN	tr|A0A0A0MSS8|A0A0A0MSS8_HUMAN;sp|P42330|AK1C3_HUMAN;tr|S4R3Z2|S4R3Z2_HUMAN;tr|A6NHU4|A6NHU4_HUMAN;tr|S4R3D5|S4R3D5_HUMAN;tr|H0Y804|H0Y804_HUMAN;sp|P17516|AK1C4_HUMAN;tr|A0A0A0MSD5|A0A0A0MSD5_HUMAN	Aldo-keto reductase family 1 member C3	AKR1C3	12	-1.79331	-1.19896	-0.99199	-0.68712	0.11124	-0.27134	-0.0504796	0.1768	0.59446	0.82243	-0.46157	0.48006
AK1D1_HUMAN	sp|P51857|AK1D1_HUMAN	3-oxo-5-beta-steroid 4-dehydrogenase (EC 1.3.1.3) (Aldo-keto reductase family 1 member D1) (Delta(4)-3-ketosteroid 5-beta-reductase) (Delta(4)-3-oxosteroid 5-beta-reductase)	AKR1D1	10		-1.92815	-0.511858		-0.0968877	0.422012	-0.345228					-0.00111765
ARK72_HUMAN	sp|O43488|ARK72_HUMAN;tr|H3BLU7|H3BLU7_HUMAN;tr|H7C5H7|H7C5H7_HUMAN	Aflatoxin B1 aldehyde reductase member 2 (EC 1.1.1.n11) (AFB1 aldehyde reductase 1) (AFB1-AR 1) (Aldoketoreductase 7) (Succinic semialdehyde reductase) (SSA reductase)	AKR7A2	12	0.343598	-0.238873	-0.299893	-0.489501	0.64377	0.548093	-0.31249	-0.375775	-0.277549	-0.999561	-0.805239	0.00652154
ARK73_HUMAN	sp|O95154|ARK73_HUMAN	Aflatoxin B1 aldehyde reductase member 3 (EC 1.-.-.-) (AFB1 aldehyde reductase 2) (AFB1-AR 2)	AKR7A3	12	0.232101	-0.0811351	-1.86152	-2.78393	1.83387	1.7867	-1.77085	-1.59702	0.255426	0.262297	-4.031	0.59435
AKT1_HUMAN	sp|P31749|AKT1_HUMAN;tr|G3V2I6|G3V2I6_HUMAN;tr|A0A087WY56|A0A087WY56_HUMAN;tr|G3V3X1|G3V3X1_HUMAN	RAC-alpha serine/threonine-protein kinase (EC 2.7.11.1) (Protein kinase B) (PKB) (Protein kinase B alpha) (PKB alpha) (Proto-oncogene c-Akt) (RAC-PK-alpha)	AKT1	10	-0.0284063	0.442776	0.112101	0.0507431	0.549635	0.742508		-0.0588103	-0.368909	-0.524002	0.705091	-0.0207524
AKTS1_HUMAN	sp|Q96B36|AKTS1_HUMAN;tr|M0R2V8|M0R2V8_HUMAN;tr|H9KV91|H9KV91_HUMAN	Proline-rich AKT1 substrate 1 (40 kDa proline-rich AKT substrate)	AKT1S1	10			0.0786364	0.150286	0.143556	-0.187524	-0.120434	-0.227404	-0.0493236	-0.264994	-0.0821736	0.173116
HEM2_HUMAN	sp|P13716|HEM2_HUMAN;tr|B7ZBK6|B7ZBK6_HUMAN	Delta-aminolevulinic acid dehydratase (ALADH) (EC 4.2.1.24) (Porphobilinogen synthase)	ALAD	12	0.279886	0.234065	-0.623778	-0.899121	0.547537	0.451386	0.0116191	0.528095	0.578802	0.0401736	0.471339	0.169862
CD166_HUMAN	sp|Q13740|CD166_HUMAN;tr|F5GXJ9|F5GXJ9_HUMAN;tr|H7C543|H7C543_HUMAN	CD166 antigen (Activated leukocyte cell adhesion molecule) (CD antigen CD166)	ALCAM	12	1.02104	1.07117	0.492433	0.301473	-0.0304267	0.133813	0.0479433	0.393123	-0.805977	-0.975347	-0.213257	-0.860447
A16A1_HUMAN	sp|Q8IZ83|A16A1_HUMAN;tr|F5H4B6|F5H4B6_HUMAN;tr|M0QY06|M0QY06_HUMAN	Aldehyde dehydrogenase family 16 member A1	ALDH16A1	12	0.0374383	0.0601783	0.135908	0.0686883	0.515418	0.0676283	-0.580612	-0.111662	0.515128	-0.0162117	0.155458	0.0164783
P5CS_HUMAN	sp|P54886|P5CS_HUMAN	Delta-1-pyrroline-5-carboxylate synthase (P5CS) (Aldehyde dehydrogenase family 18 member A1) [Includes: Glutamate 5-kinase (GK) (EC 2.7.2.11) (Gamma-glutamyl kinase); Gamma-glutamyl phosphate reductase (GPR) (EC 1.2.1.41) (Glutamate-5-semialdehyde dehydro	ALDH18A1	12	0.412963	0.195433	-0.208797	-0.174748	0.231002	0.120692	-0.210017	0.270813	-0.263157	-0.438258	0.157993	-0.181617
AL1A1_HUMAN	sp|P00352|AL1A1_HUMAN;tr|Q5SYQ9|Q5SYQ9_HUMAN;tr|Q5SYQ8|Q5SYQ8_HUMAN;tr|Q5SYQ7|Q5SYQ7_HUMAN	Retinal dehydrogenase 1 (RALDH 1) (RalDH1) (EC 1.2.1.36) (ALDH-E1) (ALHDII) (Aldehyde dehydrogenase family 1 member A1) (Aldehyde dehydrogenase, cytosolic)	ALDH1A1	12	-0.375263	-0.372331	-0.627731	-0.68007	-0.0314822	0.193835	0.0660266	0.366078	0.57309	0.131499	0.854305	0.150413
AL1B1_HUMAN	sp|P30837|AL1B1_HUMAN	Aldehyde dehydrogenase X, mitochondrial (EC 1.2.1.3) (Aldehyde dehydrogenase 5) (Aldehyde dehydrogenase family 1 member B1)	ALDH1B1	12	0.204657	-0.0281913	-0.923935	-1.13426	-0.029576	-0.488859	0.394512	0.594789	0.000295	-0.0445964	-0.701214	-0.0274994
AL1L1_HUMAN	sp|O75891|AL1L1_HUMAN;tr|C9IZ36|C9IZ36_HUMAN;tr|C9JY00|C9JY00_HUMAN;tr|C9JYZ6|C9JYZ6_HUMAN	Cytosolic 10-formyltetrahydrofolate dehydrogenase (10-FTHFDH) (FDH) (EC 1.5.1.6) (Aldehyde dehydrogenase family 1 member L1)	ALDH1L1	12	-0.71126	-0.715248	-0.338535	-0.452963	-0.316986	-0.0176965	0.0608122	-0.155418	1.09651	0.782144	0.969742	0.740811
AL1L2_HUMAN	sp|Q3SY69|AL1L2_HUMAN;tr|H0YHN9|H0YHN9_HUMAN	Mitochondrial 10-formyltetrahydrofolate dehydrogenase (Mitochondrial 10-FTHFDH) (mtFDH) (EC 1.5.1.6) (Aldehyde dehydrogenase family 1 member L2)	ALDH1L2	12	-0.366423	0.00195667	-0.413463	-0.259523	-0.337163	-0.224043	0.121527	0.595477	0.148537	0.183707	0.774877	0.130967
ALDH2_HUMAN	sp|P05091|ALDH2_HUMAN;tr|S4R3S4|S4R3S4_HUMAN;tr|F8VP50|F8VP50_HUMAN;tr|H0Y2X5|H0Y2X5_HUMAN;tr|H0YMG7|H0YMG7_HUMAN;sp|P47895|AL1A3_HUMAN;sp|O94788|AL1A2_HUMAN	Aldehyde dehydrogenase, mitochondrial (EC 1.2.1.3) (ALDH class 2) (ALDH-E2) (ALDHI)	ALDH2	12	-0.118231	-0.173282	-0.168328	-0.344463	0.134357	0.272724	-0.347383	0.00920419	0.353818	-0.166028	0.190055	0.110175
AL4A1_HUMAN	sp|P30038|AL4A1_HUMAN;tr|Q5TF55|Q5TF55_HUMAN	Delta-1-pyrroline-5-carboxylate dehydrogenase, mitochondrial (P5C dehydrogenase) (EC 1.2.1.88) (Aldehyde dehydrogenase family 4 member A1) (L-glutamate gamma-semialdehyde dehydrogenase)	ALDH4A1	12	-0.135755	-1.73004	0.278001	0.0627345	-0.0904024	0.575793	-0.204368	-0.0210483	0.240852	-0.331025	-0.168595	-0.0844966
C9J8Q5_HUMAN	tr|C9J8Q5|C9J8Q5_HUMAN;sp|P51649|SSDH_HUMAN	Succinate-semialdehyde dehydrogenase, mitochondrial	ALDH5A1	12	0.163393	0.368293	0.0363933	-0.218377	0.201883	0.0564533	0.268133	-0.232317	-0.563487	-0.893627	-0.375647	-0.437757
MMSA_HUMAN	sp|Q02252|MMSA_HUMAN;tr|G3V4Z4|G3V4Z4_HUMAN	Methylmalonate-semialdehyde dehydrogenase [acylating], mitochondrial (MMSDH) (Malonate-semialdehyde dehydrogenase [acylating]) (EC 1.2.1.18) (EC 1.2.1.27) (Aldehyde dehydrogenase family 6 member A1)	ALDH6A1	12	0.0499821	-0.115658	-0.348298	-0.225358	0.0801321	-0.0553379	-0.277748	0.290742	-0.203288	-0.192848	0.564672	0.318602
AL7A1_HUMAN	sp|P49419|AL7A1_HUMAN;tr|F8VS02|F8VS02_HUMAN;tr|H0YHM6|H0YHM6_HUMAN;tr|F8VVF2|F8VVF2_HUMAN;tr|F8WDY6|F8WDY6_HUMAN;tr|F8WD33|F8WD33_HUMAN	Alpha-aminoadipic semialdehyde dehydrogenase (Alpha-AASA dehydrogenase) (EC 1.2.1.31) (Aldehyde dehydrogenase family 7 member A1) (EC 1.2.1.3) (Antiquitin-1) (Betaine aldehyde dehydrogenase) (EC 1.2.1.8) (Delta1-piperideine-6-carboxylate dehydrogenase) (P	ALDH7A1	12	0.239949	0.414619	0.161999	-0.0722208	0.445579	0.560019	-0.635901	0.325849	-0.127601	-0.597571	0.389959	-0.342711
AL9A1_HUMAN	sp|P49189|AL9A1_HUMAN	4-trimethylaminobutyraldehyde dehydrogenase (TMABADH) (EC 1.2.1.47) (Aldehyde dehydrogenase E3 isozyme) (Aldehyde dehydrogenase family 9 member A1) (EC 1.2.1.3) (Gamma-aminobutyraldehyde dehydrogenase) (EC 1.2.1.19) (R-aminobutyraldehyde dehydrogenase)	ALDH9A1	12	0.00451458	-0.245475	-0.607635	-0.528535	0.536905	0.589065	-0.662535	-0.339545	0.361535	-0.0861754	-0.0636554	0.184525
ALDOA_HUMAN	sp|P04075|ALDOA_HUMAN;tr|J3KPS3|J3KPS3_HUMAN;tr|H3BQN4|H3BQN4_HUMAN;tr|H3BUH7|H3BUH7_HUMAN;tr|H3BPS8|H3BPS8_HUMAN;tr|H3BR04|H3BR04_HUMAN;tr|H3BMQ8|H3BMQ8_HUMAN;tr|H3BU78|H3BU78_HUMAN;tr|H3BR68|H3BR68_HUMAN	Fructose-bisphosphate aldolase A (EC 4.1.2.13) (Lung cancer antigen NY-LU-1) (Muscle-type aldolase)	ALDOA	12	0.307765	0.00442477	-0.184379	0.00666025	0.322073	0.0314032	-0.150229	-0.499574	-0.472265	-0.691922	-0.636618	0.150452
ALDOB_HUMAN	sp|P05062|ALDOB_HUMAN;tr|A0A087WXX2|A0A087WXX2_HUMAN	Fructose-bisphosphate aldolase B (EC 4.1.2.13) (Liver-type aldolase)	ALDOB	9			-1.11464	-0.975955	-0.123886	-0.156601			0.134076	-0.72161	2.08498	0.858566
ALDOC_HUMAN	sp|P09972|ALDOC_HUMAN;tr|A8MVZ9|A8MVZ9_HUMAN;tr|J3KSV6|J3KSV6_HUMAN;tr|J3QKP5|J3QKP5_HUMAN;tr|C9J8F3|C9J8F3_HUMAN;tr|K7EKH5|K7EKH5_HUMAN;tr|J3QKK1|J3QKK1_HUMAN	Fructose-bisphosphate aldolase C (EC 4.1.2.13) (Brain-type aldolase)	ALDOC	12	1.01757	0.388314	0.252748	0.0895337	0.623083	0.172694	-0.104898	-0.387051	-0.901525	-0.404168	-0.449846	-0.016347
A0A096LP10_HUMAN	tr|A0A096LP10|A0A096LP10_HUMAN;tr|A0A096LNJ4|A0A096LNJ4_HUMAN;tr|A0A087WX43|A0A087WX43_HUMAN;tr|D6RE84|D6RE84_HUMAN;tr|A0A087WTT9|A0A087WTT9_HUMAN;sp|Q9NP73|ALG13_HUMAN;tr|A0A087WT15|A0A087WT15_HUMAN;tr|A0A096LNL2|A0A096LNL2_HUMAN	Putative bifunctional UDP-N-acetylglucosamine transferase and deubiquitinase ALG13 (Fragment)	ALG13	12	-0.251154	-0.547494	0.313636	-0.421074	0.0987362	-0.347544	-0.877014	-0.869774	0.0124163	0.274546	0.116136	0.446556
THOC4_HUMAN	sp|Q86V81|THOC4_HUMAN;tr|E9PB61|E9PB61_HUMAN	THO complex subunit 4 (Tho4) (Ally of AML-1 and LEF-1) (Aly/REF export factor) (Transcriptional coactivator Aly/REF) (bZIP-enhancing factor BEF)	ALYREF	12	0.805295	-0.0223354	-0.422565	-0.0504454	-0.134945	-0.484965	0.738085	0.0162046	0.106505	0.290095	-1.30402	-0.0779554
AMPD2_HUMAN	sp|Q01433|AMPD2_HUMAN;tr|H0Y360|H0Y360_HUMAN;tr|H0YCL9|H0YCL9_HUMAN;tr|E9PJF6|E9PJF6_HUMAN;tr|E9PIJ1|E9PIJ1_HUMAN;tr|H0YF16|H0YF16_HUMAN	AMP deaminase 2 (EC 3.5.4.6) (AMP deaminase isoform L)	AMPD2	12	0.27294	0.31454	0.12825	-0.0590596	0.31425	0.24711	-0.0254096	-0.0226796	-0.26299	-0.53127	-0.21199	-0.25176
AMYP_HUMAN	sp|P04746|AMYP_HUMAN;tr|H7BZQ8|H7BZQ8_HUMAN	Pancreatic alpha-amylase (PA) (EC 3.2.1.1) (1,4-alpha-D-glucan glucanohydrolase)	AMY2A	12	-1.01997	-0.533724	0.285846	0.0819117	0.455259	0.531991	0.423477	1.13513	0.468643	0.0553689	2.69671	0.76033
AMY2B_HUMAN	sp|P19961|AMY2B_HUMAN	Alpha-amylase 2B (EC 3.2.1.1) (1,4-alpha-D-glucan glucanohydrolase 2B) (Carcinoid alpha-amylase)	AMY2B	12	0.0591142	0.667639	0.0675942	-0.377197	0.363812	0.614299	-0.107002	1.27141	0.184642	0.112578	3.17568	1.07039
ANK3_HUMAN	sp|Q12955|ANK3_HUMAN;tr|A0A087WZ65|A0A087WZ65_HUMAN;tr|A0A087WTF3|A0A087WTF3_HUMAN;tr|H0Y951|H0Y951_HUMAN;tr|A0A087WY90|A0A087WY90_HUMAN;tr|D6RHY3|D6RHY3_HUMAN;tr|A0A087X0B4|A0A087X0B4_HUMAN;tr|H0Y3A4|H0Y3A4_HUMAN;tr|A0A087WUY3|A0A087WUY3_HUMAN	Ankyrin-3 (ANK-3) (Ankyrin-G)	ANK3	9	0.039775	0.138485			0.338555	0.431985	-0.092225		0.253655	-0.551645	-0.147795
ANFY1_HUMAN	sp|Q9P2R3|ANFY1_HUMAN;tr|I3L1Z9|I3L1Z9_HUMAN	Rabankyrin-5 (Rank-5) (Ankyrin repeat and FYVE domain-containing protein 1) (Ankyrin repeats hooked to a zinc finger motif)	ANKFY1	9	0.809021	0.391591	-0.388369	0.437901	0.134811			0.722851	0.404001	-0.338609	0.121251	-0.269459
H0YM23_HUMAN	tr|H0YM23|H0YM23_HUMAN;sp|O75179|ANR17_HUMAN;tr|E9PDP5|E9PDP5_HUMAN;sp|Q8IWZ3|ANKH1_HUMAN	Ankyrin repeat domain-containing protein 17 (Fragment)	ANKRD17	12	-0.542348	-0.139768	-0.0745205	-0.0312621	0.323675	-0.262629	0.385104	-0.666969	0.175897	0.21979	0.0986994	0.386709
AN32B_HUMAN	sp|Q92688|AN32B_HUMAN	Acidic leucine-rich nuclear phosphoprotein 32 family member B (Acidic protein rich in leucines) (Putative HLA-DR-associated protein I-2) (PHAPI2) (Silver-stainable protein SSP29)	ANP32B	12	0.0153571	-0.244353	0.577617	0.124417	0.484667	0.0490471	-0.705053	-0.472643	0.390287	0.278957	-0.0128229	-0.242453
AN32E_HUMAN	sp|Q9BTT0|AN32E_HUMAN;tr|E9PPH5|E9PPH5_HUMAN;tr|Q5TB19|Q5TB19_HUMAN;tr|E9PLC4|E9PLC4_HUMAN	Acidic leucine-rich nuclear phosphoprotein 32 family member E (LANP-like protein) (LANP-L)	ANP32E	11	0.30975	-0.0486205	0.50371	0.11184	0.17317	-0.14533		-0.3033	-0.81243	0.12038	0.27183	-0.50337
AMPN_HUMAN	sp|P15144|AMPN_HUMAN;tr|H0YLZ8|H0YLZ8_HUMAN;tr|H0YMC1|H0YMC1_HUMAN;tr|H0YKT6|H0YKT6_HUMAN	Aminopeptidase N (AP-N) (hAPN) (EC 3.4.11.2) (Alanyl aminopeptidase) (Aminopeptidase M) (AP-M) (Microsomal aminopeptidase) (Myeloid plasma membrane glycoprotein CD13) (gp150) (CD antigen CD13)	ANPEP	12	0.420231	-0.0715255	0.0427776	0.202199	-0.0125872	0.253797	-0.72071	0.150388	0.514057	0.137784	0.523696	0.283874
ANXA1_HUMAN	sp|P04083|ANXA1_HUMAN;tr|Q5T3N1|Q5T3N1_HUMAN;tr|Q5T3N0|Q5T3N0_HUMAN	Annexin A1 (Annexin I) (Annexin-1) (Calpactin II) (Calpactin-2) (Chromobindin-9) (Lipocortin I) (Phospholipase A2 inhibitory protein) (p35)	ANXA1	12	0.314111	-0.102154	0.405012	0.236192	-0.192344	-0.192169	0.455441	-0.0151894	-0.476843	0.341726	-0.601366	-0.0699352
ANX11_HUMAN	sp|P50995|ANX11_HUMAN;tr|H0Y6E1|H0Y6E1_HUMAN	Annexin A11 (56 kDa autoantigen) (Annexin XI) (Annexin-11) (Calcyclin-associated annexin 50) (CAP-50)	ANXA11	12	-0.0367825	0.0216275	-0.238203	-0.166382	0.0948075	0.0533775	-0.145732	-0.185683	-0.0108325	0.0567775	-0.662282	0.361478
ANXA2_HUMAN	sp|P07355|ANXA2_HUMAN;tr|H0YN42|H0YN42_HUMAN;tr|H0YMD0|H0YMD0_HUMAN;tr|H0YMU9|H0YMU9_HUMAN;tr|H0YM50|H0YM50_HUMAN;tr|H0YKS4|H0YKS4_HUMAN;tr|H0YNP5|H0YNP5_HUMAN;tr|H0YN28|H0YN28_HUMAN;tr|H0YL33|H0YL33_HUMAN;tr|H0YMM1|H0YMM1_HUMAN;tr|H0YKZ7|H0YKZ7_HUMAN;tr|	Annexin A2 (Annexin II) (Annexin-2) (Calpactin I heavy chain) (Calpactin-1 heavy chain) (Chromobindin-8) (Lipocortin II) (Placental anticoagulant protein IV) (PAP-IV) (Protein I) (p36)	ANXA2	12	-0.025074	0.119618	0.26878	0.321376	-0.0461712	0.166037	0.245935	0.249043	-0.255373	-0.0673237	-0.383656	-0.0293358
ANXA3_HUMAN	sp|P12429|ANXA3_HUMAN;tr|D6RA82|D6RA82_HUMAN;tr|D6RFG5|D6RFG5_HUMAN;tr|D6RCA8|D6RCA8_HUMAN;tr|D6RAZ8|D6RAZ8_HUMAN	Annexin A3 (35-alpha calcimedin) (Annexin III) (Annexin-3) (Inositol 1,2-cyclic phosphate 2-phosphohydrolase) (Lipocortin III) (Placental anticoagulant protein III) (PAP-III)	ANXA3	12	0.4114	0.0811515	-0.645526	-0.786546	0.295153	0.0420229	0.32677	0.0888911	0.0607784	0.294924	-0.542701	0.554284
ANXA5_HUMAN	sp|P08758|ANXA5_HUMAN;tr|D6RBL5|D6RBL5_HUMAN;tr|D6RBE9|D6RBE9_HUMAN;tr|E9PHT9|E9PHT9_HUMAN;tr|D6RCN3|D6RCN3_HUMAN	Annexin A5 (Anchorin CII) (Annexin V) (Annexin-5) (Calphobindin I) (CBP-I) (Endonexin II) (Lipocortin V) (Placental anticoagulant protein 4) (PP4) (Placental anticoagulant protein I) (PAP-I) (Thromboplastin inhibitor) (Vascular anticoagulant-alpha) (VAC-a	ANXA5	12	-0.698816	-0.116729	-0.14391	-0.14362	-0.396117	0.0953438	0.277126	-0.063993	-0.397965	0.388475	-0.176912	0.559826
ANXA6_HUMAN	sp|P08133|ANXA6_HUMAN;tr|E7EMC6|E7EMC6_HUMAN;tr|E5RK63|E5RK63_HUMAN;tr|E5RFF0|E5RFF0_HUMAN;tr|E5RI05|E5RI05_HUMAN;tr|E5RJF5|E5RJF5_HUMAN;tr|E5RJR0|E5RJR0_HUMAN;tr|E5RIU8|E5RIU8_HUMAN;tr|H0YC77|H0YC77_HUMAN	Annexin A6 (67 kDa calelectrin) (Annexin VI) (Annexin-6) (Calphobindin-II) (CPB-II) (Chromobindin-20) (Lipocortin VI) (Protein III) (p68) (p70)	ANXA6	12	-0.0610486	0.162256	0.110015	0.160562	-0.0945779	0.0765594	-0.250329	0.182782	-0.25395	0.062746	-0.474172	-0.0752301
E5RK69_HUMAN	tr|E5RK69|E5RK69_HUMAN	Annexin	ANXA6	8		-0.522764	0.148936	0.0300165	0.301246		0.180667	0.513397	-0.304654	0.125836	0.133677	-0.305144
AOC3_HUMAN	sp|Q16853|AOC3_HUMAN;tr|K7EQZ5|K7EQZ5_HUMAN;tr|K7EL47|K7EL47_HUMAN	Membrane primary amine oxidase (EC 1.4.3.21) (Copper amine oxidase) (HPAO) (Semicarbazide-sensitive amine oxidase) (SSAO) (Vascular adhesion protein 1) (VAP-1)	AOC3	10	-0.903771	0.0411386	0.133139	0.304949	-0.508731	-0.247491	0.559679	0.373239	0.236829	-0.116891	-0.0702014	0.793229
AOXA_HUMAN	sp|Q06278|AOXA_HUMAN;tr|H7C3Q1|H7C3Q1_HUMAN;tr|H7BXF7|H7BXF7_HUMAN	Aldehyde oxidase (EC 1.2.3.1) (Aldehyde oxidase 1) (Azaheterocycle hydroxylase) (EC 1.17.3.-)	AOX1	12	0.115545	-0.106425	0.174835	0.354915	-0.949625	-1.31597	0.266015	0.450545	0.455635	0.950305	1.40261
AP1M2_HUMAN	sp|Q9Y6Q5|AP1M2_HUMAN;tr|K7EPR4|K7EPR4_HUMAN;tr|K7EMG5|K7EMG5_HUMAN;tr|K7EK69|K7EK69_HUMAN;tr|K7EJJ1|K7EJJ1_HUMAN;tr|K7ERH5|K7ERH5_HUMAN;tr|K7EL08|K7EL08_HUMAN	AP-1 complex subunit mu-2 (AP-mu chain family member mu1B) (Adaptor protein complex AP-1 subunit mu-2) (Adaptor-related protein complex 1 subunit mu-2) (Clathrin assembly protein complex 1 mu-2 medium chain 2) (Golgi adaptor HA1/AP1 adaptin mu-2 subunit)	AP1M2	9	0.348963	-0.400336	-0.0803365	-0.311107	0.431943	-0.175257	-0.269697	0.590144	0.0101535		0.746073	0.219593
AP2A2_HUMAN	sp|O94973|AP2A2_HUMAN;tr|M0R2D9|M0R2D9_HUMAN;tr|E9PR62|E9PR62_HUMAN	AP-2 complex subunit alpha-2 (100 kDa coated vesicle protein C) (Adaptor protein complex AP-2 subunit alpha-2) (Adaptor-related protein complex 2 subunit alpha-2) (Alpha-adaptin C) (Alpha2-adaptin) (Clathrin assembly protein complex 2 alpha-C large chain)	AP2A2	10	0.581487	0.243936	0.0573783	-0.00672136	-0.0699923	-0.15909		0.0618657	-0.106723		-0.0495801
A0A087X253_HUMAN	tr|A0A087X253|A0A087X253_HUMAN;sp|P63010|AP2B1_HUMAN;tr|A0A087WYD1|A0A087WYD1_HUMAN;tr|A0A087WU93|A0A087WU93_HUMAN;tr|A0A087WZQ6|A0A087WZQ6_HUMAN;tr|K7EJX1|K7EJX1_HUMAN;tr|K7EN71|K7EN71_HUMAN;tr|K7ERB2|K7ERB2_HUMAN;tr|A0A087WXS3|A0A087WXS3_HUMAN;tr|K7EKZ5	AP-2 complex subunit beta	AP2B1	12	0.165039	0.107989	-0.0220108	-0.0297108	0.180819	0.0761792	-0.250931	0.362899	-0.0760008	-0.633911	0.275539	-0.233731
AP2S1_HUMAN	sp|P53680|AP2S1_HUMAN;tr|M0R0N4|M0R0N4_HUMAN;tr|X6R390|X6R390_HUMAN;tr|M0QYZ2|M0QYZ2_HUMAN;tr|M0QZ21|M0QZ21_HUMAN;tr|M0R1S0|M0R1S0_HUMAN	AP-2 complex subunit sigma (Adaptor protein complex AP-2 subunit sigma) (Adaptor-related protein complex 2 subunit sigma) (Clathrin assembly protein 2 sigma small chain) (Clathrin coat assembly protein AP17) (Clathrin coat-associated protein AP17) (HA2 17	AP2S1	7	0.0826618	0.499752			0.864872	0.940532	-0.519418	-0.0205682	-0.0284282		-0.166358	-0.831658
AP3B1_HUMAN	sp|O00203|AP3B1_HUMAN;tr|H0YBD0|H0YBD0_HUMAN	AP-3 complex subunit beta-1 (Adaptor protein complex AP-3 subunit beta-1) (Adaptor-related protein complex 3 subunit beta-1) (Beta-3A-adaptin) (Clathrin assembly protein complex 3 beta-1 large chain)	AP3B1	12	-0.00491514	-0.306411	-0.19528	-0.252641	0.340681	0.276854	-0.431577	-0.20352	-0.188313	-0.0329448	0.201787	0.146902
AP3D1_HUMAN	sp|O14617|AP3D1_HUMAN;tr|K7ERW8|K7ERW8_HUMAN	AP-3 complex subunit delta-1 (AP-3 complex subunit delta) (Adaptor-related protein complex 3 subunit delta-1) (Delta-adaptin)	AP3D1	12	0.06384	0.573981	-0.225537	0.14384	-0.0711944	-0.295219	0.228897	0.351557	-0.236891	0.485094	-0.196715	-0.148545
AP3S1_HUMAN	sp|Q92572|AP3S1_HUMAN;tr|F5H459|F5H459_HUMAN	AP-3 complex subunit sigma-1 (AP-3 complex subunit sigma-3A) (Adaptor-related protein complex 3 subunit sigma-1) (Clathrin-associated/assembly/adaptor protein, small 3) (Sigma-3A-adaptin) (Sigma3A-adaptin) (Sigma-adaptin 3a)	AP3S1	3	-0.271892	0.0334178				-0.0277322
SAMP_HUMAN	sp|P02743|SAMP_HUMAN	Serum amyloid P-component (SAP) (9.5S alpha-1-glycoprotein) [Cleaved into: Serum amyloid P-component(1-203)]	APCS	9	1.12306	0.463466	0.118232	0.543678	-0.417886	0.18992	0.303961	0.344699	-0.473935		0.00855416
ACPH_HUMAN	sp|P13798|ACPH_HUMAN;tr|C9JIF9|C9JIF9_HUMAN;tr|H7C393|H7C393_HUMAN;tr|H7C1U0|H7C1U0_HUMAN;tr|C9JLK2|C9JLK2_HUMAN;tr|H0YFE5|H0YFE5_HUMAN;tr|F8WEH5|F8WEH5_HUMAN	Acylamino-acid-releasing enzyme (AARE) (EC 3.4.19.1) (Acyl-peptide hydrolase) (APH) (Acylaminoacyl-peptidase) (Oxidized protein hydrolase) (OPH)	APEH	12	-0.458343	0.16011	-0.719121	-0.882507	0.251519	0.309174	-0.048285	-0.226016	0.900676	0.0237809	0.791229	0.156163
G3V5Q1_HUMAN	tr|G3V5Q1|G3V5Q1_HUMAN;tr|G3V3M6|G3V3M6_HUMAN;sp|P27695|APEX1_HUMAN;tr|G3V5D9|G3V5D9_HUMAN;tr|A0A0C4DGK8|A0A0C4DGK8_HUMAN;tr|H7C4A8|H7C4A8_HUMAN;tr|G3V5M0|G3V5M0_HUMAN;tr|G3V359|G3V359_HUMAN;tr|G3V3C7|G3V3C7_HUMAN	DNA-(apurinic or apyrimidinic site) lyase (Fragment)	APEX1	9	0.823549	1.05034	0.210289	-0.337811	0.142609	-0.0513206	-0.444801	-0.230121	-0.519471		-0.674371
MTNB_HUMAN	sp|Q96GX9|MTNB_HUMAN;tr|S4R3D6|S4R3D6_HUMAN	Methylthioribulose-1-phosphate dehydratase (MTRu-1-P dehydratase) (EC 4.2.1.109) (APAF1-interacting protein) (hAPIP)	APIP	12	-0.582127	-1.06976	-0.526207	-0.917647	-0.175317	-0.303837	-0.434637	-0.787397	0.415173	0.0709229	-0.601007	0.149553
APMAP_HUMAN	sp|Q9HDC9|APMAP_HUMAN;tr|H0Y512|H0Y512_HUMAN	Adipocyte plasma membrane-associated protein (Protein BSCv)	APMAP	12	1.17675	1.06235	0.115791	0.237121	0.262241	0.267431	-0.259059	0.367811	-0.286279	-0.836489	-0.315189	-0.486369
APOA1_HUMAN	sp|P02647|APOA1_HUMAN;tr|F8W696|F8W696_HUMAN	Apolipoprotein A-I (Apo-AI) (ApoA-I) (Apolipoprotein A1) [Cleaved into: Proapolipoprotein A-I (ProapoA-I); Truncated apolipoprotein A-I (Apolipoprotein A-I(1-242))]	APOA1	12	0.68194	0.181304	1.27094	1.05712	-0.135864	0.0593717	0.577016	0.620284	0.447856	-0.0289238	0.36093	-0.0463169
APOD_HUMAN	sp|P05090|APOD_HUMAN;tr|C9JF17|C9JF17_HUMAN;tr|C9JX71|C9JX71_HUMAN	Apolipoprotein D (Apo-D) (ApoD)	APOD	7				0.74612	0.397841	0.557466			0.539844	-0.124358	-0.0682148
G3V1B6_HUMAN	tr|G3V1B6|G3V1B6_HUMAN;tr|H7C1U8|H7C1U8_HUMAN;sp|Q9BUR5|APOO_HUMAN	Apolipoprotein O (Uncharacterized protein)	APOO	11	0.339606	0.552897	-0.327033	-0.209123	0.308337	0.118806	0.157426	0.161187		-0.234374	-0.560774
A0A087WUX8_HUMAN	tr|A0A087WUX8|A0A087WUX8_HUMAN;tr|A0A087WYF7|A0A087WYF7_HUMAN;sp|Q6UXV4|MIC27_HUMAN	MICOS complex subunit MIC27	APOOL	7	-0.260293	-0.0178131	-0.292253		-0.308133	0.00946687	-0.00667313	-0.0283631	0.242497
E9PG40_HUMAN	tr|E9PG40|E9PG40_HUMAN;sp|P05067|A4_HUMAN;tr|H7C0V9|H7C0V9_HUMAN;tr|A0A0A0MRG2|A0A0A0MRG2_HUMAN	Amyloid beta A4 protein	APP	10	0.339255	-0.00940445	-0.175025	-0.211626	-0.244294	-0.21515	0.442715	0.13357	-0.227724		0.184239
DP13A_HUMAN	sp|Q9UKG1|DP13A_HUMAN;tr|C9JAB0|C9JAB0_HUMAN;tr|C9K0C4|C9K0C4_HUMAN	DCC-interacting protein 13-alpha (Dip13-alpha) (Adapter protein containing PH domain, PTB domain and leucine zipper motif 1)	APPL1	12	0.171515	-0.0861746	-0.470245	-0.271485	0.185275	0.343445	-0.148345	-0.303735	0.150405	0.0541554	0.276255	0.391875
DP13B_HUMAN	sp|Q8NEU8|DP13B_HUMAN;tr|H0YH86|H0YH86_HUMAN;tr|F8VXB0|F8VXB0_HUMAN;tr|F8W124|F8W124_HUMAN;tr|F8VWV2|F8VWV2_HUMAN	DCC-interacting protein 13-beta (Dip13-beta) (Adapter protein containing PH domain, PTB domain and leucine zipper motif 2)	APPL2	11	0.060133	0.169793	-0.099897	-0.204407	0.120983	0.251993	0.135133	-0.085887	0.279493	0.022473	-0.210027	-0.560287
APT_HUMAN	sp|P07741|APT_HUMAN;tr|H3BQZ9|H3BQZ9_HUMAN;tr|H3BQF1|H3BQF1_HUMAN;tr|H3BSW3|H3BSW3_HUMAN;tr|H3BQB1|H3BQB1_HUMAN	Adenine phosphoribosyltransferase (APRT) (EC 2.4.2.7)	APRT	9	0.111306				-0.390305	-0.0178782	-0.0856858	-0.523337	-0.404463	-0.478409	-0.028077
AQP1_HUMAN	sp|P29972|AQP1_HUMAN;tr|K7N7A8|K7N7A8_HUMAN	Aquaporin-1 (AQP-1) (Aquaporin-CHIP) (Urine water channel) (Water channel protein for red blood cells and kidney proximal tubule)	AQP1	8		-0.205257	-0.178354	-0.00954157	-0.0893543	0.37953	-0.030452	0.350171	0.505932	0.309963	-0.102807	-0.0439893
COPD_HUMAN	sp|P48444|COPD_HUMAN;tr|B0YIW6|B0YIW6_HUMAN;tr|Q6P1Q5|Q6P1Q5_HUMAN;tr|E9PK34|E9PK34_HUMAN	Coatomer subunit delta (Archain) (Delta-coat protein) (Delta-COP)	ARCN1	12	-0.134298	-0.288378	-0.286178	-0.222768	0.0852117	-0.169638	-0.455548	-0.376488	-0.0887383	0.0577417	0.368512	0.303062
ARF1_HUMAN	sp|P84077|ARF1_HUMAN;sp|P61204|ARF3_HUMAN;tr|F5H423|F5H423_HUMAN;tr|F5H0C7|F5H0C7_HUMAN;tr|H0YGG7|H0YGG7_HUMAN	ADP-ribosylation factor 1	ARF1	12	0.198874	0.642414	0.339894	0.128184	-0.123006	0.0696738	0.624914	0.675484	-0.561306	-1.04464	-0.370066	-0.620346
ARF4_HUMAN	sp|P18085|ARF4_HUMAN;tr|C9JPM4|C9JPM4_HUMAN;tr|C9JAK5|C9JAK5_HUMAN;tr|U3KQF2|U3KQF2_HUMAN;tr|F5H1V1|F5H1V1_HUMAN;tr|F5H6T5|F5H6T5_HUMAN;tr|F8WDB3|F8WDB3_HUMAN	ADP-ribosylation factor 4	ARF4	12	-0.170696	-0.093526	-0.126283	-0.166748	-0.514069	-0.24897	0.580311	0.41348	-0.515474	-1.32574	0.362634	0.292013
E5RHT6_HUMAN	tr|E5RHT6|E5RHT6_HUMAN;tr|F8W1U7|F8W1U7_HUMAN;tr|F8VWH9|F8VWH9_HUMAN;sp|Q8N6T3|ARFG1_HUMAN;tr|E5RHC5|E5RHC5_HUMAN;tr|E5RHH7|E5RHH7_HUMAN	ADP-ribosylation factor GTPase-activating protein 1 (Fragment)	ARFGAP1	7	0.193588	-0.152512			0.518758	0.0170382			-0.315672	-0.190822	-0.395422	-0.161862
ARFG2_HUMAN	sp|Q8N6H7|ARFG2_HUMAN;tr|G5E9L0|G5E9L0_HUMAN;tr|E9PQP3|E9PQP3_HUMAN;tr|E9PIY6|E9PIY6_HUMAN;tr|H0YDN9|H0YDN9_HUMAN;tr|E9PMU9|E9PMU9_HUMAN;tr|E9PJT7|E9PJT7_HUMAN;tr|E9PK28|E9PK28_HUMAN;tr|E9PN48|E9PN48_HUMAN;tr|H0YF45|H0YF45_HUMAN;tr|E9PM18|E9PM18_HUMAN;tr|	ADP-ribosylation factor GTPase-activating protein 2 (ARF GAP 2) (GTPase-activating protein ZNF289) (Zinc finger protein 289)	ARFGAP2	12	-0.244218	-0.355818	-0.100728	0.109362	-0.163398	-0.0437379	0.220012	-0.180238	0.0776621	0.219362	-0.195538	0.0123521
ARFG3_HUMAN	sp|Q9NP61|ARFG3_HUMAN;tr|B0QYV8|B0QYV8_HUMAN	ADP-ribosylation factor GTPase-activating protein 3 (ARF GAP 3)	ARFGAP3	12	-0.291618	-0.494818	-0.242658	-0.297328	0.141212	-0.439458	0.0825721	-0.383868	0.115362	0.350162	0.290772	0.556732
BIG3_HUMAN	sp|Q5TH69|BIG3_HUMAN	Brefeldin A-inhibited guanine nucleotide-exchange protein 3	ARFGEF3	5	1.12199	0.295375		-0.193955		-0.526955		0.472385	-0.361845		-0.281875
ARFP1_HUMAN	sp|P53367|ARFP1_HUMAN	Arfaptin-1 (ADP-ribosylation factor-interacting protein 1)	ARFIP1	12	-0.291695	0.113325	0.0535646	0.299885	0.126885	0.286835	0.290275	0.0350346	-0.769895	-0.524955	-0.545015	0.0449346
ARFP2_HUMAN	sp|P53365|ARFP2_HUMAN;tr|A0A087X1E4|A0A087X1E4_HUMAN;tr|E9PPY7|E9PPY7_HUMAN;tr|E9PRV8|E9PRV8_HUMAN	Arfaptin-2 (ADP-ribosylation factor-interacting protein 2) (Partner of RAC1) (Protein POR1)	ARFIP2	12	-0.0227852	-0.102635	0.334895	-0.207035	0.245315	-0.265435		-0.0162052	-0.0343152	-0.158015	0.423245	-0.0557352
ARGI2_HUMAN	sp|P78540|ARGI2_HUMAN	Arginase-2, mitochondrial (EC 3.5.3.1) (Kidney-type arginase) (Non-hepatic arginase) (Type II arginase)	ARG2	9			-0.600251		1.01915	1.37894	-0.796551				-0.668931	-0.197921
RHG01_HUMAN	sp|Q07960|RHG01_HUMAN;tr|H0YE29|H0YE29_HUMAN;tr|E9PNR6|E9PNR6_HUMAN	Rho GTPase-activating protein 1 (CDC42 GTPase-activating protein) (GTPase-activating protein rhoOGAP) (Rho-related small GTPase protein activator) (Rho-type GTPase-activating protein 1) (p50-RhoGAP)	ARHGAP1	12	0.267547	0.412947	0.0254471	0.0289671	0.122097	0.397807	0.00164708	0.359487	-0.398493	-0.745633	-0.420873	-0.437563
RHG17_HUMAN	sp|Q68EM7|RHG17_HUMAN;tr|I3L4P0|I3L4P0_HUMAN;tr|I3L4P6|I3L4P6_HUMAN;tr|I3L3P1|I3L3P1_HUMAN;tr|I3L1S9|I3L1S9_HUMAN;tr|I3L4Y5|I3L4Y5_HUMAN;tr|J3KRS3|J3KRS3_HUMAN;tr|C9IZD3|C9IZD3_HUMAN;tr|I3L460|I3L460_HUMAN;tr|F5H6L3|F5H6L3_HUMAN;tr|E7ERK8|E7ERK8_HUMAN;sp|	Rho GTPase-activating protein 17 (Rho-type GTPase-activating protein 17) (RhoGAP interacting with CIP4 homologs protein 1) (RICH-1)	ARHGAP17	7	0.0517769	-0.491613			0.393677			-0.120503		-0.147543	0.0487969	-0.164753
RHG18_HUMAN	sp|Q8N392|RHG18_HUMAN	Rho GTPase-activating protein 18 (MacGAP) (Rho-type GTPase-activating protein 18)	ARHGAP18	11	0.218659		-0.207271	-0.449761	-0.255881	0.0274491	0.235539	0.275949	0.815359	0.212249	-0.0389309	0.898709
GDIR1_HUMAN	sp|P52565|GDIR1_HUMAN;tr|J3KRE2|J3KRE2_HUMAN;tr|J3KTF8|J3KTF8_HUMAN;tr|J3QQX2|J3QQX2_HUMAN;tr|J3KRY1|J3KRY1_HUMAN;tr|J3KS60|J3KS60_HUMAN	Rho GDP-dissociation inhibitor 1 (Rho GDI 1) (Rho-GDI alpha)	ARHGDIA	12	-1.2202	-0.947026	-1.05957	-1.17161	0.431334	0.603244	0.105994	-0.0640958	0.558884	0.480094	0.974334	0.747924
H0YGX7_HUMAN	tr|H0YGX7|H0YGX7_HUMAN;sp|P52566|GDIR2_HUMAN;tr|F5H3P3|F5H3P3_HUMAN;tr|F5H2R5|F5H2R5_HUMAN;tr|F5H6Q0|F5H6Q0_HUMAN	Rho GDP-dissociation inhibitor 2 (Fragment)	ARHGDIB	10	-0.109476	-1.1451			-0.609606	0.160824	0.432294	-1.12826		1.37976	-0.0388658	0.788574
B1ALK7_HUMAN	tr|B1ALK7|B1ALK7_HUMAN;sp|Q14155|ARHG7_HUMAN;tr|E7EUY6|E7EUY6_HUMAN;tr|E9PDQ5|E9PDQ5_HUMAN;tr|E7EU80|E7EU80_HUMAN;sp|Q15052|ARHG6_HUMAN	Rho guanine nucleotide exchange factor 7	ARHGEF7	7	-0.450087		0.143322	0.134673	0.188202	0.277963	0.262632		-0.155658
ARI1A_HUMAN	sp|O14497|ARI1A_HUMAN;tr|H0Y488|H0Y488_HUMAN;tr|A0A087WUV6|A0A087WUV6_HUMAN	AT-rich interactive domain-containing protein 1A (ARID domain-containing protein 1A) (B120) (BRG1-associated factor 250) (BAF250) (BRG1-associated factor 250a) (BAF250A) (Osa homolog 1) (hOSA1) (SWI-like protein) (SWI/SNF complex protein p270) (SWI/SNF-re	ARID1A	11	-0.33822	-0.0463516	0.0510116	0.127394	0.13791	-0.139765	0.0885926	-0.144754	-0.032298	-0.064202	-0.560758	0.0782453
B4DZG7_HUMAN	tr|B4DZG7|B4DZG7_HUMAN;sp|P40616|ARL1_HUMAN;tr|F8VYN9|F8VYN9_HUMAN;tr|F8W1Z8|F8W1Z8_HUMAN	ADP-ribosylation factor-like protein 1 (cDNA FLJ50309, highly similar to ADP-ribosylation factor-like protein 1)	ARL1	11	-0.00450211	0.553508	-0.798722	0.475508		-0.552032	0.493078	0.900818			0.0980879
F5GYV5_HUMAN	tr|F5GYV5|F5GYV5_HUMAN;tr|H7BZV4|H7BZV4_HUMAN;tr|A0A0C4DG62|A0A0C4DG62_HUMAN;tr|F8WCT1|F8WCT1_HUMAN;sp|Q66PJ3|AR6P4_HUMAN;tr|F5H7X4|F5H7X4_HUMAN;tr|F8WEP2|F8WEP2_HUMAN;tr|A0A0C4DH18|A0A0C4DH18_HUMAN	ADP-ribosylation factor-like protein 6-interacting protein 4 (Fragment)	ARL6IP4	12	-0.316487	0.000683	0.140673	0.218153	0.0412329	0.214983	0.286703	-0.124127	-0.122387	0.275083	-0.0461571	-0.245037
PRAF3_HUMAN	sp|O75915|PRAF3_HUMAN;tr|F8WF90|F8WF90_HUMAN;tr|C9JQU6|C9JQU6_HUMAN;tr|F8WF33|F8WF33_HUMAN	PRA1 family protein 3 (ADP-ribosylation factor-like protein 6-interacting protein 5) (ARL-6-interacting protein 5) (Aip-5) (Cytoskeleton-related vitamin A-responsive protein) (Dermal papilla-derived protein 11) (GTRAP3-18) (Glutamate transporter EAAC1-int	ARL6IP5	9		0.231486	0.495818	0.15514	0.000666	0.0983124	0.351654	0.913234	-0.547116		-0.414028	-0.137683
ARL8B_HUMAN	sp|Q9NVJ2|ARL8B_HUMAN;sp|Q96BM9|ARL8A_HUMAN	ADP-ribosylation factor-like protein 8B (ADP-ribosylation factor-like protein 10C) (Novel small G protein indispensable for equal chromosome segregation 1)	ARL8B	11	1.399	0.681553	0.519293	-0.018827	-0.288447	-0.190287	0.398273	0.545703	-0.124007	-0.715007	0.390073
ARC1A_HUMAN	sp|Q92747|ARC1A_HUMAN;tr|E9PF58|E9PF58_HUMAN;tr|F8WFD3|F8WFD3_HUMAN	Actin-related protein 2/3 complex subunit 1A (SOP2-like protein)	ARPC1A	11	-0.316435	0.800825	0.163555	0.0369055	0.303195	0.204995	-0.229285	0.417405		-0.415965	-0.235065	-0.866135
ARC1B_HUMAN	sp|O15143|ARC1B_HUMAN;tr|C9JBJ7|C9JBJ7_HUMAN;tr|C9K057|C9K057_HUMAN;tr|C9J4Z7|C9J4Z7_HUMAN;tr|C9JEY1|C9JEY1_HUMAN;tr|C9JQM8|C9JQM8_HUMAN;tr|C9JTT6|C9JTT6_HUMAN;tr|C9JM51|C9JM51_HUMAN;tr|F8WEB3|F8WEB3_HUMAN	Actin-related protein 2/3 complex subunit 1B (Arp2/3 complex 41 kDa subunit) (p41-ARC)	ARPC1B	12	0.0892062	0.286687	-0.386703	-0.283877	0.210299	0.214586	-0.375219	-0.167567	-0.0823365	-0.867736	0.298898	0.256447
ARPC2_HUMAN	sp|O15144|ARPC2_HUMAN;tr|C9JTV5|C9JTV5_HUMAN;tr|G5E9J0|G5E9J0_HUMAN;tr|H7C3F9|H7C3F9_HUMAN;tr|G5E9S7|G5E9S7_HUMAN	Actin-related protein 2/3 complex subunit 2 (Arp2/3 complex 34 kDa subunit) (p34-ARC)	ARPC2	12	0.180724	0.182319	0.0717593	-0.0939649	0.137388	0.137441	0.0320643	0.293938	0.43407	0.132391	-0.053605	-0.678429
ARPC3_HUMAN	sp|O15145|ARPC3_HUMAN;tr|C9JZD1|C9JZD1_HUMAN;tr|F8VR50|F8VR50_HUMAN	Actin-related protein 2/3 complex subunit 3 (Arp2/3 complex 21 kDa subunit) (p21-ARC)	ARPC3	12	-0.120371	0.516386	0.0821712	-0.0328349	-0.53527	0.15477	-0.094989	0.288598	-0.383195	0.0119262	-0.420338	-0.237308
ARPC4_HUMAN	sp|P59998|ARPC4_HUMAN;tr|F8WCF6|F8WCF6_HUMAN;tr|F8WDD7|F8WDD7_HUMAN;tr|H7C0A3|H7C0A3_HUMAN;tr|A0A0A6YYG9|A0A0A6YYG9_HUMAN;tr|R4GN08|R4GN08_HUMAN;tr|F8WDW3|F8WDW3_HUMAN;tr|F8WE39|F8WE39_HUMAN	Actin-related protein 2/3 complex subunit 4 (Arp2/3 complex 20 kDa subunit) (p20-ARC)	ARPC4	12	0.642223	0.731873	0.131133	-0.169407	0.0275133	-0.0686267	0.0228233	0.523793	-0.468637	-0.895297	-0.262317	-0.362247
ARPC5_HUMAN	sp|O15511|ARPC5_HUMAN;tr|B1ALC0|B1ALC0_HUMAN	Actin-related protein 2/3 complex subunit 5 (Arp2/3 complex 16 kDa subunit) (p16-ARC)	ARPC5	12	0.184672	0.875383	-0.131699	-1.44626	0.600013	0.101271	-0.540619	-0.141857	-0.568651	-0.25744	-0.732748	-1.0818
ARP19_HUMAN	sp|P56211|ARP19_HUMAN;tr|H3BMD8|H3BMD8_HUMAN;tr|H3BTD3|H3BTD3_HUMAN;tr|H3BQ52|H3BQ52_HUMAN	cAMP-regulated phosphoprotein 19 (ARPP-19)	ARPP19	12	-0.230706	0.0493939	0.191974	0.987664	0.342104	0.312134	-0.430446	-1.04398	-0.959916	-0.0730361	-0.658436	0.244204
ARRB1_HUMAN	sp|P49407|ARRB1_HUMAN;tr|H0YET9|H0YET9_HUMAN;tr|E9PM35|E9PM35_HUMAN	Beta-arrestin-1 (Arrestin beta-1)	ARRB1	9	-0.759872	-0.801202	-0.680142		0.509718	0.342718			0.0477283	0.269578	0.109598	-0.0684417
C9JJX6_HUMAN	tr|C9JJX6|C9JJX6_HUMAN;tr|E9PDC3|E9PDC3_HUMAN;sp|O00192|ARVC_HUMAN	Armadillo repeat protein deleted in velo-cardio-facial syndrome	ARVCF	10	0.272664	-0.403276	-0.48073	0.135101	0.635714	0.539277	0.312102	-0.173859	-0.142095	-0.461529	-0.256688
E7EMM4_HUMAN	tr|E7EMM4|E7EMM4_HUMAN;sp|Q13510|ASAH1_HUMAN	Acid ceramidase	ASAH1	12	0.897867	1.10159	0.0430071	-0.353743	-0.130783	0.270757	0.720517	0.701987	-0.0348829	-0.663013	0.0433671	-0.850893
ASB9_HUMAN	sp|Q96DX5|ASB9_HUMAN;tr|R4GN94|R4GN94_HUMAN	Ankyrin repeat and SOCS box protein 9 (ASB-9)	ASB9	12	0.346621	0.512141	1.04461	1.04193	-0.173479	0.416731	0.325991	1.04293	-1.61878	-0.622629	0.0948313	-1.66182
A0A087WXS7_HUMAN	tr|A0A087WXS7|A0A087WXS7_HUMAN;sp|O43681|ASNA_HUMAN;tr|K7ERW9|K7ERW9_HUMAN	ATPase ASNA1 (EC 3.6.-.-) (Arsenical pump-driving ATPase) (Arsenite-stimulated ATPase)	ASNA1	12	0.0585643	0.727871	-0.196521	-0.356698	-0.196165	0.270096	-0.321631	0.245609	0.23962	0.531978	-0.0266758	-0.258139
U3KQP6_HUMAN	tr|U3KQP6|U3KQP6_HUMAN;tr|U3KQ49|U3KQ49_HUMAN;tr|L0R819|L0R819_HUMAN;tr|U3KQP1|U3KQP1_HUMAN;tr|U3KQE3|U3KQE3_HUMAN	Asparagine synthetase domain-containing protein 1	ASNSD1	9	0.19356	-0.52972	-0.45688	-0.41835				-0.53404	-0.10255	0.39693	0.11177	0.3405
ASPH_HUMAN	sp|Q12797|ASPH_HUMAN;tr|E5RG29|E5RG29_HUMAN;tr|A0A0A0MSK8|A0A0A0MSK8_HUMAN;tr|E5RG56|E5RG56_HUMAN;tr|E5RHJ2|E5RHJ2_HUMAN;tr|E5RHK2|E5RHK2_HUMAN;tr|G3XAN5|G3XAN5_HUMAN	Aspartyl/asparaginyl beta-hydroxylase (EC 1.14.11.16) (Aspartate beta-hydroxylase) (ASP beta-hydroxylase) (Peptide-aspartate beta-dioxygenase)	ASPH	8	0.0519517	0.450882			-0.532298	0.510642	-0.412688	-0.187848
ASSY_HUMAN	sp|P00966|ASSY_HUMAN;tr|Q5T6L5|Q5T6L5_HUMAN;tr|Q5T6L6|Q5T6L6_HUMAN	Argininosuccinate synthase (EC 6.3.4.5) (Citrulline--aspartate ligase)	ASS1	8	-0.223251			1.07004	0.909341		-0.405063	-0.0975731	-0.542016
H0Y2W2_HUMAN	tr|H0Y2W2|H0Y2W2_HUMAN	ATPase family AAA domain-containing protein 3A (Fragment)	ATAD3A	7	-0.129142				0.550328	-0.142822	0.109948					-0.0978523
ATD3A_HUMAN	sp|Q9NVI7|ATD3A_HUMAN;sp|Q5T2N8|ATD3C_HUMAN;tr|J3QSF3|J3QSF3_HUMAN;tr|Q5SV16|Q5SV16_HUMAN	ATPase family AAA domain-containing protein 3A	ATAD3A	12	0.239217	-0.141373	-0.0644533	-0.814273	0.0821067	-0.0682933	0.421707	0.333057	0.410997	-0.155013	-0.0631333	-0.191863
ATG3_HUMAN	sp|Q9NT62|ATG3_HUMAN;tr|F8WDI0|F8WDI0_HUMAN	Ubiquitin-like-conjugating enzyme ATG3 (EC 6.3.2.-) (Autophagy-related protein 3) (APG3-like) (hApg3) (Protein PC3-96)	ATG3	12	0.0449771	0.369357	-0.254263	0.0189371	-0.433253	-0.130453	-0.00592292	-1.17703	-0.468863	0.366207	-0.0687429	0.771577
PUR9_HUMAN	sp|P31939|PUR9_HUMAN;tr|H7C1S2|H7C1S2_HUMAN;tr|C9JLK0|C9JLK0_HUMAN;tr|H7C084|H7C084_HUMAN;tr|F8WEF0|F8WEF0_HUMAN;tr|H7BZU3|H7BZU3_HUMAN	Bifunctional purine biosynthesis protein PURH [Includes: Phosphoribosylaminoimidazolecarboxamide formyltransferase (EC 2.1.2.3) (5-aminoimidazole-4-carboxamide ribonucleotide formyltransferase) (AICAR transformylase); IMP cyclohydrolase (EC 3.5.4.10) (ATI	ATIC	12	0.0322684	0.126457	-0.629995	-0.375397	0.323345	0.348252	-0.189212	-0.0793505	-0.0176842	-0.278276	0.0386614	0.387557
F5H6I7_HUMAN	tr|F5H6I7|F5H6I7_HUMAN;sp|Q6DD88|ATLA3_HUMAN;tr|F5GWF8|F5GWF8_HUMAN	Atlastin-3	ATL3	4	-0.577794	0.667875		-0.422324	-0.194074			0.281666
AT1A1_HUMAN	sp|P05023|AT1A1_HUMAN;tr|M0R116|M0R116_HUMAN;sp|P13637|AT1A3_HUMAN;tr|A0A0A0MT26|A0A0A0MT26_HUMAN;tr|B1AKY9|B1AKY9_HUMAN;sp|P50993|AT1A2_HUMAN;tr|H0Y7C1|H0Y7C1_HUMAN;sp|Q13733|AT1A4_HUMAN;tr|M0QXF2|M0QXF2_HUMAN;sp|P20648|ATP4A_HUMAN;sp|P54707|AT12A_HUMAN;	Sodium/potassium-transporting ATPase subunit alpha-1 (Na(+)/K(+) ATPase alpha-1 subunit) (EC 3.6.3.9) (Sodium pump subunit alpha-1)	ATP1A1	12	0.63388	0.537095	-0.117617	-0.20045	0.135331	0.162783	0.087982	0.207421	-0.545261	-0.89595	-0.449257	-0.210291
AT2A2_HUMAN	sp|P16615|AT2A2_HUMAN;tr|H7C5W9|H7C5W9_HUMAN;sp|O14983|AT2A1_HUMAN	Sarcoplasmic/endoplasmic reticulum calcium ATPase 2 (SERCA2) (SR Ca(2+)-ATPase 2) (EC 3.6.3.8) (Calcium pump 2) (Calcium-transporting ATPase sarcoplasmic reticulum type, slow twitch skeletal muscle isoform) (Endoplasmic reticulum class 1/2 Ca(2+) ATPase)	ATP2A2	12	0.165058	0.747618	0.0617775	-0.212146	-0.293992	-0.648619	0.628732	0.736176	-0.949975	-0.430648	0.206217	-0.391453
AT2A3_HUMAN	sp|Q93084|AT2A3_HUMAN	Sarcoplasmic/endoplasmic reticulum calcium ATPase 3 (SERCA3) (SR Ca(2+)-ATPase 3) (EC 3.6.3.8) (Calcium pump 3)	ATP2A3	12	-0.15837	-0.19708	0.2995	-0.07975	0.40901	0.18784	0.50245	0.94664	-1.30338	-0.18614	-0.46723	0.14016
AT2B1_HUMAN	sp|P20020|AT2B1_HUMAN;tr|E7ERY9|E7ERY9_HUMAN	Plasma membrane calcium-transporting ATPase 1 (PMCA1) (EC 3.6.3.8) (Plasma membrane calcium ATPase isoform 1) (Plasma membrane calcium pump isoform 1)	ATP2B1	12	0.733598	0.564932	-0.475773	-0.326485	-0.0189617	-0.0771911	0.274877	-0.177409	-0.262399	-0.734207	-0.299567	-0.0982364
ATPB_HUMAN	sp|P06576|ATPB_HUMAN;tr|H0YH81|H0YH81_HUMAN;tr|F8W079|F8W079_HUMAN;tr|F8W0P7|F8W0P7_HUMAN;tr|H0YI37|H0YI37_HUMAN	ATP synthase subunit beta, mitochondrial (EC 3.6.3.14)	ATP5B	12	-0.225354	-0.292206	0.124882	0.143204	0.171706	0.259438	-0.666963	0.199655	0.0440899	0.134897	0.175159	-0.096597
ATPD_HUMAN	sp|P30049|ATPD_HUMAN	ATP synthase subunit delta, mitochondrial (F-ATPase delta subunit)	ATP5D	12	-0.801265	-0.718015	0.140942	0.0813169	0.602699	-0.0577383	-0.029616	-0.111948	0.423527	-0.0948789	-0.130669	-0.497647
AT5F1_HUMAN	sp|P24539|AT5F1_HUMAN;tr|Q5QNZ2|Q5QNZ2_HUMAN	ATP synthase F(0) complex subunit B1, mitochondrial (ATP synthase proton-transporting mitochondrial F(0) complex subunit B1) (ATP synthase subunit b) (ATPase subunit b)	ATP5F1	12	0.722235	-0.573072	-0.240962	-0.331155	0.213594	0.0293181	-0.31265	0.444045	0.148247	-0.521789	0.0939879	-0.00992764
ATP5H_HUMAN	sp|O75947|ATP5H_HUMAN;tr|F5H608|F5H608_HUMAN	ATP synthase subunit d, mitochondrial (ATPase subunit d)	ATP5H	12	-0.181206	-0.622607	0.0341331	-0.0788383	0.388332	-0.59629	-0.492678	-0.72314	0.00288478	0.0110446	-0.270699	0.121511
ATP5I_HUMAN	sp|P56385|ATP5I_HUMAN	ATP synthase subunit e, mitochondrial (ATPase subunit e)	ATP5I	11	1.13413	1.26883	-0.186958	-0.112408	-0.282488	-0.340228	0.354042	-0.0399382	-0.0908282	-0.477998	-0.776168
ATP5J_HUMAN	sp|P18859|ATP5J_HUMAN;tr|A8MUH2|A8MUH2_HUMAN	ATP synthase-coupling factor 6, mitochondrial (ATPase subunit F6)	ATP5J	12	-0.581592	-0.507513	0.092529	-0.22913	0.216034	0.626181	-0.0459293	-0.288639	-0.269058	0.790711	-0.136585	0.177927
C9JJT5_HUMAN	tr|C9JJT5|C9JJT5_HUMAN;tr|G3V325|G3V325_HUMAN;sp|P56134|ATPK_HUMAN;tr|C9JU26|C9JU26_HUMAN	Protein ATP5J2-PTCD1	ATP5J2-PTCD1	9	0.319026	0.589416		0.319296	-0.567844	-0.0688337	0.416726	0.747906	-0.383934
ATP5L_HUMAN	sp|O75964|ATP5L_HUMAN;tr|E9PN17|E9PN17_HUMAN	ATP synthase subunit g, mitochondrial (ATPase subunit g)	ATP5L	8		-0.482733	0.116709	-0.147358	-0.240627	0.302724	0.443252	0.415528	-0.146162
ATPO_HUMAN	sp|P48047|ATPO_HUMAN;tr|H7C0C1|H7C0C1_HUMAN;tr|H7C068|H7C068_HUMAN;tr|H7C086|H7C086_HUMAN	ATP synthase subunit O, mitochondrial (Oligomycin sensitivity conferral protein) (OSCP)	ATP5O	12	0.225578	0.440328	-0.101292	-0.0276817	-0.151082	-0.304292	0.581608	-0.0882317	-0.927912	-0.269902	-0.773602	-1.03856
VAS1_HUMAN	sp|Q15904|VAS1_HUMAN;tr|A0A0C4DGX8|A0A0C4DGX8_HUMAN;tr|A6QRJ1|A6QRJ1_HUMAN	V-type proton ATPase subunit S1 (V-ATPase subunit S1) (Protein XAP-3) (V-ATPase Ac45 subunit) (V-ATPase S1 accessory protein) (Vacuolar proton pump subunit S1)	ATP6AP1	12	0.863052	0.569842	0.0539721	0.270992	0.316892	0.390932	-0.455468	-0.108768	-0.732268	-0.436688	-1.10225	-0.349828
RENR_HUMAN	sp|O75787|RENR_HUMAN;tr|H7C3E1|H7C3E1_HUMAN;tr|H0Y750|H0Y750_HUMAN;tr|H7C240|H7C240_HUMAN	Renin receptor (ATPase H(+)-transporting lysosomal accessory protein 2) (ATPase H(+)-transporting lysosomal-interacting protein 2) (ER-localized type I transmembrane adaptor) (Embryonic liver differentiation factor 10) (N14F) (Renin/prorenin receptor) (Va	ATP6AP2	12	0.928135	0.683316	0.297349	0.14047	0.382734	0.501153	-0.121117	-0.0645332	-1.17942	-0.576971	-1.074	-0.219419
VPP1_HUMAN	sp|Q93050|VPP1_HUMAN;tr|B7Z641|B7Z641_HUMAN;tr|B7Z2A9|B7Z2A9_HUMAN;tr|K7EM24|K7EM24_HUMAN;tr|K7EN36|K7EN36_HUMAN;tr|K7EPG4|K7EPG4_HUMAN;tr|K7ELZ6|K7ELZ6_HUMAN;tr|K7EQW2|K7EQW2_HUMAN;tr|F5H1T6|F5H1T6_HUMAN	V-type proton ATPase 116 kDa subunit a isoform 1 (V-ATPase 116 kDa isoform a1) (Clathrin-coated vesicle/synaptic vesicle proton pump 116 kDa subunit) (Vacuolar adenosine triphosphatase subunit Ac116) (Vacuolar proton pump subunit 1) (Vacuolar proton trans	ATP6V0A1	12	0.709253	0.716743	0.129803	0.327473	0.158953	-0.223717	-0.203027	-0.340287		-1.08379	-0.811787	-0.359427
VATL_HUMAN	sp|P27449|VATL_HUMAN	V-type proton ATPase 16 kDa proteolipid subunit (V-ATPase 16 kDa proteolipid subunit) (Vacuolar proton pump 16 kDa proteolipid subunit)	ATP6V0C	7			0.429689	-0.318614	-0.327046		0.341207	0.125474	-0.12061
VA0D1_HUMAN	sp|P61421|VA0D1_HUMAN;tr|R4GN72|R4GN72_HUMAN;tr|F5GYQ1|F5GYQ1_HUMAN;tr|J3QL14|J3QL14_HUMAN;tr|H3BQJ1|H3BQJ1_HUMAN;tr|H3BUQ0|H3BUQ0_HUMAN;tr|H3BTB5|H3BTB5_HUMAN;tr|H3BQB4|H3BQB4_HUMAN;tr|H3BSG7|H3BSG7_HUMAN	V-type proton ATPase subunit d 1 (V-ATPase subunit d 1) (32 kDa accessory protein) (V-ATPase 40 kDa accessory protein) (V-ATPase AC39 subunit) (p39) (Vacuolar proton pump subunit d 1)	ATP6V0D1	12	0.592876	1.07767	0.649986	0.737376	-0.110494	0.344196	-0.182954	0.116536	-0.125454	-0.929664	-0.761054	-1.48228
VATA_HUMAN	sp|P38606|VATA_HUMAN;tr|C9JVW8|C9JVW8_HUMAN;tr|C9JA17|C9JA17_HUMAN;tr|F8WDJ3|F8WDJ3_HUMAN	V-type proton ATPase catalytic subunit A (V-ATPase subunit A) (EC 3.6.3.14) (V-ATPase 69 kDa subunit) (Vacuolar ATPase isoform VA68) (Vacuolar proton pump subunit alpha)	ATP6V1A	12	0.0589792	-0.0491008	0.484269	0.470619	0.463529	0.478089	-0.566261	0.225529	-0.228181	-0.659651	0.0646392	-0.382891
VATB2_HUMAN	sp|P21281|VATB2_HUMAN;tr|H0YC04|H0YC04_HUMAN;tr|C9JL73|C9JL73_HUMAN;sp|P15313|VATB1_HUMAN;tr|E5RGH6|E5RGH6_HUMAN;tr|H0YAT8|H0YAT8_HUMAN;tr|C9J5E3|C9J5E3_HUMAN;tr|C9JNS9|C9JNS9_HUMAN;tr|H0YC45|H0YC45_HUMAN	V-type proton ATPase subunit B, brain isoform (V-ATPase subunit B 2) (Endomembrane proton pump 58 kDa subunit) (HO57) (Vacuolar proton pump subunit B 2)	ATP6V1B2	12	0.330621	-0.0841506	-0.205461	0.00881098	0.431355	0.402042	-0.402671	-0.227768	-0.634918	-1.24999	-0.242946	-0.112943
VATC1_HUMAN	sp|P21283|VATC1_HUMAN	V-type proton ATPase subunit C 1 (V-ATPase subunit C 1) (Vacuolar proton pump subunit C 1)	ATP6V1C1	12	-0.0587221	0.326378	0.893657	0.568049	-0.260356	0.176281	0.60849	0.235683	-0.117503	-0.349402	-0.713564
G3V2S6_HUMAN	tr|G3V2S6|G3V2S6_HUMAN;sp|Q9Y5K8|VATD_HUMAN;tr|G3V2V6|G3V2V6_HUMAN;tr|H0YJH8|H0YJH8_HUMAN;tr|H0YJ55|H0YJ55_HUMAN;tr|H0YJS0|H0YJS0_HUMAN;tr|G3V559|G3V559_HUMAN	V-type proton ATPase subunit D	ATP6V1D	10	-0.0563832	0.152057	0.0757268	0.549937	-0.456643	0.168547		-0.351743			-0.869673	-0.579333
VATE1_HUMAN	sp|P36543|VATE1_HUMAN;tr|C9J8H1|C9J8H1_HUMAN;sp|Q96A05|VATE2_HUMAN	V-type proton ATPase subunit E 1 (V-ATPase subunit E 1) (V-ATPase 31 kDa subunit) (p31) (Vacuolar proton pump subunit E 1)	ATP6V1E1	12	0.64061	0.35447	0.18744	0.33481	-0.0347096	0.34652	0.18315	-0.0188296	-1.69872	-1.27162	-0.89644	-0.52157
VATG1_HUMAN	sp|O75348|VATG1_HUMAN;tr|F2Z307|F2Z307_HUMAN	V-type proton ATPase subunit G 1 (V-ATPase subunit G 1) (V-ATPase 13 kDa subunit 1) (Vacuolar proton pump subunit G 1) (Vacuolar proton pump subunit M16)	ATP6V1G1	12	0.513704	0.480331	-0.448016	-0.0910801	-0.0053163	-0.47902	0.351163	-0.909063	-0.778688	-1.05744	-0.98304	0.566721
VATH_HUMAN	sp|Q9UI12|VATH_HUMAN;tr|G3V126|G3V126_HUMAN;tr|E5RK31|E5RK31_HUMAN;tr|E5RJG1|E5RJG1_HUMAN;tr|E5RG49|E5RG49_HUMAN;tr|E5RHH0|E5RHH0_HUMAN	V-type proton ATPase subunit H (V-ATPase subunit H) (Nef-binding protein 1) (NBP1) (Protein VMA13 homolog) (V-ATPase 50/57 kDa subunits) (Vacuolar proton pump subunit H) (Vacuolar proton pump subunit SFD)	ATP6V1H	12	1.02851	1.06166	0.204209	0.360579	0.496509	0.557799	-0.0858513	0.353579	0.0638387	-0.991221	-0.162961	-0.516071
ATX10_HUMAN	sp|Q9UBB4|ATX10_HUMAN;tr|B1AHE3|B1AHE3_HUMAN	Ataxin-10 (Brain protein E46 homolog) (Spinocerebellar ataxia type 10 protein)	ATXN10	7	-0.0240921			-0.309022	-0.158552	-0.0120921	0.315168	0.457378	-0.0506321
H0YH87_HUMAN	tr|H0YH87|H0YH87_HUMAN;tr|F8WB06|F8WB06_HUMAN;tr|F8VQP2|F8VQP2_HUMAN;tr|V9GY86|V9GY86_HUMAN;sp|Q99700|ATX2_HUMAN;tr|F8VRK6|F8VRK6_HUMAN;tr|F8W0B5|F8W0B5_HUMAN	Ataxin-2 (Fragment)	ATXN2	12	-0.00827708	-0.386307	-0.514797	-0.112547	0.367753	-0.670337	0.0603829	-0.329277	-0.474917	0.178183	0.140243	0.0698029
ATX2L_HUMAN	sp|Q8WWM7|ATX2L_HUMAN;tr|H3BUF6|H3BUF6_HUMAN;tr|H3BSQ5|H3BSQ5_HUMAN;tr|H3BSK9|H3BSK9_HUMAN;tr|H3BRB0|H3BRB0_HUMAN;tr|A0A0C4DGL7|A0A0C4DGL7_HUMAN	Ataxin-2-like protein (Ataxin-2 domain protein) (Ataxin-2-related protein)	ATXN2L	12	0.461344	-0.614906	-0.324876	-0.162266	0.446664	-0.517756	0.0890538	-0.210756	0.236164	0.222464	-0.514046	0.385874
ZA2G_HUMAN	sp|P25311|ZA2G_HUMAN;tr|C9JEV0|C9JEV0_HUMAN;tr|H7BZJ8|H7BZJ8_HUMAN	Zinc-alpha-2-glycoprotein (Zn-alpha-2-GP) (Zn-alpha-2-glycoprotein)	AZGP1	11	0.115924	-0.282309	0.527352	-0.348999	-0.659417	-1.2499	0.973507	-0.355374	-2.07442	-0.286965	1.33374	1.21957
B2MG_HUMAN	sp|P61769|B2MG_HUMAN;tr|H0YL18|H0YL18_HUMAN;tr|H0YLF3|H0YLF3_HUMAN;tr|F5H6I0|F5H6I0_HUMAN	Beta-2-microglobulin [Cleaved into: Beta-2-microglobulin form pI 5.3]	B2M	12	0.66139	0.13654	0.0956296	-0.88848	-0.48871	-0.4955	-0.6742	-0.88147	-0.23491	-0.28218	-1.50074	-0.15427
M0R3F4_HUMAN	tr|M0R3F4|M0R3F4_HUMAN;tr|M0R2A4|M0R2A4_HUMAN;tr|M0R2K3|M0R2K3_HUMAN;tr|M0R193|M0R193_HUMAN;tr|M0R0I0|M0R0I0_HUMAN;sp|Q9NWV8|BABA1_HUMAN;tr|M0R2I2|M0R2I2_HUMAN;tr|M0QYV1|M0QYV1_HUMAN;tr|M0QY17|M0QY17_HUMAN;tr|M0QXG9|M0QXG9_HUMAN;tr|J3KQS6|J3KQS6_HUMAN;tr|	BRISC and BRCA1-A complex member 1 (Fragment)	BABAM1	9			0.0299606	0.242551	0.306571	0.660551		0.0519006	0.743351	-0.154599	-0.180929
BAG2_HUMAN	sp|O95816|BAG2_HUMAN	BAG family molecular chaperone regulator 2 (BAG-2) (Bcl-2-associated athanogene 2)	BAG2	12	0.54747	0.241276	0.0764765	0.228327	0.127592	-0.134969	-0.065959	-0.371404	-0.717125	-0.623245	-0.793823	1.02409
BAG3_HUMAN	sp|O95817|BAG3_HUMAN;tr|C9JFK9|C9JFK9_HUMAN	BAG family molecular chaperone regulator 3 (BAG-3) (Bcl-2-associated athanogene 3) (Bcl-2-binding protein Bis) (Docking protein CAIR-1)	BAG3	12	-0.423114	-0.686716	-0.161496	0.210225	0.522012	0.0255646	-0.317197	-1.13193	-0.300441	-0.387181	-0.0973881	0.565127
BAG6_HUMAN	sp|P46379|BAG6_HUMAN;tr|F6S6P2|F6S6P2_HUMAN;tr|X6REW1|X6REW1_HUMAN;tr|F6UR09|F6UR09_HUMAN;tr|F6U1F2|F6U1F2_HUMAN;tr|F6XTU0|F6XTU0_HUMAN;tr|A0A0A6YYP0|A0A0A6YYP0_HUMAN;tr|F6WML8|F6WML8_HUMAN;tr|F6VEM6|F6VEM6_HUMAN;tr|F6X9W3|F6X9W3_HUMAN;tr|F6U341|F6U341_HU	Large proline-rich protein BAG6 (BAG family molecular chaperone regulator 6) (BCL2-associated athanogene 6) (BAG-6) (BAG6) (HLA-B-associated transcript 3) (Protein G3) (Protein Scythe)	BAG6	12	0.519437	0.0527771	-0.0415429	-0.0949629	0.0791471	-0.0283929	-0.147843	-0.366133	-0.209733	-0.250523	0.0624371	0.0116971
BAF_HUMAN	sp|O75531|BAF_HUMAN	Barrier-to-autointegration factor (Breakpoint cluster region protein 1) [Cleaved into: Barrier-to-autointegration factor, N-terminally processed]	BANF1	12	-0.314928	-0.249369	0.155778	0.0717517	0.0304861	0.342056	0.295907	-0.163326	-0.258401	0.731549	-0.275499	0.139756
BAX_HUMAN	sp|Q07812|BAX_HUMAN;tr|K4JQN1|K4JQN1_HUMAN;tr|I6LPK7|I6LPK7_HUMAN	Apoptosis regulator BAX (Bcl-2-like protein 4) (Bcl2-L-4)	BAX	5	0.267718	0.415258			-0.208652		0.235588	0.0652878
A0A087WXM8_HUMAN	tr|A0A087WXM8|A0A087WXM8_HUMAN;sp|P50895|BCAM_HUMAN;tr|K7ENU8|K7ENU8_HUMAN;tr|K7ERB7|K7ERB7_HUMAN	Basal cell adhesion molecule	BCAM	12	0.819344	0.286844	0.144494	0.0238338	-0.520076	-0.403976	0.383984	0.279114	-0.262186	-0.632196	-0.157896	-0.251596
BAP31_HUMAN	sp|P51572|BAP31_HUMAN;tr|C9JSP1|C9JSP1_HUMAN;tr|C9JQ75|C9JQ75_HUMAN;tr|C9J0M4|C9J0M4_HUMAN	B-cell receptor-associated protein 31 (BCR-associated protein 31) (Bap31) (6C6-AG tumor-associated antigen) (Protein CDM) (p28)	BCAP31	10			-0.687541	-0.281051	-0.0613014	0.358549	-0.422011	0.158639	0.250909	-0.199351	0.476359	-0.201581
SPF27_HUMAN	sp|O75934|SPF27_HUMAN	Pre-mRNA-splicing factor SPF27 (Breast carcinoma-amplified sequence 2) (DNA amplified in mammary carcinoma 1 protein) (Spliceosome-associated protein SPF 27)	BCAS2	11	0.198833	0.555818	0.0170048	0.0396074	-0.275579	-0.206415	0.26941	0.218962	-0.646764	-0.0694981	-0.452147	0.241891
BCAT1_HUMAN	sp|P54687|BCAT1_HUMAN;tr|F5H2F2|F5H2F2_HUMAN;tr|A0A087WYF2|A0A087WYF2_HUMAN	Branched-chain-amino-acid aminotransferase, cytosolic (BCAT(c)) (EC 2.6.1.42) (Protein ECA39)	BCAT1	10	-0.921889	-0.894699	-1.0462		-0.181259	-0.376469	0.461261	1.08211	1.11362	0.300161	1.02064	0.491281
BCAT2_HUMAN	sp|O15382|BCAT2_HUMAN;tr|B3KSI3|B3KSI3_HUMAN;tr|M0QXF9|M0QXF9_HUMAN;tr|M0QZ10|M0QZ10_HUMAN;tr|M0QZP4|M0QZP4_HUMAN;tr|M0R2K7|M0R2K7_HUMAN	Branched-chain-amino-acid aminotransferase, mitochondrial (BCAT(m)) (EC 2.6.1.42) (Placental protein 18) (PP18)	BCAT2	12	0.537132	0.68804	0.391902	0.208014	0.279899	0.140687	-0.357903	0.429806	-0.397657	-0.605179	0.501923	-0.627008
BCCIP_HUMAN	sp|Q9P287|BCCIP_HUMAN	BRCA2 and CDKN1A-interacting protein (P21- and CDK-associated protein 1) (Protein TOK-1)	BCCIP	12	-0.639871	0.0132992	-0.310691	-0.387121	0.0101192	0.499599	-0.513601	0.0810192	0.363179	1.20689	0.618499	-0.0704508
Q5QP56_HUMAN	tr|Q5QP56|Q5QP56_HUMAN;tr|Q9H1R6|Q9H1R6_HUMAN;tr|Q5TE64|Q5TE64_HUMAN;sp|Q07817|B2CL1_HUMAN;tr|Q5QP59|Q5QP59_HUMAN	Bcl-2-like protein 1 (Fragment)	BCL2L1	7	-0.0112692	-0.0465592	0.0252108		0.0597608	-0.165049		-0.136689				0.0415808
PGS1_HUMAN	sp|P21810|PGS1_HUMAN	Biglycan (Bone/cartilage proteoglycan I) (PG-S1)	BGN	12	0.850899	1.02721	0.128541	0.198037	-1.10521	-0.499287	-0.208075	-0.190724	-0.179545	-0.414246	-1.1552	-1.27403
BHA15_HUMAN	sp|Q7RTS1|BHA15_HUMAN	Class A basic helix-loop-helix protein 15 (bHLHa15) (Class B basic helix-loop-helix protein 8) (bHLHb8) (Muscle, intestine and stomach expression 1) (MIST-1)	BHLHA15	5					-0.919736	-0.591926			0.933574	1.0693	-1.13329	0.322684
BIN1_HUMAN	sp|O00499|BIN1_HUMAN	Myc box-dependent-interacting protein 1 (Amphiphysin II) (Amphiphysin-like protein) (Box-dependent myc-interacting protein 1) (Bridging integrator 1)	BIN1	10	-0.206522	-0.551313	0.33332	0.573202	-0.407395	-0.869049	0.37048	-0.178829	-0.0765038	-0.18808	-0.0950392
BLMH_HUMAN	sp|Q13867|BLMH_HUMAN;tr|K7ES02|K7ES02_HUMAN;tr|J3KSD8|J3KSD8_HUMAN;tr|K7ESE8|K7ESE8_HUMAN;tr|J3KS79|J3KS79_HUMAN;tr|K7ENH5|K7ENH5_HUMAN	Bleomycin hydrolase (BH) (BLM hydrolase) (BMH) (EC 3.4.22.40)	BLMH	12	-0.189132	-0.0435917	-0.513522	-0.233312	0.352338	0.537128	-0.583412	-0.223872	0.219998	-0.226092	1.20424	0.436188
BIEA_HUMAN	sp|P53004|BIEA_HUMAN;tr|C9J1E1|C9J1E1_HUMAN	Biliverdin reductase A (BVR A) (EC 1.3.1.24) (Biliverdin-IX alpha-reductase)	BLVRA	11	-0.11507	-0.0748	-0.32468	-0.55354	0.12443	0.33821		-0.91074	0.50184	0.20806	0.11256
BOLA2_HUMAN	sp|Q9H3K6|BOLA2_HUMAN;tr|H3BV85|H3BV85_HUMAN;tr|H3BTW0|H3BTW0_HUMAN;tr|A0A0B4J295|A0A0B4J295_HUMAN;tr|H3BVE0|H3BVE0_HUMAN	BolA-like protein 2	BOLA2	12	-0.248363	-0.166243	-0.274093	-0.263373	0.552237	0.665677	-0.254263	-0.0266033	0.0477167	0.218957	0.285337	0.0927967
A0A075B729_HUMAN	tr|A0A075B729|A0A075B729_HUMAN;sp|Q14137|BOP1_HUMAN	Ribosome biogenesis protein BOP1 (Fragment)	BOP1	7		-0.0357706		-0.396541	-0.175831			-0.519721	-0.0618606	0.156579		-0.259841
I3L192_HUMAN	tr|I3L192|I3L192_HUMAN;tr|A0A087X2B5|A0A087X2B5_HUMAN;sp|P35613|BASI_HUMAN;tr|R4GMX5|R4GMX5_HUMAN;tr|A0A087WUV8|A0A087WUV8_HUMAN	Basigin (Fragment)	BSG	9		-0.0173488	0.402001	-0.054611	-0.133499	-0.315123	0.365534	0.223478	0.173509	-0.0306451	0.389635
BTF3_HUMAN	sp|P20290|BTF3_HUMAN	Transcription factor BTF3 (Nascent polypeptide-associated complex subunit beta) (NAC-beta) (RNA polymerase B transcription factor 3)	BTF3	12	0.240376	-0.726353	-0.516409	-0.28889	-0.194181	-0.81959	-0.0797293	-0.136205	0.0939924	1.02654	-0.461849	-0.454633
BT3L4_HUMAN	sp|Q96K17|BT3L4_HUMAN;tr|E9PL10|E9PL10_HUMAN	Transcription factor BTF3 homolog 4 (Basic transcription factor 3-like 4)	BTF3L4	12	-0.0165646	-0.701345	-0.350585	-0.296205	-0.0927446	-0.612845	0.0549154	-0.658415	0.313735	0.729945	-0.337725	0.454705
J3QT28_HUMAN	tr|J3QT28|J3QT28_HUMAN;sp|O43684|BUB3_HUMAN;tr|J3QSX4|J3QSX4_HUMAN	Mitotic checkpoint protein BUB3 (Fragment)	BUB3	12	0.508595	0.118279	-0.144493	0.109347	0.251157	0.218477	-0.275299	-0.19205	-0.190772	-0.635326	-0.663249	-0.123726
A0A087WT99_HUMAN	tr|A0A087WT99|A0A087WT99_HUMAN;sp|Q9H0W9|CK054_HUMAN;tr|E9PPB5|E9PPB5_HUMAN;tr|E9PJU8|E9PJU8_HUMAN;tr|E9PQS1|E9PQS1_HUMAN;tr|E9PR95|E9PR95_HUMAN;tr|E9PSC3|E9PSC3_HUMAN;tr|E9PLC5|E9PLC5_HUMAN;tr|E9PLB3|E9PLB3_HUMAN;tr|E9PIP1|E9PIP1_HUMAN	Ester hydrolase C11orf54	C11orf54	12	1.0684	0.342712	-0.855138	-0.0501883	0.302752	-0.309508	0.135692	0.00232167	-0.356048	-1.29979	-0.144398	-0.949738
E9PM92_HUMAN	tr|E9PM92|E9PM92_HUMAN;sp|O00193|SMAP_HUMAN;tr|E9PQA1|E9PQA1_HUMAN;tr|E9PRZ9|E9PRZ9_HUMAN	Small acidic protein	C11orf58	12	-0.737516	-0.575588	0.177695	0.602936	0.408693	0.394739	-0.300331	-0.459646	0.388916	0.620751	-0.375743	-0.0591911
F8VR84_HUMAN	tr|F8VR84|F8VR84_HUMAN;sp|Q9HB07|MYG1_HUMAN;tr|F8VQQ3|F8VQQ3_HUMAN	UPF0160 protein MYG1, mitochondrial	C12orf10	9	-0.306429	-0.504689			-0.109879	-0.0322195	0.189011	-0.249299	0.135891	-0.350659	-0.339449	0.429871
F5GXW5_HUMAN	tr|F5GXW5|F5GXW5_HUMAN;sp|Q99622|C10_HUMAN;tr|U3KQ85|U3KQ85_HUMAN;tr|U3KQ07|U3KQ07_HUMAN	Protein C10	C12orf57	7					0.173314	-0.00318615			0.0872638		-0.113976	0.215674
CN142_HUMAN	sp|Q9BXV9|CN142_HUMAN	Uncharacterized protein C14orf142	C14orf142	11	-0.411623	0.0671871	-0.546023	-0.558163	0.155947	0.627667	-0.181363	-0.0924129		0.435357	0.149897	0.378247
CN166_HUMAN	sp|Q9Y224|CN166_HUMAN;tr|G3V4C6|G3V4C6_HUMAN;tr|H0YJB9|H0YJB9_HUMAN;tr|G3V4E7|G3V4E7_HUMAN	UPF0568 protein C14orf166 (CLE7 homolog) (CLE)	C14orf166	12	0.25894	0.83728	0.19368	0.21565	-0.10519	0.49251	-0.37528	0.33443	0.20255	-0.23828	0.27157	-0.40224
A0A0A6YYH1_HUMAN	tr|A0A0A6YYH1|A0A0A6YYH1_HUMAN;sp|Q7Z6K5|ARPIN_HUMAN;tr|H0YMP5|H0YMP5_HUMAN;tr|H0YL03|H0YL03_HUMAN;tr|H0YL85|H0YL85_HUMAN;tr|H0YMK0|H0YMK0_HUMAN;sp|P59780|AP3S2_HUMAN;tr|H0YLI7|H0YLI7_HUMAN	Protein C15orf38-AP3S2	C15orf38-AP3S2	12	0.0152196	-0.55266	-0.42605	-0.35943	-0.35884	-0.15617	0.10671	-0.29771	0.29195	0.83048	0.62356	0.20919
F8W038_HUMAN	tr|F8W038|F8W038_HUMAN;sp|Q8IXM2|BAP18_HUMAN;tr|H0YIS7|H0YIS7_HUMAN	Chromatin complexes subunit BAP18	C17orf49	4			-0.31235	-0.26776	0.12192
CR042_HUMAN	sp|P0CW23|CR042_HUMAN;tr|J3KS16|J3KS16_HUMAN	A-kinase anchor protein C18orf42	C18orf42	6			0.407954	0.242782	-0.207463	0.069263	-0.213605	-0.0194136	-0.508459	0.15353	-0.223608	0.556849
CS025_HUMAN	sp|Q9UFG5|CS025_HUMAN;tr|E7EP72|E7EP72_HUMAN;tr|K7EK56|K7EK56_HUMAN;tr|K7ER12|K7ER12_HUMAN;tr|K7EQW1|K7EQW1_HUMAN;tr|A0A087WUU5|A0A087WUU5_HUMAN;tr|K7ELZ1|K7ELZ1_HUMAN	UPF0449 protein C19orf25	C19orf25	12	0.23716	-0.42707	0.6398	0.0327704	-0.16749	-0.32998	-0.39879	-0.71729	-0.33259	-0.41878	-0.0919596	0.16012
K7ELS0_HUMAN	tr|K7ELS0|K7ELS0_HUMAN;tr|K7ERU7|K7ERU7_HUMAN;tr|K7EN60|K7EN60_HUMAN;sp|Q9BQ61|CS043_HUMAN	Uncharacterized protein C19orf43	C19orf43	11	-1.23239	-0.916438		-0.433948	-0.223798	0.0520521	0.416112		-0.558238	0.0670421		0.634722
C1QBP_HUMAN	sp|Q07021|C1QBP_HUMAN;tr|I3L3Q7|I3L3Q7_HUMAN;tr|I3L3B0|I3L3B0_HUMAN	Complement component 1 Q subcomponent-binding protein, mitochondrial (ASF/SF2-associated protein p32) (Glycoprotein gC1qBP) (C1qBP) (Hyaluronan-binding protein 1) (Mitochondrial matrix protein p32) (gC1q-R protein) (p33)	C1QBP	12	-0.487756	0.392224	0.432584	0.506134	-0.545206	-0.353686	0.479804	1.04929	0.198124	0.713664	0.357994	-0.129846
CO4B_HUMAN	sp|P0C0L5|CO4B_HUMAN;tr|F5GXS0|F5GXS0_HUMAN	Complement C4-B (Basic complement C4) (C3 and PZP-like alpha-2-macroglobulin domain-containing protein 3) [Cleaved into: Complement C4 beta chain; Complement C4-B alpha chain; C4a anaphylatoxin; C4b-B; C4d-B; Complement C4 gamma chain]	C4B	8	-0.306679	-0.18816		0.0780708	-0.0870874	0.185506	-0.277529	0.416723
CAH2_HUMAN	sp|P00918|CAH2_HUMAN;tr|E5RID5|E5RID5_HUMAN;tr|E5RK37|E5RK37_HUMAN	Carbonic anhydrase 2 (EC 4.2.1.1) (Carbonate dehydratase II) (Carbonic anhydrase C) (CAC) (Carbonic anhydrase II) (CA-II)	CA2	12	0.170658	0.073662	-0.980058	-0.96721	-0.213601	-0.492345	0.968369	0.810857	0.375506	0.565388	-0.289687	0.326822
CA2D1_HUMAN	sp|P54289|CA2D1_HUMAN;tr|E7ERK3|E7ERK3_HUMAN;tr|H0Y715|H0Y715_HUMAN	Voltage-dependent calcium channel subunit alpha-2/delta-1 (Voltage-gated calcium channel subunit alpha-2/delta-1) [Cleaved into: Voltage-dependent calcium channel subunit alpha-2-1; Voltage-dependent calcium channel subunit delta-1]	CACNA2D1	9	-0.357271	-0.384911		0.227749	-0.145161	0.167939	-0.0190806			-0.0971206	-0.272551
C9JE82_HUMAN	tr|C9JE82|C9JE82_HUMAN;sp|Q9NY47|CA2D2_HUMAN;tr|C9JVC9|C9JVC9_HUMAN	Voltage-dependent calcium channel subunit alpha-2/delta-2	CACNA2D2	2						-0.211275			-0.525025			-0.244185
[truncated: 1,914 more rows]

## Sheet: S. Table 4_Altered proteins
Suppl. Table 4. Significant altered proteins between double AAb+ versus control (FDR<0.15)
[truncated: 206 more rows]

[truncated: 2 more sheets: S. Table 5_IPA_can. pathways, S.Table 6_IPA_Dis. and Function]
